# Supplementary material for: Transcriptome Analysis Revealed Long Non-Coding RNAs Associated with mRNAs in Sheep Thyroid Gland under Different Photoperiods
Source: Genes (Basel). 2022 Mar 28;13(4):606. doi: 10.3390/genes13040606 (PMC9024850; doi:10.3390/genes13040606)
Supplement: Supplementary file 1 [file genes-13-00606-s001.zip › Supplementary/Table S1.xls]

## Sheet: filter.stat
#Sample	SP42T1	SP42T2	SP42T3	LP42T1	LP42T2	LP42T3	SPLP42T1	SPLP42T2	SPLP42T3
Raw Reads Number	128205226	124015570	121918860	125086648	114464214	127822204	113613174	132383336	132355318
Raw Bases Number	19230783900	18602335500	18287829000	18762997200	17169632100	19173330600	17041976100	19857500400	19853297700
Clean Reads Number	123710152	120265994	115388502	120862882	110619664	122122532	108371314	127709202	128440756
Clean Reads Rate(%)	96.49	96.98	94.64	96.62	96.64	95.54	95.39	96.47	97.04
Clean Bases Number	18556522800	18039899100	17308275300	18129432300	16592949600	18318379800	16255697100	19156380300	19266113400
Low-quality Reads Number	481290	415530	327734	475516	382712	514372	415774	545308	408060
Low-quality Reads Rate(%)	0.38	0.34	0.27	0.38	0.33	0.4	0.37	0.41	0.31
Ns Reads Number	0	0	0	0	0	0	0	0	0
Ns Reads Rate(%)	0	0	0	0	0	0	0	0	0
Adapter Polluted Reads Number	3010696	3033930	4573664	3197836	2783602	3723704	4524178	3247960	3179778
Adapter Polluted Reads Rate(%)	2.35	2.45	3.75	2.56	2.43	2.91	3.98	2.45	2.4
rRNA Mapping Reads Number	786582	45474	45558	60468	372924	1206946	22274	431830	19914
rRNA Mapping Rate(%)	0.61	0.04	0.04	0.05	0.33	0.94	0.02	0.33	0.02
PolyG Reads Number	216506	254642	1583402	489946	305312	254650	279634	449036	306810
PolyG Reads Rate(%)	0.17	0.2	1.3	0.39	0.27	0.2	0.25	0.34	0.23
Raw Q30 Bases Rate(%)	94	94.17	93.6	93.71	93.96	93.58	93.59	93.65	94
Clean Q30 Bases Rate(%)	94.17	94.35	94.05	93.95	94.15	93.76	93.79	93.88	94.17
Total Reads	123710152	120265994	115388502	120862882	110619664	122122532	108371314	127709202	128440756
Mapped Reads	116681939	114523121	109267081	115334278	105208639	115265557	103240472	121442300	123103400
Mapping Rate	0.9432	0.9522	0.9469	0.9543	0.9511	0.9439	0.9527	0.9509	0.9584
UnMapped Reads	7028213	5742873	6121421	5528604	5411025	6856975	5130842	6266902	5337356
MultiMap Reads	5480395	4375427	5026340	6604924	5004460	4423133	4748840	6541235	5588863
MultiMap Rate	0.0443	0.0364	0.0436	0.0546	0.0452	0.0362	0.0438	0.0512	0.0435
