# Supplementary material for: Transcriptome Analysis Revealed Long Non-Coding RNAs Associated with mRNAs in Sheep Thyroid Gland under Different Photoperiods
Source: Genes (Basel). 2022 Mar 28;13(4):606. doi: 10.3390/genes13040606 (PMC9024850; doi:10.3390/genes13040606)
Supplement: Supplementary file 1 [file genes-13-00606-s001.zip › Supplementary/Table S2.xlsx]

## Sheet: LNC-SP-LP
GeneName	Log2FoldChange	padj	Up/Down	Significant
--	8.00718	5.19955e-05	up	yes
--	7.87321	7.70787e-06	up	yes
--	7.08164	0.276644	up	no
--	7.05113	0.0115955	up	yes
--	6.88768	0.199213	up	no
--	6.80598	0.0281672	up	yes
--	6.49674	0.0824591	up	no
--	6.25989	0.233502	up	no
--	6.07218	0.144233	up	no
--	6.04448	0.219483	up	no
--	5.97574	0.17318	up	no
--	5.91679	0.215692	up	no
--	5.83226	0.28826	up	no
--	5.79124	0.219483	up	no
--	5.75341	0.311637	up	no
--	5.72287	0.254801	up	no
--	5.71958	0.375084	up	no
--	5.68261	0.0613931	up	no
--	5.66715	0.394572	up	no
--	5.62483	0.305161	up	no
--	5.62454	0.368776	up	no
--	5.60645	0.418149	up	no
--	5.5098	0.432929	up	no
--	5.49215	0.447772	up	no
--	5.45586	0.379415	up	no
--	5.42087	0.386072	up	no
--	5.40525	0.408912	up	no
LOC106990556	5.38405	0.540749	up	no
--	5.34349	0.0851291	up	no
--	5.30909	0.518325	up	no
--	5.30011	0.170921	up	no
--	5.26624	0.490823	up	no
--	5.26368	0.0575244	up	no
--	5.263	0.586014	up	no
--	5.24385	0.404064	up	no
--	5.23807	0.59189	up	no
--	5.2357	0.630333	up	no
--	5.20116	0.622665	up	no
--	5.1914	0.642912	up	no
--	5.19131	0.62486	up	no
--	5.18644	0.532898	up	no
--	5.17816	0.524886	up	no
--	5.1203	0.656363	up	no
--	5.11486	0.562667	up	no
--	5.09753	0.690733	up	no
--	5.06151	0.568089	up	no
--	5.04737	0.714758	up	no
--	5.04513	0.746978	up	no
--	5.04173	0.535384	up	no
--	5.01791	0.0495547	up	yes
--	5.01483	0.721726	up	no
--	5.00228	0.524534	up	no
--	5.00122	0.642912	up	no
--	4.99372	0.588698	up	no
--	4.97229	0.647217	up	no
--	4.96874	0.746892	up	no
--	4.96861	0.00143554	up	yes
--	4.96466	0.763077	up	no
--	4.94656	0.76574	up	no
--	4.93297	0.592639	up	no
--	4.92783	0.763077	up	no
--	4.90692	0.661035	up	no
--	4.90534	0.661336	up	no
--	4.88916	0.812213	up	no
--	4.88689	0.791998	up	no
--	4.87718	0.702817	up	no
--	4.8768	0.633245	up	no
--	4.8702	0.80544	up	no
--	4.86536	0.813119	up	no
--	4.86234	0.717383	up	no
--	4.83223	0.119802	up	no
--	4.8197	0.816767	up	no
--	4.80913	0.831136	up	no
--	4.80575	0.820375	up	no
--	4.79481	0.763077	up	no
--	4.78928	0.33257	up	no
--	4.76914	0.843833	up	no
--	4.76914	0.843833	up	no
--	4.76616	0.844341	up	no
--	4.75316	0.63265	up	no
--	4.74834	0.772381	up	no
--	4.74345	0.848765	up	no
--	4.73921	0.85023	up	no
--	4.73548	0.841749	up	no
--	4.71811	0.852878	up	no
--	4.71285	0.82168	up	no
--	4.69491	0.749748	up	no
--	4.68322	0.633353	up	no
--	4.67442	0.792641	up	no
--	4.66866	0.589826	up	no
--	4.66605	0.878061	up	no
--	4.66123	0.806629	up	no
--	4.6612	0.678657	up	no
--	4.64785	0.786825	up	no
--	4.6458	0.372729	up	no
--	4.63916	0.82978	up	no
--	4.63439	0.875009	up	no
--	4.63306	0.807292	up	no
--	4.62986	0.87525	up	no
--	4.62716	0.892292	up	no
--	4.61561	0.8908	up	no
--	4.60787	0.793294	up	no
--	4.6043	0.891642	up	no
--	4.56969	0.829075	up	no
--	4.56166	0.903007	up	no
--	4.55508	0.908188	up	no
--	4.54947	0.865706	up	no
--	4.53783	0.867626	up	no
--	4.53541	0.62486	up	no
--	4.52497	0.908352	up	no
--	4.5085	0.870938	up	no
--	4.50846	0.908352	up	no
--	4.50784	0.838404	up	no
--	4.50642	0.844341	up	no
--	4.49076	0.923925	up	no
--	4.48436	0.874298	up	no
--	4.48322	0.0735883	up	no
--	4.47871	0.927464	up	no
LOC106991389	4.46905	0.82168	up	no
--	4.46805	0.528356	up	no
--	4.46128	0.88745	up	no
--	4.45308	0.867626	up	no
--	4.45225	0.929514	up	no
--	4.44324	0.76574	up	no
--	4.42989	0.898977	up	no
--	4.4107	0.931755	up	no
--	4.40304	0.900157	up	no
--	4.40281	0.931937	up	no
--	4.39984	0.816306	up	no
--	4.3928	0.87433	up	no
--	4.39273	0.942301	up	no
--	4.37793	0.8908	up	no
--	4.37273	0.943831	up	no
--	4.37202	0.8908	up	no
--	4.37086	0.888035	up	no
--	4.36945	0.884935	up	no
--	4.3673	0.943831	up	no
--	4.36556	0.900109	up	no
--	4.36457	0.943831	up	no
--	4.35798	0.386072	up	no
--	4.35231	0.386072	up	no
--	4.35157	0.297745	up	no
--	4.35122	0.527955	up	no
--	4.3473	0.898792	up	no
--	4.34354	0.622665	up	no
--	4.34266	0.682768	up	no
--	4.33508	0.911084	up	no
--	4.3301	0.663829	up	no
--	4.32337	0.0597925	up	no
--	4.3188	0.626316	up	no
--	4.31754	0.0955626	up	no
--	4.31704	0.953893	up	no
--	4.30519	0.905407	up	no
--	4.30296	0.737184	up	no
--	4.29841	0.72782	up	no
--	4.29162	0.959987	up	no
--	4.288	0.928819	up	no
--	4.28682	0.647217	up	no
--	4.28356	0.96075	up	no
--	4.28151	0.929352	up	no
--	4.27657	0.929514	up	no
--	4.27622	0.903958	up	no
--	4.26932	0.940151	up	no
--	4.2567	0.749908	up	no
--	4.25605	0.96075	up	no
--	4.25532	0.908352	up	no
--	4.25037	0.927464	up	no
--	4.24795	0.959064	up	no
--	4.2418	0.755425	up	no
--	4.2401	0.931246	up	no
--	4.2383	0.96075	up	no
--	4.23344	0.931785	up	no
--	4.23309	0.96075	up	no
--	4.23147	0.941286	up	no
--	4.22211	0.96075	up	no
--	4.21762	0.96075	up	no
--	4.21091	0.690733	up	no
--	4.20142	0.928819	up	no
--	4.19999	0.974955	up	no
--	4.19717	0.405388	up	no
--	4.18661	0.778196	up	no
--	4.18015	0.975614	up	no
--	4.17698	0.975614	up	no
--	4.17566	0.876631	up	no
LOC105611507	4.17512	0.778639	up	no
--	4.17394	0.975614	up	no
--	4.17314	0.698583	up	no
--	4.17035	0.843833	up	no
--	4.16143	0.76574	up	no
--	4.16097	0.842905	up	no
--	4.16003	0.975614	up	no
--	4.15836	0.975614	up	no
--	4.15447	0.953561	up	no
--	4.14572	0.975614	up	no
--	4.13335	0.953893	up	no
--	4.13223	0.975971	up	no
--	4.12675	0.975614	up	no
LOC105616661	4.12224	0.541188	up	no
--	4.12112	0.940151	up	no
--	4.11625	0.975971	up	no
--	4.11554	0.96075	up	no
--	4.11376	0.975614	up	no
--	4.112	0.749435	up	no
--	4.10324	0.975971	up	no
--	4.09281	0.892292	up	no
--	4.0927	0.807292	up	no
--	4.08628	0.306848	up	no
--	4.08288	0.956534	up	no
--	4.08237	0.927167	up	no
--	4.08108	0.975971	up	no
--	4.08108	0.975971	up	no
--	4.08108	0.975971	up	no
--	4.08108	0.975971	up	no
--	4.07869	0.975971	up	no
--	4.07697	0.957874	up	no
--	4.07216	0.975971	up	no
--	4.05716	0.975971	up	no
--	4.056	0.225688	up	no
--	4.05378	0.975971	up	no
--	4.05272	0.975971	up	no
--	4.04966	0.777642	up	no
--	4.0464	0.96075	up	no
--	4.04467	0.953893	up	no
--	4.04406	0.96075	up	no
--	4.04343	0.870037	up	no
--	4.04063	0.953893	up	no
--	4.0367	0.975971	up	no
--	4.03663	0.975971	up	no
--	4.03659	0.973537	up	no
--	4.03399	0.386072	up	no
--	4.03138	0.96075	up	no
--	4.0295	0.780213	up	no
LOC105607365	4.02894	0.622665	up	no
--	4.01868	0.975971	up	no
--	4.01517	0.975614	up	no
--	4.01207	0.655457	up	no
--	4.00952	0.622665	up	no
--	4.00897	0.975614	up	no
--	4.00287	0.975614	up	no
--	4.00213	0.975971	up	no
--	3.99981	0.975614	up	no
--	3.99778	0.87433	up	no
--	3.9948	0.503311	up	no
--	3.99195	0.975614	up	no
--	3.99164	0.900109	up	no
--	3.98585	0.96075	up	no
--	3.98572	0.371885	up	no
LOC105609067	3.97626	0.622665	up	no
--	3.97145	0.975971	up	no
--	3.96969	0.975971	up	no
--	3.96791	0.841749	up	no
--	3.96554	0.875995	up	no
--	3.95961	0.975971	up	no
--	3.95908	0.841749	up	no
--	3.95844	0.829075	up	no
--	3.95696	0.38306	up	no
--	3.95622	0.975971	up	no
--	3.95528	0.975971	up	no
--	3.95464	0.975971	up	no
--	3.94817	0.975971	up	no
--	3.94802	0.975971	up	no
--	3.94802	0.975971	up	no
--	3.94787	0.975971	up	no
--	3.94787	0.975971	up	no
--	3.94699	0.935286	up	no
--	3.94175	0.850353	up	no
--	3.94072	0.96075	up	no
--	3.93938	0.975614	up	no
--	3.93793	0.975971	up	no
--	3.93793	0.975971	up	no
--	3.93757	0.904929	up	no
--	3.93529	0.975971	up	no
LOC105604496	3.93529	0.171076	up	no
--	3.93246	0.892292	up	no
--	3.93066	0.82168	up	no
--	3.92602	0.975971	up	no
--	3.92434	8.25525e-08	up	yes
--	3.92201	0.377369	up	no
--	3.91907	0.923925	up	no
--	3.91798	0.902929	up	no
--	3.91589	0.96075	up	no
--	3.91307	0.975971	up	no
--	3.91116	0.975971	up	no
--	3.90663	0.975971	up	no
--	3.90655	0.892292	up	no
--	3.89485	0.315495	up	no
--	3.89071	0.975971	up	no
--	3.89071	0.975971	up	no
--	3.8871	0.875009	up	no
--	3.88227	0.975971	up	no
--	3.88213	0.975614	up	no
--	3.88172	0.862716	up	no
--	3.87658	0.975971	up	no
--	3.87216	0.00396772	up	yes
LOC105610672	3.86876	0.975971	up	no
--	3.8676	0.975614	up	no
--	3.86593	0.183758	up	no
--	3.86392	0.892292	up	no
--	3.86007	0.975971	up	no
--	3.85662	0.975971	up	no
--	3.8543	0.975971	up	no
--	3.84736	0.975971	up	no
--	3.84315	0.975614	up	no
--	3.84231	0.309313	up	no
--	3.84175	0.975971	up	no
--	3.83684	0.975971	up	no
--	3.83501	0.892292	up	no
--	3.83483	0.975971	up	no
--	3.83389	0.975971	up	no
--	3.83323	0.975971	up	no
--	3.82995	0.975971	up	no
--	3.82793	0.975971	up	no
--	3.82697	0.908352	up	no
--	3.82622	0.883599	up	no
--	3.82433	0.870037	up	no
--	3.81908	0.616789	up	no
--	3.81805	0.917588	up	no
--	3.81754	0.657158	up	no
--	3.81257	0.975971	up	no
LOC105604025	3.81232	0.975971	up	no
--	3.81131	0.901582	up	no
--	3.8052	0.975971	up	no
--	3.80511	0.975971	up	no
--	3.80325	0.975971	up	no
--	3.80325	0.975971	up	no
--	3.80168	0.975971	up	no
--	3.79593	0.931937	up	no
--	3.79449	0.975971	up	no
--	3.78921	0.975971	up	no
LOC105610712	3.78727	0.975971	up	no
--	3.78581	0.892292	up	no
--	3.7825	0.512319	up	no
--	3.77905	0.975971	up	no
--	3.77705	0.975971	up	no
--	3.77705	0.975971	up	no
--	3.77705	0.975971	up	no
--	3.76914	0.975971	up	no
--	3.76459	0.559741	up	no
LOC105603051	3.76251	0.975971	up	no
--	3.762	0.59647	up	no
--	3.758	0.975971	up	no
--	3.74593	0.975971	up	no
--	3.74493	0.905407	up	no
--	3.73615	0.612906	up	no
--	3.73548	0.975971	up	no
--	3.73442	0.975971	up	no
--	3.73421	0.975971	up	no
--	3.73405	0.96075	up	no
--	3.72726	0.975971	up	no
--	3.71516	0.931937	up	no
--	3.71426	0.975971	up	no
--	3.71014	0.739297	up	no
--	3.70588	0.324173	up	no
--	3.69957	0.788758	up	no
--	3.69827	0.892292	up	no
--	3.69205	0.975971	up	no
--	3.68963	0.975971	up	no
--	3.68335	0.919364	up	no
--	3.67875	0.975971	up	no
--	3.67866	0.975971	up	no
--	3.67828	0.943829	up	no
--	3.6775	0.903958	up	no
--	3.6766	0.975971	up	no
--	3.6722	0.975971	up	no
--	3.67199	0.975971	up	no
--	3.67013	0.975971	up	no
--	3.66368	0.942986	up	no
--	3.66169	0.904608	up	no
--	3.65935	0.829402	up	no
--	3.65901	0.931937	up	no
--	3.65706	0.975971	up	no
LOC105604726	3.65228	0.975971	up	no
--	3.64846	0.702923	up	no
--	3.64512	0.975971	up	no
--	3.64254	0.900157	up	no
--	3.63439	0.935286	up	no
--	3.62766	0.907985	up	no
--	3.62417	0.979081	up	no
--	3.62417	0.979081	up	no
--	3.623	0.975971	up	no
--	3.62276	0.217723	up	no
--	3.62103	0.975971	up	no
--	3.61166	0.975971	up	no
--	3.6116	0.975971	up	no
--	3.6107	0.667814	up	no
--	3.61061	0.975971	up	no
--	3.61053	0.979636	up	no
--	3.60903	0.975971	up	no
--	3.60903	0.975971	up	no
LOC105610886	3.59999	0.838404	up	no
--	3.59202	0.979894	up	no
--	3.58877	0.931937	up	no
LOC105612761	3.57807	0.98001	up	no
--	3.57418	0.953893	up	no
--	3.57195	0.953561	up	no
--	3.57076	0.445507	up	no
--	3.5695	0.945604	up	no
--	3.56883	0.98001	up	no
--	3.56512	0.95316	up	no
--	3.56375	0.975971	up	no
--	3.55985	0.00120569	up	yes
--	3.55927	0.953561	up	no
--	3.55466	0.979894	up	no
--	3.54667	0.454425	up	no
--	3.54561	0.719986	up	no
--	3.54487	0.981127	up	no
--	3.54103	0.975971	up	no
LOC105612655	3.53974	0.975971	up	no
--	3.53974	0.975971	up	no
--	3.53283	0.981127	up	no
--	3.53169	0.17061	up	no
--	3.53101	0.931937	up	no
--	3.52829	0.953893	up	no
--	3.52773	0.839257	up	no
--	3.5272	0.188696	up	no
--	3.52713	0.970461	up	no
--	3.52569	0.981127	up	no
--	3.52445	0.953561	up	no
--	3.52397	0.859081	up	no
--	3.52363	0.863867	up	no
--	3.52214	0.832621	up	no
--	3.51952	0.661336	up	no
--	3.51828	0.945604	up	no
--	3.5159	0.981127	up	no
--	3.51533	0.975614	up	no
--	3.51503	0.975971	up	no
--	3.51215	0.985531	up	no
--	3.51098	0.981209	up	no
--	3.50859	0.975971	up	no
--	3.50312	0.763077	up	no
--	3.49741	0.985531	up	no
--	3.49612	0.981401	up	no
--	3.49257	0.953893	up	no
--	3.49242	0.975971	up	no
--	3.49228	0.975971	up	no
--	3.48998	0.985531	up	no
--	3.48497	0.985531	up	no
--	3.4828	0.945476	up	no
--	3.48225	0.68101	up	no
--	3.48149	0.96075	up	no
--	3.47959	0.975971	up	no
--	3.47751	0.975971	up	no
--	3.47649	0.975971	up	no
--	3.47232	0.975971	up	no
--	3.4701	5.66626e-06	up	yes
--	3.46967	0.975971	up	no
--	3.46967	0.975971	up	no
--	3.46746	0.975971	up	no
--	3.46691	0.851449	up	no
--	3.46652	0.022076	up	yes
--	3.46218	0.931937	up	no
--	3.46185	0.975971	up	no
--	3.45987	0.985531	up	no
--	3.45949	0.943831	up	no
--	3.45839	0.979077	up	no
--	3.45638	0.690028	up	no
--	3.45476	0.985531	up	no
LOC105616744	3.45417	0.000458861	up	yes
--	3.45225	0.985531	up	no
--	3.45079	0.743473	up	no
--	3.44889	0.88093	up	no
--	3.44673	0.975971	up	no
--	3.44358	0.96075	up	no
--	3.43794	0.975971	up	no
--	3.43666	0.985531	up	no
--	3.43607	0.473021	up	no
--	3.43285	0.975971	up	no
--	3.43249	0.975614	up	no
--	3.43157	0.985531	up	no
--	3.43062	0.96075	up	no
--	3.42913	0.985531	up	no
--	3.42913	0.985531	up	no
--	3.42913	0.985531	up	no
--	3.42875	0.979636	up	no
LOC105603772	3.42452	0.903357	up	no
--	3.42401	0.979842	up	no
--	3.4239	0.985531	up	no
--	3.4239	0.985531	up	no
LOC106990934	3.42123	0.985531	up	no
--	3.42046	0.975971	up	no
--	3.41823	0.975971	up	no
--	3.41598	0.985531	up	no
--	3.41485	0.979894	up	no
--	3.41181	0.975971	up	no
--	3.40804	0.96075	up	no
--	3.40291	0.975971	up	no
--	3.40163	0.96075	up	no
--	3.39615	0.975971	up	no
--	3.39458	0.763077	up	no
--	3.38821	0.975971	up	no
--	3.38674	0.905407	up	no
--	3.38611	0.975971	up	no
--	3.38405	0.985531	up	no
--	3.38174	0.710323	up	no
--	3.38111	0.0543021	up	no
--	3.37601	0.985531	up	no
LOC105609165	3.37353	0.975971	up	no
--	3.37353	0.975971	up	no
--	3.37345	0.970228	up	no
--	3.37169	0.798679	up	no
--	3.37141	0.975614	up	no
--	3.37064	0.96951	up	no
LOC105615066	3.37059	0.985531	up	no
--	3.37059	0.985531	up	no
--	3.37059	0.985531	up	no
--	3.37059	0.985531	up	no
--	3.36883	0.70343	up	no
LOC105615410	3.36812	0.88745	up	no
--	3.36756	0.96075	up	no
--	3.36739	0.980955	up	no
--	3.36672	0.975971	up	no
--	3.36519	0.0646238	up	no
--	3.36482	0.981127	up	no
--	3.3626	0.27036	up	no
--	3.35767	0.981127	up	no
--	3.35686	0.975614	up	no
--	3.34676	0.975614	up	no
--	3.34488	0.975971	up	no
--	3.34297	0.961038	up	no
--	3.34201	0.985531	up	no
--	3.34022	0.00143554	up	yes
--	3.33788	0.78417	up	no
--	3.33591	0.975614	up	no
--	3.3348	0.96075	up	no
--	3.32811	0.981127	up	no
--	3.32811	0.981127	up	no
--	3.32694	0.975971	up	no
--	3.32477	0.926584	up	no
--	3.32312	0.967966	up	no
--	3.32196	0.985531	up	no
--	3.32196	0.985531	up	no
--	3.31979	0.985531	up	no
--	3.31968	0.985531	up	no
--	3.31968	0.985531	up	no
--	3.31968	0.985531	up	no
--	3.31704	0.975971	up	no
--	3.31689	0.975971	up	no
--	3.31199	0.96075	up	no
--	3.31082	0.975614	up	no
LOC105604931	3.30946	0.985531	up	no
--	3.30879	0.6001	up	no
--	3.30861	0.985531	up	no
--	3.30848	0.975971	up	no
--	3.30267	0.975971	up	no
--	3.3018	0.646153	up	no
--	3.30056	0.0426438	up	yes
LOC105606903	3.30014	0.985531	up	no
--	3.30008	0.975614	up	no
--	3.30003	0.985531	up	no
--	3.29944	0.985531	up	no
--	3.29709	0.975971	up	no
--	3.2951	0.270268	up	no
--	3.2939	0.0232261	up	yes
--	3.29162	0.985531	up	no
--	3.28761	0.975971	up	no
--	3.28587	0.985531	up	no
--	3.28587	0.975971	up	no
--	3.2801	0.985531	up	no
--	3.2794	0.842512	up	no
--	3.27881	0.473021	up	no
--	3.27703	0.985531	up	no
--	3.27703	0.985531	up	no
--	3.27702	0.975971	up	no
--	3.27676	0.00047525	up	yes
--	3.27646	0.360972	up	no
--	3.27054	0.622665	up	no
--	3.26831	0.0353829	up	yes
LOC105607690	3.267	0.975971	up	no
--	3.26319	0.975971	up	no
LOC105616226	3.26026	0.967633	up	no
--	3.25969	0.714758	up	no
--	3.259	0.981127	up	no
--	3.25751	0.975971	up	no
--	3.25667	0.975971	up	no
--	3.25658	0.981127	up	no
--	3.25452	0.975614	up	no
--	3.25162	0.981127	up	no
--	3.2494	0.975971	up	no
--	3.24796	0.688154	up	no
--	3.24666	0.981127	up	no
--	3.24258	0.448965	up	no
--	3.24202	0.975971	up	no
--	3.24129	0.975971	up	no
--	3.23929	0.96075	up	no
--	3.23829	0.975971	up	no
--	3.23696	0.975971	up	no
--	3.23435	0.0095095	up	yes
--	3.23318	0.975971	up	no
--	3.23309	0.975971	up	no
--	3.23309	0.985531	up	no
--	3.23309	0.985531	up	no
--	3.23309	0.985531	up	no
--	3.23309	0.985531	up	no
--	3.23136	0.975971	up	no
--	3.22938	0.833108	up	no
--	3.22928	0.975971	up	no
--	3.22565	0.929514	up	no
--	3.22554	0.985531	up	no
--	3.22397	0.96075	up	no
--	3.22264	0.994148	up	no
--	3.22264	0.994148	up	no
--	3.22048	0.985531	up	no
--	3.21878	0.975971	up	no
--	3.21609	0.93678	up	no
LOC106990879	3.2128	0.985531	up	no
--	3.20835	0.975971	up	no
LOC105602394	3.20758	0.975971	up	no
--	3.20723	0.415505	up	no
--	3.20663	0.985531	up	no
--	3.20401	0.792641	up	no
LOC105602163	3.20278	0.985531	up	no
--	3.20233	0.975971	up	no
--	3.19951	0.839257	up	no
--	3.19935	0.780213	up	no
--	3.19891	0.975971	up	no
--	3.19784	0.953893	up	no
--	3.19501	0.975971	up	no
--	3.19236	0.994148	up	no
--	3.19205	0.212563	up	no
--	3.18222	0.975971	up	no
--	3.18222	0.975971	up	no
--	3.18093	0.975971	up	no
--	3.18053	0.409447	up	no
--	3.17996	0.889245	up	no
--	3.17941	0.975971	up	no
--	3.17443	0.985531	up	no
--	3.17337	0.975971	up	no
--	3.17	0.583363	up	no
--	3.16965	0.975971	up	no
--	3.16908	0.975971	up	no
--	3.16849	0.950587	up	no
--	3.16656	0.602563	up	no
--	3.16542	0.975971	up	no
--	3.16386	0.950587	up	no
--	3.16144	0.994148	up	no
--	3.15778	0.892292	up	no
--	3.15747	0.187116	up	no
--	3.15627	0.975971	up	no
--	3.15324	0.985531	up	no
--	3.15218	0.994148	up	no
--	3.15205	0.975971	up	no
--	3.15131	0.756901	up	no
--	3.14908	0.994148	up	no
--	3.14902	0.985531	up	no
--	3.14735	0.975971	up	no
--	3.14218	0.975971	up	no
--	3.14093	0.975971	up	no
--	3.13962	0.994148	up	no
--	3.13962	0.994148	up	no
--	3.13323	0.994148	up	no
--	3.13223	0.975971	up	no
--	3.12832	0.975971	up	no
--	3.12518	0.985531	up	no
--	3.12518	0.985531	up	no
--	3.12518	0.985531	up	no
--	3.12518	0.985531	up	no
--	3.12475	0.975971	up	no
--	3.12442	0.975971	up	no
--	3.12361	0.985531	up	no
--	3.12361	0.985531	up	no
--	3.12337	0.975971	up	no
--	3.12337	0.985531	up	no
--	3.12129	0.530761	up	no
--	3.12112	0.985531	up	no
--	3.12112	0.985531	up	no
--	3.12037	0.994148	up	no
--	3.12037	0.994148	up	no
--	3.12024	0.994148	up	no
--	3.12024	0.994148	up	no
--	3.11455	0.928819	up	no
--	3.11209	0.985531	up	no
--	3.11033	0.862716	up	no
--	3.11	0.953561	up	no
--	3.10739	0.994148	up	no
--	3.10246	0.975971	up	no
--	3.1009	0.975971	up	no
--	3.10086	0.994148	up	no
--	3.10085	0.883599	up	no
--	3.09868	0.975971	up	no
--	3.09682	0.96075	up	no
--	3.09641	0.975971	up	no
--	3.09606	0.975971	up	no
LOC105611403	3.09388	0.929514	up	no
--	3.09199	0.975971	up	no
--	3.09165	0.985531	up	no
--	3.0915	0.884935	up	no
--	3.09081	0.892292	up	no
--	3.09021	0.254193	up	no
--	3.08771	0.994148	up	no
--	3.08771	0.994148	up	no
--	3.08287	0.975971	up	no
--	3.08108	0.975971	up	no
--	3.07697	0.985531	up	no
--	3.07112	0.974813	up	no
--	3.07098	0.975971	up	no
--	3.07036	0.0917384	up	no
--	3.06866	0.884935	up	no
--	3.06596	0.524534	up	no
--	3.0651	0.474162	up	no
--	3.06507	0.985531	up	no
--	3.05948	0.975971	up	no
--	3.05942	0.88745	up	no
--	3.05915	0.975971	up	no
--	3.05845	0.975971	up	no
--	3.05455	0.96075	up	no
--	3.05272	0.995381	up	no
--	3.05272	0.995381	up	no
--	3.05272	0.995381	up	no
--	3.04967	0.975971	up	no
--	3.04693	0.975971	up	no
--	3.04564	0.994148	up	no
--	3.04557	0.814909	up	no
--	3.0446	0.975971	up	no
--	3.04409	0.523429	up	no
--	3.0426	0.975971	up	no
--	3.04241	0.569823	up	no
--	3.04216	0.985531	up	no
--	3.04156	0.702923	up	no
--	3.04117	0.00414026	up	yes
--	3.04037	0.975971	up	no
--	3.03957	0.994148	up	no
--	3.03635	0.975971	up	no
--	3.03241	0.995381	up	no
--	3.03241	0.995381	up	no
--	3.03113	0.542117	up	no
--	3.03064	0.985531	up	no
--	3.03064	0.985531	up	no
--	3.02644	0.975971	up	no
--	3.01992	0.841749	up	no
--	3.01928	0.78417	up	no
--	3.01907	0.220459	up	no
LOC106990885	3.01861	0.995381	up	no
--	3.01802	0.922247	up	no
--	3.01784	0.975971	up	no
--	3.01665	0.116526	up	no
--	3.01286	0.92533	up	no
--	3.01254	0.96075	up	no
--	3.00732	0.975971	up	no
--	3.00732	0.985531	up	no
--	3.00605	0.480386	up	no
--	3.00348	0.404297	up	no
--	3.00193	0.975971	up	no
--	2.99655	0.905407	up	no
--	2.99552	0.985531	up	no
--	2.99547	0.773439	up	no
--	2.99342	0.994148	up	no
--	2.98862	0.975971	up	no
LOC105605283	2.98763	0.409813	up	no
--	2.98729	0.995381	up	no
--	2.98618	0.975971	up	no
--	2.98382	0.995381	up	no
--	2.98362	0.985531	up	no
--	2.98362	0.985531	up	no
--	2.98362	0.985531	up	no
--	2.98362	0.985531	up	no
--	2.98362	0.985531	up	no
--	2.98101	0.975971	up	no
--	2.97687	0.975614	up	no
--	2.97574	0.934069	up	no
--	2.97324	0.640604	up	no
--	2.97278	0.744721	up	no
--	2.96969	0.995381	up	no
--	2.96969	0.995381	up	no
--	2.96969	0.995381	up	no
--	2.96969	0.995381	up	no
--	2.96969	0.995381	up	no
--	2.96969	0.995381	up	no
--	2.96588	0.983741	up	no
--	2.96522	0.994148	up	no
LOC105616707	2.96499	0.439679	up	no
--	2.96316	0.782052	up	no
--	2.96251	0.99549	up	no
--	2.95908	0.000206218	up	yes
--	2.9588	0.994148	up	no
--	2.95812	0.994148	up	no
--	2.95758	0.975971	up	no
--	2.95656	0.239507	up	no
--	2.95528	0.99549	up	no
--	2.95528	0.99549	up	no
--	2.95513	0.994148	up	no
--	2.95481	0.379415	up	no
--	2.95472	0.892766	up	no
--	2.95177	0.933042	up	no
--	2.94906	0.994148	up	no
--	2.94836	0.927823	up	no
--	2.94701	0.975971	up	no
--	2.94588	0.994148	up	no
--	2.94534	0.975971	up	no
--	2.94332	0.975971	up	no
--	2.94296	0.975971	up	no
--	2.9399	0.96075	up	no
--	2.93938	0.994148	up	no
--	2.93938	0.994148	up	no
--	2.93405	0.410918	up	no
--	2.93319	0.975614	up	no
--	2.93285	0.994148	up	no
--	2.93179	0.00719392	up	yes
--	2.92977	0.945604	up	no
--	2.92924	0.975971	up	no
--	2.92772	0.803265	up	no
LOC105611977	2.92602	0.995656	up	no
LOC105606285	2.92544	0.749435	up	no
--	2.92391	0.975971	up	no
--	2.92143	0.947249	up	no
--	2.92128	0.503311	up	no
--	2.92119	0.314099	up	no
--	2.91963	0.521807	up	no
--	2.91517	0.994148	up	no
--	2.91488	0.975971	up	no
--	2.91482	0.975971	up	no
--	2.9121	0.994148	up	no
--	2.9119	0.975971	up	no
LOC105605245	2.91116	0.995381	up	no
--	2.91116	0.995381	up	no
--	2.91116	0.995381	up	no
--	2.91116	0.995381	up	no
--	2.91116	0.995381	up	no
--	2.91116	0.995381	up	no
--	2.91116	0.995381	up	no
--	2.91116	0.995381	up	no
--	2.91116	0.995381	up	no
--	2.91056	0.968784	up	no
--	2.90907	0.98001	up	no
--	2.90873	0.935486	up	no
--	2.90825	0.201899	up	no
--	2.90543	0.829075	up	no
--	2.90541	0.903958	up	no
--	2.90445	0.981917	up	no
--	2.90387	0.781143	up	no
--	2.9019	0.975971	up	no
--	2.90067	0.975971	up	no
--	2.89988	0.975971	up	no
--	2.89775	0.975971	up	no
--	2.89738	0.908188	up	no
--	2.89727	0.985531	up	no
--	2.89603	0.975971	up	no
--	2.89059	0.975971	up	no
--	2.89015	0.994148	up	no
--	2.88949	0.975971	up	no
--	2.88944	0.219483	up	no
--	2.88915	0.975971	up	no
--	2.889	0.975971	up	no
--	2.8866	0.983125	up	no
--	2.88596	0.975971	up	no
--	2.88526	0.622665	up	no
--	2.8847	0.975971	up	no
--	2.8847	0.99501	up	no
--	2.8847	0.99501	up	no
--	2.88376	0.994148	up	no
--	2.88318	0.689284	up	no
--	2.88163	0.577855	up	no
LOC105612529	2.88126	0.907985	up	no
--	2.88072	0.975971	up	no
--	2.87949	0.975971	up	no
--	2.87735	0.975971	up	no
--	2.87704	0.927464	up	no
--	2.87605	0.983245	up	no
--	2.87547	0.975971	up	no
LOC106991633	2.87237	0.983303	up	no
--	2.8722	0.96075	up	no
--	2.8707	0.822467	up	no
--	2.86559	0.956534	up	no
--	2.86543	0.975971	up	no
--	2.86382	0.971836	up	no
--	2.86236	0.985531	up	no
--	2.86176	0.975971	up	no
LOC105602235	2.86007	1	up	no
LOC105608951	2.86007	1	up	no
--	2.86007	1	up	no
--	2.86007	1	up	no
--	2.86007	0.985531	up	no
--	2.85965	0.975971	up	no
--	2.85814	0.950587	up	no
--	2.85751	0.995381	up	no
--	2.85545	0.975971	up	no
--	2.85413	0.995381	up	no
--	2.85338	0.798775	up	no
--	2.85189	0.975971	up	no
--	2.85041	0.98001	up	no
--	2.85007	0.982435	up	no
LOC105607010	2.84855	0.935486	up	no
--	2.8485	1	up	no
--	2.8485	1	up	no
--	2.84805	0.994148	up	no
--	2.84532	0.953561	up	no
--	2.84513	0.975971	up	no
LOC106991028	2.84425	0.768802	up	no
--	2.84367	0.985531	up	no
--	2.8407	0.480386	up	no
--	2.83824	0.994148	up	no
--	2.83796	0.368478	up	no
--	2.83715	0.975971	up	no
--	2.83613	0.173601	up	no
--	2.83336	0.889302	up	no
--	2.83188	0.964343	up	no
--	2.83162	0.975971	up	no
--	2.83162	0.994148	up	no
LOC105610091	2.83085	0.975971	up	no
--	2.82582	0.975971	up	no
--	2.82496	0.0844428	up	no
--	2.82372	0.975971	up	no
--	2.8226	0.975971	up	no
--	2.82226	0.975971	up	no
--	2.81742	0.0310112	up	yes
--	2.81713	0.975971	up	no
--	2.81535	0.975971	up	no
--	2.81406	0.864684	up	no
--	2.81372	0.96075	up	no
--	2.81361	0.924172	up	no
--	2.81339	0.975971	up	no
--	2.81205	0.975971	up	no
--	2.80897	0.975971	up	no
--	2.80841	0.975971	up	no
LOC105606533	2.8074	0.905407	up	no
--	2.80325	0.975971	up	no
--	2.80325	0.99478	up	no
--	2.80325	0.99478	up	no
--	2.80254	0.975971	up	no
--	2.80205	0.975971	up	no
--	2.80168	0.995381	up	no
--	2.80168	0.995381	up	no
--	2.8011	1	up	no
--	2.79912	0.975971	up	no
--	2.7982	0.975971	up	no
--	2.79714	0.975971	up	no
--	2.79714	0.985531	up	no
LOC106991436	2.79449	0.995381	up	no
--	2.79449	0.995381	up	no
LOC105602321	2.79138	0.268522	up	no
--	2.7863	0.979894	up	no
--	2.7863	0.979894	up	no
--	2.78294	0.995381	up	no
--	2.78104	0.984899	up	no
--	2.78089	0.975971	up	no
--	2.78066	0.560936	up	no
LOC105605399	2.77705	1	up	no
--	2.77705	1	up	no
--	2.77705	1	up	no
--	2.77694	0.975971	up	no
--	2.77626	0.975971	up	no
--	2.77614	0.793064	up	no
--	2.77572	0.503311	up	no
--	2.76992	0.975971	up	no
--	2.76914	0.995381	up	no
--	2.76904	0.190169	up	no
--	2.76903	0.659901	up	no
--	2.76897	0.99549	up	no
--	2.76897	0.99549	up	no
--	2.76895	0.975971	up	no
--	2.76883	0.985531	up	no
--	2.76883	1	up	no
--	2.76883	1	up	no
--	2.76836	0.784178	up	no
--	2.7683	0.734585	up	no
--	2.76674	0.0264292	up	yes
--	2.76093	0.953893	up	no
--	2.76057	1	up	no
--	2.76057	1	up	no
--	2.76027	0.695231	up	no
--	2.75904	0.975971	up	no
--	2.75696	0.228627	up	no
--	2.75672	0.460197	up	no
--	2.75633	1	up	no
--	2.75588	0.975971	up	no
--	2.7553	0.985531	up	no
--	2.75429	0.985531	up	no
--	2.75313	0.975971	up	no
--	2.75225	0.985531	up	no
--	2.75047	0.908188	up	no
--	2.75004	0.966301	up	no
--	2.74895	0.49901	up	no
--	2.74847	0.842512	up	no
--	2.74454	0.676796	up	no
--	2.74314	0.995381	up	no
--	2.74314	0.995381	up	no
--	2.74314	0.995381	up	no
--	2.74314	0.995381	up	no
--	2.74314	0.995381	up	no
--	2.74046	0.975971	up	no
--	2.74016	0.11905	up	no
--	2.73768	0.898792	up	no
--	2.73732	0.650648	up	no
--	2.73731	0.975971	up	no
--	2.73548	0.985531	up	no
--	2.73548	1	up	no
--	2.73507	0.975971	up	no
--	2.73479	0.985531	up	no
--	2.73168	0.829402	up	no
--	2.73141	0.870037	up	no
--	2.73027	0.890739	up	no
--	2.72856	0.911084	up	no
--	2.72702	1	up	no
--	2.72702	1	up	no
--	2.72478	0.975971	up	no
--	2.72458	0.985531	up	no
--	2.72387	0.994148	up	no
--	2.72023	0.995381	up	no
--	2.72023	0.995381	up	no
--	2.71857	0.985531	up	no
LOC101108944	2.71851	1	up	no
--	2.71851	1	up	no
--	2.71597	0.975971	up	no
--	2.71568	0.985531	up	no
--	2.71525	0.847532	up	no
LOC105612556	2.71267	0.985531	up	no
LOC105610195	2.71214	0.985531	up	no
--	2.71029	0.985531	up	no
--	2.70581	0.995381	up	no
--	2.70481	0.946094	up	no
--	2.70384	0.847532	up	no
--	2.70098	0.975971	up	no
--	2.70085	0.953921	up	no
--	2.69894	0.975971	up	no
--	2.69841	0.983125	up	no
--	2.69705	0.985531	up	no
LOC105602554	2.69484	0.995381	up	no
--	2.69394	0.975971	up	no
--	2.69229	0.975971	up	no
--	2.69206	0.985531	up	no
--	2.69126	0.983198	up	no
--	2.69012	0.588986	up	no
--	2.6887	0.96075	up	no
--	2.6882	0.975971	up	no
--	2.68392	0.98354	up	no
--	2.68271	0.922686	up	no
--	2.68259	0.222185	up	no
--	2.68137	0.953561	up	no
--	2.67934	0.119802	up	no
--	2.67791	0.975614	up	no
--	2.67529	0.975971	up	no
--	2.67525	0.975971	up	no
--	2.67373	0.985531	up	no
--	2.67328	0.176509	up	no
--	2.67247	0.947364	up	no
--	2.67127	0.365122	up	no
--	2.67013	0.994148	up	no
--	2.66991	0.76266	up	no
--	2.66961	0.96075	up	no
--	2.66914	0.99549	up	no
--	2.66882	0.985531	up	no
--	2.66524	0.358547	up	no
--	2.66486	0.985531	up	no
--	2.66356	0.985531	up	no
--	2.66293	0.710323	up	no
--	2.66281	0.836156	up	no
--	2.66169	0.995381	up	no
--	2.66169	0.995381	up	no
--	2.66169	0.995381	up	no
LOC106991999	2.65993	0.368622	up	no
--	2.65965	0.975971	up	no
--	2.65965	0.976445	up	no
--	2.65955	0.387903	up	no
--	2.6563	0.993616	up	no
--	2.65406	0.97669	up	no
--	2.65347	0.975614	up	no
--	2.65334	0.985531	up	no
--	2.65329	0.301105	up	no
--	2.65295	0.985531	up	no
--	2.65288	0.985531	up	no
--	2.65237	0.994148	up	no
--	2.6516	0.967583	up	no
--	2.65111	0.941297	up	no
--	2.6507	0.802966	up	no
--	2.65017	0.852878	up	no
--	2.64998	0.96075	up	no
--	2.64993	0.447772	up	no
--	2.64959	0.953893	up	no
--	2.64939	0.975971	up	no
--	2.6479	0.994148	up	no
--	2.64702	0.96075	up	no
--	2.64552	0.994148	up	no
--	2.64547	0.985531	up	no
--	2.64515	0.792641	up	no
--	2.645	0.985531	up	no
--	2.6444	0.640604	up	no
--	2.64391	0.19334	up	no
--	2.64305	0.975614	up	no
--	2.63768	1	up	no
--	2.63768	1	up	no
--	2.63768	1	up	no
--	2.63768	0.994148	up	no
--	2.6356	0.975971	up	no
--	2.63525	0.994148	up	no
--	2.63419	0.633353	up	no
--	2.63387	0.985531	up	no
--	2.63274	0.898152	up	no
--	2.6322	0.975614	up	no
--	2.63172	0.975971	up	no
--	2.63155	0.326901	up	no
--	2.62926	0.802966	up	no
--	2.62913	0.985531	up	no
--	2.62794	0.975971	up	no
LOC105602884	2.62766	0.975971	up	no
--	2.62682	0.774522	up	no
--	2.6268	0.994148	up	no
--	2.62596	0.957662	up	no
--	2.62458	0.985531	up	no
--	2.62262	0.985531	up	no
--	2.62119	1	up	no
--	2.62027	0.953561	up	no
--	2.61912	0.985531	up	no
--	2.61862	0.97669	up	no
--	2.6181	0.975614	up	no
--	2.61593	0.985531	up	no
--	2.61503	0.994148	up	no
--	2.61453	0.951028	up	no
--	2.61252	6.96953e-05	up	yes
--	2.61053	1	up	no
--	2.60903	0.985531	up	no
--	2.60903	1	up	no
--	2.60902	0.972443	up	no
--	2.60898	0.320332	up	no
--	2.60811	0.944097	up	no
--	2.60674	0.8213	up	no
--	2.60597	0.868846	up	no
--	2.60462	0.742394	up	no
--	2.60409	0.978512	up	no
--	2.60174	0.936287	up	no
--	2.60082	1	up	no
--	2.60082	1	up	no
LOC106991243	2.60065	0.985531	up	no
--	2.60056	0.913024	up	no
--	2.59903	1	up	no
--	2.59857	0.979636	up	no
--	2.59853	0.979894	up	no
--	2.59746	0.0770985	up	no
--	2.59677	0.994148	up	no
--	2.59677	1	up	no
--	2.59376	0.725536	up	no
--	2.59312	0.975971	up	no
--	2.59265	0.908352	up	no
--	2.58996	0.324173	up	no
--	2.58977	0.0917384	up	no
--	2.58687	0.0896025	up	no
--	2.58664	0.901064	up	no
--	2.5858	0.985531	up	no
--	2.58534	0.975971	up	no
--	2.585	0.975971	up	no
--	2.58376	0.96075	up	no
--	2.58343	0.985531	up	no
--	2.57893	0.994148	up	no
--	2.57857	0.975971	up	no
--	2.5769	0.984559	up	no
--	2.57598	0.975971	up	no
--	2.57555	0.984559	up	no
--	2.57465	0.994148	up	no
--	2.57388	0.96075	up	no
--	2.57383	0.549746	up	no
LOC105607856	2.57351	0.98001	up	no
--	2.573	0.975971	up	no
--	2.57041	0.985531	up	no
--	2.56682	2.39556e-05	up	yes
--	2.56564	0.985531	up	no
--	2.56555	0.889651	up	no
--	2.56475	0.297538	up	no
--	2.56419	0.947249	up	no
--	2.56353	0.357064	up	no
--	2.56322	0.315495	up	no
--	2.561	0.0888522	up	no
--	2.55933	1	up	no
--	2.55754	0.974937	up	no
--	2.55586	0.927672	up	no
--	2.5558	0.985531	up	no
--	2.55546	0.975971	up	no
--	2.55536	0.975971	up	no
--	2.55494	0.985531	up	no
--	2.55466	0.985531	up	no
--	2.55466	0.994148	up	no
--	2.55466	0.994148	up	no
LOC105608522	2.55466	1	up	no
--	2.55466	1	up	no
--	2.55466	1	up	no
--	2.55466	1	up	no
--	2.55331	0.908352	up	no
--	2.55279	0.6402	up	no
--	2.55231	0.556707	up	no
--	2.55179	1	up	no
LOC105609726	2.5505	1	up	no
--	2.5505	1	up	no
--	2.54992	0.975971	up	no
--	2.54921	0.975971	up	no
--	2.54905	0.985531	up	no
--	2.54768	0.985531	up	no
--	2.54708	0.985531	up	no
--	2.54343	0.985531	up	no
--	2.54313	0.985531	up	no
LOC105604601	2.54177	0.638767	up	no
--	2.54161	0.953893	up	no
--	2.54107	0.984182	up	no
--	2.54105	0.975614	up	no
--	2.53876	0.950587	up	no
--	2.53844	0.975971	up	no
--	2.53762	0.955048	up	no
--	2.53685	0.811335	up	no
--	2.53559	0.985531	up	no
--	2.53541	0.994148	up	no
--	2.53475	0.985531	up	no
--	2.53356	0.985531	up	no
--	2.53332	0.927672	up	no
--	2.53142	0.434959	up	no
--	2.53124	0.581826	up	no
--	2.53117	0.810347	up	no
--	2.53116	0.985531	up	no
--	2.53116	0.994148	up	no
--	2.53065	0.695932	up	no
--	2.53001	0.985531	up	no
--	2.52801	0.508421	up	no
--	2.52758	1	up	no
--	2.52742	0.985531	up	no
--	2.52569	0.994148	up	no
--	2.52569	0.985531	up	no
--	2.52458	0.230645	up	no
--	2.52348	0.985531	up	no
--	2.5232	0.975971	up	no
--	2.5208	0.985531	up	no
--	2.51905	0.936912	up	no
--	2.51849	0.986777	up	no
--	2.51512	0.957285	up	no
--	2.51364	0.975971	up	no
--	2.51354	0.655457	up	no
--	2.51259	0.994148	up	no
--	2.51227	0.863867	up	no
--	2.51141	0.375139	up	no
--	2.50972	0.985531	up	no
--	2.50723	0.975971	up	no
--	2.50604	0.985531	up	no
--	2.50604	1	up	no
--	2.50604	1	up	no
--	2.50541	0.812213	up	no
--	2.50521	0.950587	up	no
--	2.50443	0.338775	up	no
--	2.50347	0.934549	up	no
--	2.50149	0.975971	up	no
--	2.50057	0.983969	up	no
--	2.49984	1	up	no
--	2.49836	0.801242	up	no
--	2.49798	0.985531	up	no
--	2.49761	0.985531	up	no
--	2.49741	1	up	no
--	2.4972	0.503311	up	no
--	2.49705	0.985531	up	no
--	2.4969	0.985531	up	no
--	2.49622	0.985531	up	no
--	2.49612	1	up	no
--	2.49612	1	up	no
--	2.49612	1	up	no
--	2.49612	1	up	no
--	2.49612	1	up	no
--	2.49612	1	up	no
--	2.49443	1	up	no
--	2.49436	0.330143	up	no
--	2.49363	0.848307	up	no
LOC105604118	2.49358	0.911084	up	no
--	2.49319	0.154884	up	no
LOC105611783	2.49246	0.867626	up	no
--	2.49241	0.975971	up	no
--	2.49232	0.151925	up	no
--	2.4921	0.985531	up	no
--	2.49184	0.565252	up	no
--	2.4916	0.32399	up	no
--	2.49014	1	up	no
--	2.4898	0.985531	up	no
--	2.4895	0.427888	up	no
--	2.48765	0.905407	up	no
--	2.48509	0.975971	up	no
--	2.48497	1	up	no
--	2.48376	0.96075	up	no
--	2.48354	0.985531	up	no
--	2.48305	0.975614	up	no
--	2.48251	0.990328	up	no
--	2.48215	0.985666	up	no
--	2.48195	0.521174	up	no
--	2.48126	0.985531	up	no
--	2.48088	0.948446	up	no
--	2.48058	0.985531	up	no
--	2.47871	0.967583	up	no
--	2.47856	0.985531	up	no
--	2.47805	0.975971	up	no
--	2.47369	0.985531	up	no
--	2.47359	0.985531	up	no
--	2.4717	0.985531	up	no
--	2.46967	1	up	no
--	2.46967	1	up	no
--	2.46967	1	up	no
LOC105612940	2.46905	1	up	no
--	2.46905	1	up	no
--	2.46905	1	up	no
--	2.46861	0.986158	up	no
--	2.4682	0.994148	up	no
--	2.46662	0.985531	up	no
LOC105602628	2.46552	0.985531	up	no
--	2.46383	0.979894	up	no
--	2.46304	0.985531	up	no
--	2.46287	0.975971	up	no
--	2.46279	0.945476	up	no
--	2.4625	0.97735	up	no
--	2.46206	0.975971	up	no
LOC105602262	2.46064	0.553163	up	no
--	2.4593	0.994148	up	no
--	2.45841	0.985531	up	no
--	2.45838	0.994148	up	no
--	2.4581	0.975971	up	no
--	2.45514	0.366518	up	no
--	2.45491	0.985531	up	no
--	2.45371	0.979081	up	no
--	2.45254	0.796985	up	no
--	2.45159	0.900109	up	no
LOC105606108	2.45026	0.994148	up	no
--	2.44896	0.985531	up	no
--	2.44836	0.710323	up	no
--	2.44805	0.975971	up	no
LOC105611015	2.44747	0.975971	up	no
--	2.44673	0.994148	up	no
--	2.44656	0.348856	up	no
--	2.44601	0.975971	up	no
--	2.44504	0.994148	up	no
--	2.44415	0.569823	up	no
LOC105604742	2.44401	0.994148	up	no
--	2.44312	0.565478	up	no
--	2.44245	0.074711	up	no
--	2.44119	0.975971	up	no
--	2.44069	0.994148	up	no
--	2.43877	0.727618	up	no
--	2.4386	0.994148	up	no
--	2.43852	0.994148	up	no
--	2.43842	0.985531	up	no
--	2.43437	0.778196	up	no
--	2.43368	0.911084	up	no
--	2.43251	0.00781527	up	yes
--	2.43215	0.803265	up	no
--	2.43029	0.520091	up	no
--	2.42886	0.589826	up	no
LOC105603410	2.42875	1	up	no
--	2.42836	0.994148	up	no
--	2.42698	0.994148	up	no
--	2.42416	0.987379	up	no
--	2.42189	0.917588	up	no
--	2.42163	0.994148	up	no
--	2.42126	0.908352	up	no
--	2.42101	0.985531	up	no
--	2.42039	0.220454	up	no
--	2.41983	0.975971	up	no
--	2.41912	0.994148	up	no
--	2.41844	0.985531	up	no
--	2.4182	0.975971	up	no
--	2.41815	0.994148	up	no
--	2.4152	0.994148	up	no
--	2.41493	0.526783	up	no
--	2.41442	0.975971	up	no
--	2.41397	0.994148	up	no
--	2.41394	0.975971	up	no
LOC105610561	2.41292	0.994148	up	no
--	2.41207	0.887535	up	no
--	2.41172	0.985531	up	no
--	2.41084	0.974611	up	no
--	2.41028	0.556091	up	no
--	2.4088	0.991013	up	no
--	2.40775	0.994148	up	no
--	2.40737	0.994148	up	no
--	2.4063	0.975971	up	no
--	2.40565	0.558246	up	no
LOC106991956	2.40282	0.994148	up	no
--	2.40172	0.321792	up	no
--	2.40082	1	up	no
--	2.40062	0.994148	up	no
--	2.39951	0.985531	up	no
--	2.39795	0.87525	up	no
--	2.39749	1	up	no
--	2.39747	0.905576	up	no
--	2.39746	0.985531	up	no
--	2.39741	0.751422	up	no
--	2.39652	0.985531	up	no
LOC105606074	2.39579	0.690684	up	no
--	2.39544	0.985531	up	no
--	2.39519	0.975971	up	no
--	2.39191	0.985531	up	no
--	2.39039	0.975971	up	no
--	2.38905	0.975971	up	no
--	2.38872	0.0692948	up	no
--	2.38848	0.975971	up	no
LOC105603796	2.38821	1	up	no
--	2.38821	1	up	no
--	2.38821	1	up	no
--	2.38821	0.994148	up	no
--	2.387	0.82978	up	no
--	2.38664	1	up	no
--	2.38664	1	up	no
--	2.38664	1	up	no
--	2.38664	1	up	no
--	2.38664	1	up	no
--	2.38664	1	up	no
--	2.38645	0.994148	up	no
--	2.38476	0.975971	up	no
--	2.38467	0.990299	up	no
--	2.38375	0.985531	up	no
--	2.38319	0.985531	up	no
--	2.38286	0.691936	up	no
--	2.38271	0.577569	up	no
--	2.38109	0.833108	up	no
--	2.3789	0.714451	up	no
--	2.3774	0.975971	up	no
--	2.37705	1	up	no
--	2.37593	0.994148	up	no
--	2.37468	1	up	no
LOC106990863	2.37465	1	up	no
LOC106991118	2.37465	1	up	no
--	2.37465	1	up	no
--	2.37465	1	up	no
--	2.37465	1	up	no
--	2.37465	1	up	no
--	2.37465	1	up	no
--	2.37333	0.785415	up	no
--	2.37059	0.991093	up	no
--	2.37017	0.994148	up	no
LOC105614954	2.36879	0.985887	up	no
--	2.36867	0.975971	up	no
--	2.36824	0.189115	up	no
--	2.36816	0.975971	up	no
--	2.36629	0.708402	up	no
--	2.36569	0.306259	up	no
--	2.36394	0.881289	up	no
--	2.36291	0.990328	up	no
--	2.36289	0.671815	up	no
--	2.36124	0.975971	up	no
--	2.36107	1	up	no
--	2.36105	0.96075	up	no
--	2.36006	0.994148	up	no
--	2.35926	0.979636	up	no
--	2.35777	0.975971	up	no
--	2.35771	0.994148	up	no
--	2.35755	0.994148	up	no
--	2.35617	0.985531	up	no
--	2.35576	0.994148	up	no
--	2.35424	0.88093	up	no
--	2.3542	0.985531	up	no
--	2.35411	0.900157	up	no
--	2.35394	0.975971	up	no
--	2.35382	0.994148	up	no
--	2.35361	0.110611	up	no
LOC105602391	2.35272	0.13598	up	no
--	2.35127	0.979081	up	no
--	2.35083	0.985531	up	no
--	2.34742	0.994148	up	no
--	2.34742	1	up	no
--	2.34328	0.891642	up	no
--	2.34256	0.978746	up	no
--	2.34201	1	up	no
--	2.34183	0.953561	up	no
--	2.34118	0.96075	up	no
LOC105604073	2.34105	0.994148	up	no
--	2.33987	0.50636	up	no
--	2.33986	0.892292	up	no
--	2.33978	0.82168	up	no
--	2.33803	0.994148	up	no
--	2.33499	0.985531	up	no
--	2.33491	0.994148	up	no
--	2.33478	1	up	no
--	2.33432	0.943831	up	no
--	2.33362	1	up	no
--	2.33159	0.390918	up	no
--	2.33089	1	up	no
--	2.33047	0.975971	up	no
--	2.33029	0.975614	up	no
--	2.33008	0.975971	up	no
--	2.32971	0.975971	up	no
--	2.32958	0.994148	up	no
--	2.32811	0.985531	up	no
--	2.32811	1	up	no
--	2.32811	1	up	no
--	2.32811	1	up	no
--	2.32811	1	up	no
--	2.32741	0.975971	up	no
--	2.32541	1	up	no
--	2.32513	0.862716	up	no
--	2.32453	1	up	no
--	2.32399	0.985531	up	no
--	2.32307	0.994148	up	no
--	2.32161	0.0169753	up	yes
LOC105602968	2.31968	1	up	no
--	2.31955	0.219483	up	no
LOC105611551	2.31765	0.96075	up	no
--	2.31759	0.994148	up	no
--	2.31718	0.793294	up	no
--	2.31608	0.994148	up	no
--	2.3152	0.975971	up	no
--	2.31257	0.975971	up	no
--	2.311	0.96075	up	no
--	2.31078	0.989912	up	no
--	2.31028	0.943085	up	no
--	2.31002	0.618771	up	no
--	2.30875	0.975971	up	no
--	2.30827	0.975971	up	no
--	2.30695	0.366055	up	no
--	2.30688	1	up	no
--	2.30519	0.994148	up	no
--	2.30519	1	up	no
--	2.30519	1	up	no
--	2.30519	1	up	no
--	2.30519	1	up	no
--	2.30519	1	up	no
LOC105606442	2.30067	0.01383	up	yes
LOC106991738	2.3003	0.985531	up	no
--	2.29984	0.520091	up	no
--	2.29941	0.937902	up	no
--	2.29929	0.985531	up	no
--	2.29902	0.985531	up	no
--	2.29901	1	up	no
--	2.29856	0.640604	up	no
--	2.2954	0.994148	up	no
--	2.29443	1	up	no
--	2.29423	0.96075	up	no
--	2.29412	0.967583	up	no
--	2.29387	0.975971	up	no
--	2.29349	0.992266	up	no
--	2.29322	0.975971	up	no
--	2.29272	0.855524	up	no
--	2.2925	0.985531	up	no
--	2.29238	0.644981	up	no
--	2.29238	0.975971	up	no
--	2.29189	0.985531	up	no
--	2.29162	0.994148	up	no
--	2.29162	1	up	no
--	2.29162	1	up	no
--	2.29162	1	up	no
--	2.29162	1	up	no
--	2.29151	1	up	no
--	2.29126	0.975971	up	no
--	2.2894	0.97669	up	no
--	2.2893	0.975971	up	no
--	2.28909	0.975971	up	no
--	2.28868	0.991953	up	no
--	2.28819	1	up	no
--	2.28809	1	up	no
--	2.2877	0.991008	up	no
--	2.28689	0.994148	up	no
--	2.28274	0.975971	up	no
--	2.28226	0.257891	up	no
--	2.28207	0.88093	up	no
--	2.28192	0.975971	up	no
--	2.28175	0.875009	up	no
--	2.2801	1	up	no
--	2.27947	0.985531	up	no
--	2.27943	0.350625	up	no
--	2.27938	0.975971	up	no
--	2.27887	0.975971	up	no
--	2.27845	0.985531	up	no
--	2.27844	0.321792	up	no
--	2.27837	0.883599	up	no
--	2.27782	0.975971	up	no
--	2.27765	0.975971	up	no
--	2.27717	0.985531	up	no
--	2.27703	1	up	no
--	2.27703	1	up	no
--	2.27701	0.829331	up	no
--	2.27657	1	up	no
--	2.27484	0.99434	up	no
--	2.27419	0.994148	up	no
--	2.27419	1	up	no
--	2.27323	0.96075	up	no
--	2.27293	0.965931	up	no
--	2.27046	0.946903	up	no
--	2.26948	0.96075	up	no
--	2.26761	0.375139	up	no
--	2.26751	0.975971	up	no
--	2.26728	0.901582	up	no
--	2.26699	0.975971	up	no
--	2.26467	0.929514	up	no
--	2.26386	0.00926148	up	yes
--	2.26162	0.975971	up	no
--	2.2611	0.994148	up	no
--	2.26084	0.990328	up	no
--	2.26043	0.975971	up	no
--	2.25898	0.995381	up	no
--	2.25877	0.96075	up	no
LOC105607993	2.25589	1	up	no
--	2.25431	0.975971	up	no
--	2.2524	0.975971	up	no
--	2.25086	0.985531	up	no
--	2.25077	0.915105	up	no
--	2.2501	0.975971	up	no
--	2.24826	0.839257	up	no
--	2.24666	1	up	no
--	2.24666	1	up	no
--	2.24666	1	up	no
--	2.24666	1	up	no
LOC105602312	2.24499	1	up	no
--	2.24499	1	up	no
--	2.24499	1	up	no
--	2.24465	0.908188	up	no
--	2.24457	0.975971	up	no
--	2.24411	0.449511	up	no
--	2.24383	0.999953	up	no
--	2.2399	0.975971	up	no
--	2.23888	0.973244	up	no
--	2.23802	0.714451	up	no
--	2.23724	0.975971	up	no
--	2.23529	0.975971	up	no
--	2.23495	0.985531	up	no
--	2.23469	1	up	no
--	2.23333	0.88093	up	no
--	2.23309	0.994148	up	no
LOC105603705	2.23309	1	up	no
LOC105604284	2.23309	1	up	no
--	2.23309	1	up	no
--	2.23309	1	up	no
--	2.23309	1	up	no
--	2.23309	1	up	no
--	2.2309	0.900157	up	no
--	2.23058	1	up	no
--	2.23018	0.503311	up	no
--	2.22986	0.905576	up	no
--	2.22962	0.730463	up	no
--	2.22937	0.622665	up	no
--	2.22794	0.995381	up	no
--	2.22776	0.96075	up	no
--	2.22634	0.527955	up	no
--	2.22621	0.995381	up	no
--	2.22603	0.995381	up	no
--	2.22543	1	up	no
--	2.22351	0.6265	up	no
--	2.22339	0.975971	up	no
--	2.22206	0.975614	up	no
--	2.22174	0.940151	up	no
--	2.22118	0.975971	up	no
--	2.22041	0.950587	up	no
--	2.22016	1	up	no
LOC105606088	2.21961	0.87433	up	no
--	2.21914	0.991681	up	no
--	2.2191	0.994148	up	no
LOC105613116	2.21648	1	up	no
--	2.21613	0.995381	up	no
--	2.21542	0.523521	up	no
--	2.21481	0.994148	up	no
--	2.21417	0.994148	up	no
--	2.21265	0.784339	up	no
--	2.21255	0.924343	up	no
--	2.21151	0.995381	up	no
--	2.21134	0.638237	up	no
--	2.21116	0.792952	up	no
--	2.20898	0.908188	up	no
--	2.20844	0.982957	up	no
--	2.20728	0.923925	up	no
--	2.20676	0.975971	up	no
--	2.20663	1	up	no
--	2.20611	0.96075	up	no
--	2.20479	0.975971	up	no
--	2.20416	1	up	no
--	2.20278	1	up	no
--	2.20258	1	up	no
--	2.20225	0.96075	up	no
--	2.20076	0.99514	up	no
--	2.20057	0.975971	up	no
--	2.20019	0.378107	up	no
--	2.19952	0.435242	up	no
--	2.19942	1	up	no
--	2.19908	0.994148	up	no
--	2.19879	0.950785	up	no
--	2.1982	0.975971	up	no
--	2.19795	0.903958	up	no
--	2.1955	1	up	no
--	2.19522	0.348157	up	no
LOC105603181	2.19401	1	up	no
--	2.19355	0.985531	up	no
--	2.19336	0.985531	up	no
--	2.19236	1	up	no
--	2.1921	0.975971	up	no
--	2.19126	0.994148	up	no
--	2.19111	0.907985	up	no
--	2.1904	0.994148	up	no
--	2.19022	1	up	no
--	2.1901	0.975971	up	no
--	2.18942	0.975971	up	no
--	2.18935	1	up	no
--	2.18914	0.919364	up	no
--	2.18831	0.975971	up	no
--	2.18824	0.930385	up	no
--	2.18823	0.714758	up	no
--	2.18818	1	up	no
--	2.18708	0.975971	up	no
--	2.18691	0.975971	up	no
--	2.18654	0.985531	up	no
--	2.18585	0.994148	up	no
--	2.18419	0.000790218	up	yes
--	2.18413	0.975971	up	no
--	2.18374	0.96075	up	no
--	2.18372	0.975971	up	no
--	2.18351	0.994148	up	no
--	2.18347	0.898469	up	no
--	2.18342	0.478769	up	no
--	2.18262	0.971984	up	no
--	2.1821	1	up	no
--	2.18204	1	up	no
--	2.18135	0.530245	up	no
LOC105610396	2.18115	1	up	no
--	2.18093	0.99478	up	no
--	2.18045	0.96075	up	no
--	2.17915	0.998292	up	no
--	2.17912	0.985666	up	no
LOC105606532	2.17908	0.994148	up	no
--	2.17874	0.929843	up	no
--	2.17791	1	up	no
--	2.17739	0.985887	up	no
--	2.17711	1	up	no
--	2.17711	1	up	no
--	2.17688	0.905407	up	no
--	2.17633	0.916026	up	no
--	2.1745	0.868846	up	no
--	2.17235	0.998292	up	no
LOC105609964	2.17129	0.529143	up	no
--	2.16959	0.994148	up	no
--	2.16632	0.0353829	up	yes
--	2.16627	0.936867	up	no
--	2.16424	0.994148	up	no
--	2.16372	0.998109	up	no
--	2.16316	1	up	no
--	2.16214	0.371885	up	no
--	2.16214	0.98058	up	no
--	2.16194	0.994148	up	no
--	2.16173	0.96075	up	no
--	2.16144	1	up	no
--	2.16052	0.994148	up	no
--	2.15995	0.110746	up	no
--	2.15872	0.386072	up	no
--	2.15739	1	up	no
--	2.15739	1	up	no
--	2.15627	0.994148	up	no
--	2.15475	0.321792	up	no
--	2.15465	1	up	no
--	2.15412	0.682328	up	no
--	2.15233	0.975971	up	no
--	2.15199	0.994148	up	no
--	2.15178	1	up	no
--	2.15175	0.975971	up	no
--	2.15172	0.985531	up	no
--	2.1514	0.379415	up	no
--	2.15065	0.953893	up	no
--	2.15062	0.975971	up	no
--	2.1504	0.994148	up	no
--	2.15023	0.622665	up	no
--	2.15009	0.893464	up	no
--	2.14975	0.979645	up	no
--	2.14908	1	up	no
--	2.14867	0.994148	up	no
--	2.14811	1	up	no
--	2.14755	0.975971	up	no
--	2.14734	0.994148	up	no
--	2.14705	0.975971	up	no
--	2.14689	0.974528	up	no
--	2.14547	0.698944	up	no
--	2.14474	0.994148	up	no
--	2.14374	0.998292	up	no
--	2.14373	0.368776	up	no
--	2.14155	0.96075	up	no
--	2.14125	0.771313	up	no
--	2.14077	0.865037	up	no
--	2.14057	0.975971	up	no
--	2.14048	0.994148	up	no
--	2.1402	0.975971	up	no
--	2.13863	0.994148	up	no
--	2.13836	0.99869	up	no
--	2.13805	0.985531	up	no
--	2.13772	1	up	no
--	2.13455	0.975971	up	no
--	2.13411	0.975971	up	no
--	2.1338	1	up	no
--	2.13366	0.586445	up	no
--	2.13323	1	up	no
--	2.13307	0.9943	up	no
--	2.13284	0.935486	up	no
--	2.13222	0.975971	up	no
--	2.13212	0.983245	up	no
--	2.12826	1	up	no
--	2.12803	0.985531	up	no
--	2.12803	0.99038	up	no
--	2.1272	0.994148	up	no
--	2.12701	0.994148	up	no
--	2.12586	0.975971	up	no
--	2.12555	0.985531	up	no
--	2.12472	0.50775	up	no
--	2.12463	0.97669	up	no
--	2.12406	0.802966	up	no
LOC105604214	2.124	0.975971	up	no
--	2.12391	0.985531	up	no
--	2.12384	0.994148	up	no
--	2.12361	0.994148	up	no
--	2.12355	0.975971	up	no
--	2.12353	1	up	no
--	2.12348	0.953561	up	no
--	2.12337	1	up	no
--	2.12262	0.857019	up	no
--	2.12183	0.99885	up	no
--	2.12137	0.690733	up	no
--	2.12113	0.975971	up	no
LOC105609155	2.12037	1	up	no
LOC105612247	2.12037	1	up	no
--	2.11954	0.975971	up	no
--	2.11926	0.985531	up	no
--	2.11924	0.171076	up	no
LOC105603285	2.11911	0.994148	up	no
LOC105616526	2.11686	0.957874	up	no
--	2.11548	1	up	no
--	2.11457	0.975971	up	no
--	2.11419	0.771691	up	no
--	2.11412	0.985531	up	no
--	2.1139	0.998292	up	no
--	2.11383	0.994148	up	no
--	2.11339	0.842512	up	no
--	2.11334	0.975971	up	no
--	2.11309	0.975971	up	no
--	2.11209	1	up	no
--	2.11209	1	up	no
--	2.11193	0.586445	up	no
--	2.11097	0.892766	up	no
--	2.11006	1	up	no
--	2.10935	0.975971	up	no
--	2.10739	1	up	no
--	2.10718	0.998456	up	no
--	2.10689	1	up	no
--	2.10676	0.995381	up	no
--	2.1066	0.984057	up	no
--	2.10621	0.995381	up	no
--	2.10595	0.987557	up	no
--	2.10545	0.975971	up	no
--	2.1054	0.975971	up	no
--	2.10505	0.841592	up	no
--	2.10443	0.415157	up	no
--	2.10421	0.975971	up	no
--	2.10407	0.8213	up	no
--	2.10347	1	up	no
--	2.10297	1	up	no
--	2.1029	1	up	no
LOC105605143	2.10275	0.903958	up	no
--	2.10221	0.976189	up	no
--	2.10164	1	up	no
LOC105605876	2.10086	1	up	no
--	2.10048	1	up	no
--	2.10048	1	up	no
--	2.10048	1	up	no
--	2.10037	0.985531	up	no
--	2.10002	0.994148	up	no
--	2.09911	0.905576	up	no
--	2.09873	0.31666	up	no
--	2.09855	0.994148	up	no
--	2.09823	0.966584	up	no
--	2.09784	0.975971	up	no
--	2.09739	0.967874	up	no
--	2.09732	0.975971	up	no
--	2.0972	0.137094	up	no
--	2.09712	0.975971	up	no
--	2.09654	0.994148	up	no
--	2.09603	1	up	no
--	2.09535	0.975971	up	no
--	2.09534	0.668453	up	no
--	2.09485	0.975971	up	no
--	2.09462	0.833108	up	no
--	2.09415	0.696891	up	no
--	2.09365	0.862793	up	no
--	2.0935	0.994148	up	no
--	2.09331	1	up	no
--	2.09124	0.923925	up	no
LOC105614868	2.09117	0.985531	up	no
--	2.09067	0.985531	up	no
LOC105606824	2.08949	1	up	no
--	2.08948	0.955048	up	no
--	2.08943	0.998292	up	no
--	2.08941	0.998451	up	no
--	2.08863	1	up	no
--	2.08838	0.975971	up	no
--	2.08817	0.976445	up	no
LOC105608279	2.08799	0.975614	up	no
--	2.08733	1	up	no
--	2.08695	0.994148	up	no
--	2.08649	0.903852	up	no
--	2.08627	0.829402	up	no
--	2.08557	0.995381	up	no
--	2.08438	0.985531	up	no
--	2.08383	0.975971	up	no
--	2.08274	1	up	no
--	2.08236	0.409447	up	no
--	2.08231	1	up	no
--	2.08214	0.998451	up	no
LOC105615922	2.08118	0.975971	up	no
--	2.08108	1	up	no
--	2.0809	0.984477	up	no
--	2.08075	0.998451	up	no
--	2.08015	0.931937	up	no
--	2.07971	0.975971	up	no
--	2.07935	0.532898	up	no
--	2.0787	0.953893	up	no
--	2.07782	0.985531	up	no
--	2.07639	0.975971	up	no
--	2.07605	0.222185	up	no
--	2.07598	0.975971	up	no
--	2.07543	1	up	no
--	2.07542	0.256439	up	no
--	2.07378	0.985531	up	no
--	2.07338	0.562667	up	no
--	2.07248	0.811335	up	no
--	2.07239	1	up	no
LOC105613828	2.07233	0.994148	up	no
--	2.07157	0.100649	up	no
--	2.07124	0.994148	up	no
--	2.07028	0.998292	up	no
--	2.06873	0.930306	up	no
--	2.0684	0.969332	up	no
--	2.06687	1	up	no
--	2.0664	0.967583	up	no
--	2.06621	0.994148	up	no
LOC105604950	2.06507	1	up	no
--	2.06507	1	up	no
--	2.06507	1	up	no
--	2.06507	1	up	no
--	2.06507	1	up	no
--	2.06504	0.985531	up	no
--	2.06395	0.586445	up	no
--	2.06385	0.710323	up	no
--	2.06339	0.903852	up	no
--	2.06218	0.985531	up	no
--	2.06209	0.985531	up	no
--	2.06204	1	up	no
--	2.06043	0.975971	up	no
--	2.05976	0.975971	up	no
--	2.05953	0.994148	up	no
LOC106991360	2.05939	0.985531	up	no
--	2.05915	1	up	no
--	2.05915	1	up	no
--	2.0584	0.994148	up	no
--	2.05832	0.975971	up	no
--	2.0582	0.998783	up	no
--	2.05772	0.714758	up	no
--	2.05741	0.135554	up	no
--	2.05589	0.964754	up	no
--	2.05502	0.931937	up	no
--	2.05443	0.0117805	up	yes
--	2.05372	0.770784	up	no
--	2.05335	1	up	no
--	2.05318	1	up	no
--	2.05272	1	up	no
--	2.05272	1	up	no
--	2.05272	1	up	no
--	2.05272	1	up	no
--	2.05272	1	up	no
--	2.05272	1	up	no
--	2.05272	1	up	no
--	2.05205	0.999368	up	no
--	2.05171	0.975971	up	no
--	2.05134	0.975971	up	no
--	2.05088	0.905407	up	no
--	2.05082	0.975971	up	no
--	2.04868	0.848765	up	no
--	2.04683	0.96075	up	no
LOC106990937	2.04678	1	up	no
--	2.04675	0.975971	up	no
LOC105615257	2.04662	0.975971	up	no
--	2.0466	0.975971	up	no
--	2.04655	0.951655	up	no
--	2.04646	0.998292	up	no
LOC105609560	2.04637	0.975971	up	no
--	2.04561	0.991008	up	no
--	2.04537	0.995381	up	no
--	2.04287	0.927516	up	no
--	2.04216	1	up	no
--	2.04216	1	up	no
--	2.04199	0.945476	up	no
--	2.04192	1	up	no
--	2.04161	1	up	no
--	2.04036	1	up	no
--	2.04019	0.991252	up	no
--	2.04008	1	up	no
--	2.03999	0.978373	up	no
--	2.03992	0.975971	up	no
--	2.03921	1	up	no
--	2.03912	0.892292	up	no
--	2.03849	0.842512	up	no
--	2.03776	0.89464	up	no
--	2.03773	0.985531	up	no
LOC105608095	2.03714	0.230645	up	no
--	2.03697	0.975971	up	no
--	2.03658	0.975971	up	no
--	2.0361	0.905407	up	no
--	2.03576	1	up	no
--	2.03404	0.975971	up	no
--	2.03385	0.96075	up	no
--	2.03324	1	up	no
--	2.03257	1	up	no
--	2.03241	1	up	no
--	2.03241	1	up	no
--	2.03175	1	up	no
--	2.03172	0.52701	up	no
--	2.03104	0.975971	up	no
--	2.03076	0.975971	up	no
--	2.02444	0.975614	up	no
--	2.02424	0.994148	up	no
--	2.02344	0.985531	up	no
--	2.02342	0.111421	up	no
--	2.02314	0.96075	up	no
--	2.02159	0.908352	up	no
--	2.02142	0.756901	up	no
--	2.02102	0.931755	up	no
[truncated: 28,025 more rows]

## Sheet: LNC-SP-SPLP
GeneName	Log2FoldChange	padj	Up/Down	Significant
MSTRG.118204	7.94776	0.0563421	up	no
MSTRG.318025	7.89278	1.76197e-08	up	yes
MSTRG.279679	7.11456	6.68771e-05	up	yes
MSTRG.150225	6.94445	0.000244047	up	yes
MSTRG.200676	6.926	2.82676e-12	up	yes
MSTRG.118627	6.91498	4.88619e-11	up	yes
MSTRG.74617	6.2187	0.0168789	up	yes
LOC106991389	6.19685	0.0188945	up	yes
MSTRG.13222	6.10779	0.0232494	up	yes
MSTRG.328331	6.07791	0.0168789	up	yes
MSTRG.343681	6.02219	0.0173325	up	yes
MSTRG.50155	6.01277	0.000172044	up	yes
MSTRG.145392	5.87459	0.237731	up	no
MSTRG.51243	5.75557	0.102188	up	no
MSTRG.292775	5.74418	0.0748671	up	no
MSTRG.363209	5.71719	0.0833269	up	no
MSTRG.130383	5.69077	0.0551975	up	no
MSTRG.57453	5.59843	0.0785735	up	no
MSTRG.108684	5.56625	0.156668	up	no
MSTRG.118594	5.54802	0.148004	up	no
MSTRG.207142	5.53346	0.302217	up	no
MSTRG.370593	5.48329	0.144533	up	no
MSTRG.163132	5.4718	0.144533	up	no
MSTRG.111530	5.46526	0.170926	up	no
MSTRG.44274	5.43209	0.131277	up	no
MSTRG.119756	5.41949	0.133017	up	no
MSTRG.170501	5.40015	0.160111	up	no
MSTRG.81012	5.3735	0.152049	up	no
MSTRG.78274	5.31824	0.25083	up	no
LOC105612529	5.29752	0.304428	up	no
MSTRG.268522	5.27216	0.0135156	up	yes
MSTRG.279680	5.24723	0.0168789	up	yes
MSTRG.219954	5.22367	0.314161	up	no
MSTRG.118801	5.2135	0.244575	up	no
MSTRG.221492	5.20926	0.366032	up	no
MSTRG.245760	5.19506	0.449261	up	no
MSTRG.165251	5.17943	0.347425	up	no
MSTRG.211168	5.14027	0.316871	up	no
MSTRG.171239	5.13961	0.363024	up	no
MSTRG.311346	5.13791	0.370349	up	no
MSTRG.89329	5.12929	0.429627	up	no
MSTRG.190688	5.11075	0.378405	up	no
MSTRG.295317	5.11006	0.378405	up	no
MSTRG.148497	5.10023	0.380501	up	no
MSTRG.138465	5.09836	0.392427	up	no
MSTRG.169276	5.08681	0.384767	up	no
MSTRG.268342	5.06766	0.00140171	up	yes
MSTRG.279661	5.05722	0.434904	up	no
MSTRG.154591	5.02769	0.343456	up	no
MSTRG.346529	5.02125	0.345647	up	no
MSTRG.168482	5.00687	0.438465	up	no
MSTRG.300054	4.99841	0.363024	up	no
MSTRG.62289	4.99548	0.431366	up	no
MSTRG.260633	4.98859	0.365795	up	no
MSTRG.207132	4.98172	0.466768	up	no
MSTRG.218904	4.96014	0.0952941	up	no
MSTRG.181417	4.92429	0.478912	up	no
MSTRG.349047	4.90546	0.415457	up	no
MSTRG.311113	4.89858	0.524325	up	no
MSTRG.154561	4.89199	0.536013	up	no
MSTRG.145548	4.88634	0.521727	up	no
MSTRG.23589	4.88051	0.0133112	up	yes
MSTRG.34267	4.87225	0.100481	up	no
MSTRG.226998	4.86686	0.429627	up	no
MSTRG.334260	4.86246	3.95631e-10	up	yes
MSTRG.34269	4.85023	0.543899	up	no
MSTRG.372449	4.84416	0.459508	up	no
MSTRG.270624	4.8352	0.00187828	up	yes
MSTRG.150197	4.80453	0.589819	up	no
MSTRG.255968	4.79791	0.100481	up	no
MSTRG.27268	4.79624	0.495154	up	no
MSTRG.350225	4.78564	0.580725	up	no
MSTRG.70697	4.78483	0.494158	up	no
MSTRG.128608	4.7817	0.564104	up	no
MSTRG.243732	4.7817	0.564104	up	no
MSTRG.266570	4.75873	0.61585	up	no
MSTRG.327902	4.75611	0.50757	up	no
MSTRG.290528	4.74835	0.605208	up	no
MSTRG.330855	4.74712	0.142862	up	no
MSTRG.203393	4.73173	0.611073	up	no
MSTRG.127469	4.73121	0.645557	up	no
MSTRG.166411	4.73105	0.522945	up	no
MSTRG.256796	4.72212	0.156668	up	no
MSTRG.319904	4.70719	0.543041	up	no
MSTRG.92658	4.70314	0.622973	up	no
MSTRG.312433	4.69976	0.63622	up	no
MSTRG.324821	4.69862	0.622019	up	no
MSTRG.303501	4.69373	0.641996	up	no
MSTRG.200094	4.68101	0.644777	up	no
MSTRG.107876	4.6782	0.731656	up	no
MSTRG.152654	4.67256	0.647146	up	no
MSTRG.208937	4.67174	0.555139	up	no
MSTRG.279660	4.66694	0.175728	up	no
MSTRG.38286	4.66535	0.649147	up	no
MSTRG.29815	4.66121	0.665806	up	no
MSTRG.97488	4.66031	0.652685	up	no
MSTRG.98599	4.65967	0.558601	up	no
MSTRG.202376	4.65956	0.665325	up	no
MSTRG.118224	4.63637	0.817172	up	no
MSTRG.56315	4.62159	0.676287	up	no
MSTRG.89304	4.62005	0.165267	up	no
MSTRG.89318	4.61525	0.16666	up	no
LOC105607365	4.61274	0.657187	up	no
MSTRG.219733	4.60672	0.679377	up	no
MSTRG.322510	4.60321	0.682986	up	no
MSTRG.12992	4.58804	0.700432	up	no
MSTRG.198791	4.58744	0.599413	up	no
MSTRG.108331	4.57793	0.617077	up	no
MSTRG.231098	4.57449	0.701826	up	no
MSTRG.175934	4.55442	0.677172	up	no
MSTRG.235341	4.54497	0.710247	up	no
MSTRG.168142	4.54395	0.710247	up	no
MSTRG.279658	4.54261	0.000967294	up	yes
MSTRG.267600	4.53584	0.645557	up	no
MSTRG.276365	4.53563	0.712205	up	no
MSTRG.306970	4.53286	0.710247	up	no
MSTRG.320147	4.53206	0.647906	up	no
MSTRG.342346	4.5312	0.730987	up	no
MSTRG.178145	4.52489	0.00836055	up	yes
MSTRG.200527	4.52483	0.621694	up	no
MSTRG.277155	4.51345	0.714639	up	no
MSTRG.349572	4.51345	0.714639	up	no
MSTRG.281829	4.506	0.655361	up	no
MSTRG.332264	4.49962	0.672145	up	no
MSTRG.23746	4.49688	0.761106	up	no
MSTRG.308233	4.49633	0.741474	up	no
MSTRG.279667	4.49472	0.897872	up	no
MSTRG.219743	4.49273	0.658777	up	no
MSTRG.196540	4.48561	0.648112	up	no
MSTRG.130387	4.48544	0.676287	up	no
MSTRG.128335	4.48448	0.676287	up	no
MSTRG.178935	4.48237	0.763489	up	no
MSTRG.128593	4.47816	0.0168789	up	yes
MSTRG.199138	4.47532	0.689866	up	no
MSTRG.122045	4.46668	0.679377	up	no
MSTRG.200520	4.45134	0.767753	up	no
MSTRG.24033	4.4458	0.686877	up	no
MSTRG.58522	4.43356	0.690084	up	no
MSTRG.291018	4.43273	0.777354	up	no
MSTRG.123926	4.42882	0.771002	up	no
MSTRG.251378	4.42695	0.274053	up	no
MSTRG.328965	4.42253	0.780365	up	no
MSTRG.119721	4.42217	0.70425	up	no
MSTRG.293640	4.4149	0.783012	up	no
MSTRG.295336	4.40892	0.707385	up	no
MSTRG.41555	4.39716	0.77589	up	no
MSTRG.189382	4.3968	0.783678	up	no
MSTRG.141892	4.39504	0.77589	up	no
MSTRG.96377	4.39405	0.784078	up	no
MSTRG.251394	4.39079	0.77589	up	no
LOC105610876	4.38748	0.78374	up	no
MSTRG.212363	4.38016	0.731656	up	no
MSTRG.123314	4.37605	0.803497	up	no
MSTRG.24530	4.37605	0.803497	up	no
MSTRG.325329	4.37216	0.396232	up	no
MSTRG.156741	4.37133	0.797149	up	no
MSTRG.363182	4.36911	0.315783	up	no
MSTRG.31798	4.36701	0.795065	up	no
MSTRG.179172	4.36576	0.7908	up	no
MSTRG.253854	4.3656	0.80727	up	no
MSTRG.150959	4.36142	0.792065	up	no
MSTRG.119712	4.35939	0.761966	up	no
MSTRG.66720	4.35863	0.804617	up	no
MSTRG.254006	4.34901	0.0014664	up	yes
MSTRG.204456	4.3351	0.355611	up	no
MSTRG.151803	4.3319	0.328216	up	no
MSTRG.21297	4.33062	0.813278	up	no
MSTRG.176108	4.32271	0.744827	up	no
MSTRG.240996	4.31454	0.814578	up	no
MSTRG.134216	4.31219	0.814578	up	no
MSTRG.167140	4.31067	0.769456	up	no
MSTRG.34036	4.3097	0.814578	up	no
MSTRG.1317	4.30798	0.710247	up	no
MSTRG.107862	4.30483	0.814578	up	no
MSTRG.347441	4.296	0.366871	up	no
MSTRG.134892	4.29189	0.429627	up	no
MSTRG.67040	4.28773	0.819112	up	no
MSTRG.209183	4.2846	0.780365	up	no
MSTRG.286134	4.28222	0.0389208	up	yes
MSTRG.2083	4.27116	0.720128	up	no
MSTRG.198032	4.26396	0.840766	up	no
MSTRG.206042	4.25882	0.783012	up	no
MSTRG.76586	4.25882	0.783012	up	no
MSTRG.225975	4.25674	0.783678	up	no
MSTRG.173733	4.25623	0.732499	up	no
LOC105604673	4.25282	0.783678	up	no
MSTRG.64545	4.2437	0.846207	up	no
MSTRG.215725	4.23101	0.00011736	up	yes
MSTRG.323322	4.22605	0.0563421	up	no
MSTRG.216	4.22131	0.803195	up	no
MSTRG.304535	4.21101	0.863583	up	no
MSTRG.200560	4.20917	0.0700428	up	no
MSTRG.119703	4.20885	0.805395	up	no
MSTRG.322020	4.20017	0.839677	up	no
MSTRG.258366	4.19276	0.00726017	up	yes
MSTRG.335723	4.19003	0.089318	up	no
MSTRG.141379	4.18609	0.812753	up	no
MSTRG.244900	4.18302	0.814578	up	no
MSTRG.181764	4.18291	0.813278	up	no
MSTRG.200521	4.17653	0.814008	up	no
MSTRG.260151	4.16971	0.832139	up	no
MSTRG.283036	4.1697	0.881337	up	no
MSTRG.108335	4.16814	0.761106	up	no
MSTRG.149493	4.16814	0.874651	up	no
MSTRG.170997	4.16698	0.87785	up	no
MSTRG.190337	4.16583	0.769374	up	no
MSTRG.3113	4.16381	0.434265	up	no
MSTRG.8394	4.15907	0.829612	up	no
MSTRG.164166	4.15745	0.891263	up	no
MSTRG.291999	4.15114	0.075829	up	no
MSTRG.370194	4.1477	0.819003	up	no
MSTRG.228103	4.14422	0.891263	up	no
MSTRG.225623	4.13962	0.881081	up	no
MSTRG.70127	4.13925	0.0644708	up	no
MSTRG.134187	4.12902	0.889764	up	no
MSTRG.119595	4.12868	0.893658	up	no
MSTRG.286133	4.12545	0.0131066	up	yes
MSTRG.119369	4.11922	0.891263	up	no
MSTRG.18018	4.11922	0.891263	up	no
MSTRG.335806	4.11907	0.893658	up	no
MSTRG.361547	4.11879	0.893658	up	no
MSTRG.209944	4.11629	0.516993	up	no
MSTRG.320278	4.11227	0.814578	up	no
MSTRG.3472	4.10456	0.106246	up	no
MSTRG.286130	4.09302	0.484636	up	no
MSTRG.44987	4.09208	0.777728	up	no
MSTRG.356680	4.09127	0.859252	up	no
MSTRG.278809	4.08927	0.793438	up	no
MSTRG.122349	4.08724	0.538007	up	no
MSTRG.22007	4.08447	0.859581	up	no
MSTRG.116783	4.07876	0.908881	up	no
MSTRG.266938	4.07586	0.860096	up	no
MSTRG.110911	4.0681	0.908881	up	no
MSTRG.286123	4.06087	0.908881	up	no
MSTRG.163723	4.05977	0.908881	up	no
MSTRG.333921	4.05829	0.859591	up	no
MSTRG.170682	4.05706	0.908881	up	no
MSTRG.265655	4.05509	0.908881	up	no
MSTRG.37090	4.05365	0.347425	up	no
MSTRG.237151	4.05062	0.908881	up	no
MSTRG.248699	4.04522	0.908881	up	no
MSTRG.10814	4.04285	0.867657	up	no
LOC105606388	4.03189	0.908881	up	no
MSTRG.34268	4.03011	0.343456	up	no
MSTRG.154804	4.02823	0.46413	up	no
MSTRG.372031	4.02204	0.908881	up	no
MSTRG.268506	4.0183	0.535938	up	no
MSTRG.62014	4.013	0.908881	up	no
MSTRG.328801	4.01298	0.889764	up	no
MSTRG.182373	4.01092	0.880002	up	no
MSTRG.5426	4.01057	0.908881	up	no
MSTRG.236743	4.00958	0.547638	up	no
MSTRG.211063	4.00835	0.540325	up	no
MSTRG.281765	4.00743	0.909381	up	no
MSTRG.249392	4.00619	0.908881	up	no
MSTRG.316813	3.98751	0.0356779	up	yes
MSTRG.83907	3.98583	0.914892	up	no
MSTRG.59568	3.98388	0.313974	up	no
MSTRG.141796	3.98299	0.914989	up	no
LOC105603772	3.98097	0.820952	up	no
MSTRG.181332	3.97859	0.914873	up	no
MSTRG.298781	3.97688	0.93777	up	no
MSTRG.265548	3.97575	0.914989	up	no
MSTRG.244331	3.97032	0.814578	up	no
MSTRG.370281	3.97007	0.925897	up	no
MSTRG.255845	3.96804	0.939677	up	no
MSTRG.100048	3.96564	0.898899	up	no
MSTRG.234204	3.96564	0.898899	up	no
MSTRG.199875	3.96301	0.955846	up	no
MSTRG.71161	3.96037	0.35733	up	no
MSTRG.68486	3.95954	0.21639	up	no
MSTRG.195352	3.9595	0.814578	up	no
MSTRG.35838	3.95657	0.895499	up	no
MSTRG.118427	3.9477	0.625007	up	no
MSTRG.32896	3.94516	0.840566	up	no
MSTRG.119407	3.94265	0.908881	up	no
MSTRG.220552	3.94247	0.941297	up	no
MSTRG.7944	3.94	0.908881	up	no
MSTRG.170896	3.93388	0.957985	up	no
MSTRG.212420	3.93094	0.941297	up	no
MSTRG.303287	3.93094	0.941297	up	no
MSTRG.29251	3.92501	0.880375	up	no
MSTRG.130940	3.92491	0.903508	up	no
MSTRG.124828	3.92485	0.941297	up	no
MSTRG.30499	3.92386	0.957917	up	no
MSTRG.95431	3.92372	0.908881	up	no
MSTRG.357967	3.92038	0.217097	up	no
MSTRG.225963	3.91721	0.908881	up	no
MSTRG.238663	3.91669	0.941297	up	no
MSTRG.83008	3.91373	0.941297	up	no
MSTRG.199796	3.91009	0.622973	up	no
MSTRG.145312	3.91	0.652364	up	no
MSTRG.303964	3.90947	0.957985	up	no
MSTRG.222823	3.90521	0.957985	up	no
MSTRG.97524	3.90403	0.941297	up	no
MSTRG.82800	3.90263	0.182242	up	no
MSTRG.68015	3.89907	0.67957	up	no
MSTRG.47226	3.89697	0.670448	up	no
MSTRG.203268	3.89199	0.954215	up	no
MSTRG.87324	3.89079	0.942792	up	no
MSTRG.251440	3.88864	0.61931	up	no
MSTRG.36777	3.8877	0.957985	up	no
MSTRG.199896	3.88682	0.886957	up	no
MSTRG.211988	3.88597	0.908881	up	no
MSTRG.293266	3.8811	0.431366	up	no
MSTRG.328921	3.86393	0.387563	up	no
MSTRG.214529	3.86168	0.0466456	up	yes
MSTRG.316812	3.85457	0.0431462	up	yes
MSTRG.161291	3.85142	0.957985	up	no
MSTRG.71746	3.85072	0.846858	up	no
MSTRG.109041	3.85048	0.91155	up	no
MSTRG.208600	3.84908	0.957985	up	no
MSTRG.250327	3.84721	0.913318	up	no
MSTRG.285619	3.8395	0.957985	up	no
MSTRG.79308	3.83345	0.926407	up	no
MSTRG.316758	3.83301	0.957985	up	no
MSTRG.209198	3.83105	0.444865	up	no
MSTRG.92430	3.82367	0.957985	up	no
MSTRG.197371	3.81914	0.859252	up	no
MSTRG.226721	3.80743	0.908881	up	no
MSTRG.127527	3.80495	0.977448	up	no
MSTRG.313726	3.80453	0.961552	up	no
MSTRG.250754	3.79729	0.961552	up	no
MSTRG.253045	3.78584	0.559861	up	no
MSTRG.155790	3.78116	0.693572	up	no
MSTRG.319029	3.77841	0.895499	up	no
MSTRG.64064	3.77696	0.980511	up	no
MSTRG.250148	3.77278	0.941297	up	no
MSTRG.297208	3.77008	0.981108	up	no
MSTRG.230409	3.76556	0.981631	up	no
MSTRG.337789	3.76422	0.957985	up	no
MSTRG.91595	3.75641	0.867657	up	no
MSTRG.184816	3.75605	0.981631	up	no
MSTRG.187400	3.75466	0.981631	up	no
MSTRG.149327	3.74949	0.981631	up	no
MSTRG.250693	3.74861	0.981631	up	no
MSTRG.91557	3.74	0.184461	up	no
MSTRG.366882	3.73458	0.000707702	up	yes
MSTRG.193897	3.73121	0.989648	up	no
MSTRG.182889	3.7275	0.957985	up	no
LOC105603404	3.72666	0.00017049	up	yes
MSTRG.177526	3.72459	0.981631	up	no
MSTRG.107996	3.72397	0.989648	up	no
MSTRG.321797	3.71841	0.957985	up	no
MSTRG.189601	3.71187	0.989648	up	no
MSTRG.237835	3.71142	0.981886	up	no
MSTRG.254605	3.70961	0.770407	up	no
MSTRG.225026	3.70463	0.989648	up	no
MSTRG.289899	3.69976	0.989648	up	no
MSTRG.278283	3.69544	0.748587	up	no
MSTRG.209915	3.69431	0.74904	up	no
MSTRG.329003	3.69347	0.957985	up	no
MSTRG.163243	3.69246	0.88737	up	no
MSTRG.313856	3.69142	0.989648	up	no
MSTRG.372253	3.68667	0.957985	up	no
MSTRG.94295	3.68526	0.968772	up	no
MSTRG.33018	3.68348	0.778518	up	no
MSTRG.50140	3.68209	0.969002	up	no
MSTRG.39636	3.68	0.514923	up	no
MSTRG.171482	3.6784	0.93341	up	no
MSTRG.233781	3.67832	0.989648	up	no
MSTRG.157016	3.67753	0.989648	up	no
MSTRG.28889	3.67328	0.245165	up	no
MSTRG.212648	3.67305	0.972608	up	no
MSTRG.89306	3.67301	0.488976	up	no
MSTRG.29760	3.67108	0.989648	up	no
MSTRG.56428	3.66705	0.761106	up	no
MSTRG.248410	3.66674	0.957985	up	no
MSTRG.41901	3.66608	0.545249	up	no
MSTRG.184960	3.66353	0.959131	up	no
MSTRG.331679	3.66353	0.959131	up	no
MSTRG.298865	3.66342	0.0831861	up	no
MSTRG.262842	3.66236	0.989648	up	no
MSTRG.363036	3.66236	0.989648	up	no
MSTRG.151712	3.65926	0.761106	up	no
MSTRG.257736	3.6569	0.167391	up	no
MSTRG.328325	3.65662	0.989648	up	no
MSTRG.312284	3.65579	0.957985	up	no
MSTRG.225103	3.65512	0.989648	up	no
MSTRG.316352	3.65512	0.989648	up	no
MSTRG.338892	3.65512	0.989648	up	no
LOC105603777	3.65449	0.00300805	up	yes
MSTRG.219297	3.65341	0.808103	up	no
MSTRG.250989	3.65117	0.891263	up	no
MSTRG.357962	3.65055	0.380501	up	no
MSTRG.188016	3.64855	0.908881	up	no
MSTRG.91549	3.64837	0.065904	up	no
MSTRG.308522	3.64605	0.989648	up	no
MSTRG.324300	3.64473	0.893658	up	no
MSTRG.38318	3.64286	0.895499	up	no
MSTRG.92829	3.64094	0.989648	up	no
MSTRG.314772	3.6373	0.895499	up	no
MSTRG.323546	3.6373	0.989648	up	no
MSTRG.38321	3.62856	0.515684	up	no
MSTRG.257091	3.61998	0.00042309	up	yes
MSTRG.96782	3.61986	0.981631	up	no
MSTRG.117044	3.61932	0.233944	up	no
LOC106991468	3.61382	0.530148	up	no
MSTRG.92807	3.61025	0.99347	up	no
MSTRG.209697	3.60428	0.38839	up	no
MSTRG.319796	3.60161	0.908881	up	no
MSTRG.290608	3.59955	0.511159	up	no
MSTRG.332443	3.59765	0.597016	up	no
MSTRG.297261	3.59622	0.99347	up	no
MSTRG.242179	3.59509	0.143996	up	no
MSTRG.25393	3.59434	0.792065	up	no
MSTRG.288189	3.59021	0.989648	up	no
MSTRG.372856	3.59021	0.989648	up	no
MSTRG.6788	3.59021	0.989648	up	no
MSTRG.136169	3.59001	0.606699	up	no
MSTRG.9354	3.58763	0.792729	up	no
MSTRG.229500	3.58392	0.545249	up	no
MSTRG.357845	3.58138	0.99347	up	no
MSTRG.126564	3.5791	0.794949	up	no
MSTRG.3921	3.57907	0.92142	up	no
MSTRG.106569	3.57857	0.99347	up	no
MSTRG.370105	3.56933	0.0821303	up	no
MSTRG.64698	3.56047	0.93341	up	no
MSTRG.186264	3.5557	0.617077	up	no
MSTRG.137494	3.55545	0.99347	up	no
MSTRG.105464	3.55425	0.994261	up	no
MSTRG.163406	3.55219	0.989648	up	no
MSTRG.169760	3.54821	0.99347	up	no
MSTRG.103348	3.54779	0.994992	up	no
MSTRG.233094	3.54439	0.994302	up	no
MSTRG.371710	3.54395	0.995921	up	no
MSTRG.214527	3.54122	0.429627	up	no
MSTRG.266945	3.54082	0.989648	up	no
MSTRG.5913	3.54056	0.994992	up	no
MSTRG.106065	3.53752	0.0863145	up	no
MSTRG.19859	3.53003	0.997463	up	no
MSTRG.291350	3.52888	0.0127206	up	yes
MSTRG.119895	3.52849	0.999585	up	no
MSTRG.121993	3.52583	0.989648	up	no
MSTRG.216133	3.52069	1	up	no
MSTRG.338295	3.51901	0.543041	up	no
MSTRG.233325	3.51451	1	up	no
MSTRG.257996	3.51136	0.665806	up	no
MSTRG.25458	3.50898	0.0717173	up	no
MSTRG.153468	3.50882	1	up	no
MSTRG.19310	3.50497	0.934378	up	no
MSTRG.196464	3.50497	1	up	no
MSTRG.145396	3.5032	1	up	no
MSTRG.269259	3.50158	1	up	no
MSTRG.225560	3.49938	0.680263	up	no
MSTRG.163024	3.49773	0.934794	up	no
LOC105610886	3.49355	0.641996	up	no
MSTRG.195313	3.49078	0.653572	up	no
MSTRG.348801	3.48635	1	up	no
MSTRG.151726	3.48028	0.843951	up	no
MSTRG.128607	3.48006	0.957738	up	no
MSTRG.94284	3.47899	1	up	no
MSTRG.189938	3.47811	0.99347	up	no
MSTRG.76192	3.47704	0.957985	up	no
MSTRG.218148	3.47677	0.509973	up	no
MSTRG.68471	3.47472	0.989923	up	no
MSTRG.77689	3.47266	0.941297	up	no
MSTRG.246107	3.47088	0.989648	up	no
MSTRG.72743	3.47088	0.989648	up	no
MSTRG.101283	3.47013	1	up	no
MSTRG.321804	3.47013	1	up	no
MSTRG.143763	3.46906	1	up	no
MSTRG.98616	3.46897	0.534149	up	no
MSTRG.252082	3.46671	0.941297	up	no
MSTRG.334276	3.4655	0.859252	up	no
MSTRG.119911	3.4653	0.859252	up	no
MSTRG.98055	3.46356	0.632192	up	no
MSTRG.367398	3.45749	1	up	no
MSTRG.106685	3.45505	0.678515	up	no
MSTRG.316810	3.45302	0.0614446	up	no
MSTRG.234784	3.45198	1	up	no
MSTRG.266933	3.45057	0.851005	up	no
MSTRG.47890	3.45021	0.859919	up	no
MSTRG.215746	3.4454	0.981631	up	no
MSTRG.210804	3.44444	1	up	no
MSTRG.199715	3.44231	0.99347	up	no
MSTRG.257540	3.44221	0.898899	up	no
MSTRG.101268	3.43997	1	up	no
MSTRG.262022	3.43997	1	up	no
MSTRG.234086	3.43856	0.99347	up	no
MSTRG.334269	3.43496	6.28672e-11	up	yes
MSTRG.90545	3.43383	1	up	no
MSTRG.225894	3.43273	1	up	no
MSTRG.308007	3.43273	1	up	no
MSTRG.348826	3.43273	1	up	no
MSTRG.40689	3.43273	1	up	no
MSTRG.78848	3.43273	1	up	no
MSTRG.204544	3.43175	0.67591	up	no
MSTRG.321802	3.43157	0.686877	up	no
MSTRG.352122	3.42445	1	up	no
MSTRG.169027	3.42314	1	up	no
MSTRG.81742	3.42165	0.701826	up	no
MSTRG.5631	3.42062	0.545249	up	no
MSTRG.137969	3.41867	0.941297	up	no
MSTRG.181516	3.4161	1	up	no
MSTRG.61411	3.41495	1	up	no
MSTRG.190318	3.41274	0.70425	up	no
MSTRG.127426	3.41104	0.99347	up	no
MSTRG.226649	3.40829	0.870762	up	no
MSTRG.69427	3.40651	1	up	no
MSTRG.318101	3.40525	0.748587	up	no
MSTRG.89327	3.39869	0.136467	up	no
MSTRG.43919	3.39648	0.887658	up	no
MSTRG.298389	3.39062	0.542392	up	no
MSTRG.335789	3.38949	1	up	no
MSTRG.54682	3.38949	1	up	no
MSTRG.46306	3.38703	0.880002	up	no
MSTRG.41951	3.38577	0.558601	up	no
MSTRG.280844	3.38225	1	up	no
MSTRG.8555	3.38016	0.954215	up	no
MSTRG.41510	3.37801	0.961552	up	no
MSTRG.126050	3.37605	1	up	no
MSTRG.90263	3.37451	0.547253	up	no
MSTRG.164804	3.37284	1	up	no
MSTRG.48252	3.37175	0.539414	up	no
MSTRG.324849	3.36791	1	up	no
MSTRG.102995	3.36782	1	up	no
MSTRG.250707	3.36397	1	up	no
MSTRG.278334	3.36377	0.99347	up	no
MSTRG.309438	3.35508	1	up	no
MSTRG.76859	3.35322	0.908881	up	no
MSTRG.147523	3.35259	1	up	no
MSTRG.185943	3.35239	0.380501	up	no
MSTRG.270728	3.35171	1	up	no
MSTRG.215752	3.34933	0.989648	up	no
MSTRG.56098	3.34583	0.415457	up	no
MSTRG.276355	3.34523	1	up	no
MSTRG.347217	3.33953	0.957985	up	no
MSTRG.30203	3.33635	1	up	no
MSTRG.305170	3.33547	0.65654	up	no
LOC105612279	3.33354	0.95513	up	no
LOC105602367	3.33097	1	up	no
MSTRG.221995	3.32893	0.915939	up	no
MSTRG.370136	3.32508	0.199255	up	no
MSTRG.34266	3.32297	0.563987	up	no
MSTRG.82403	3.32165	1	up	no
MSTRG.149385	3.31738	1	up	no
MSTRG.182589	3.31297	0.971712	up	no
MSTRG.262966	3.31285	0.0318462	up	yes
MSTRG.178958	3.31269	0.671156	up	no
MSTRG.93180	3.31219	1	up	no
MSTRG.130144	3.312	0.44511	up	no
MSTRG.171034	3.31183	1	up	no
MSTRG.224696	3.31074	0.173622	up	no
MSTRG.333936	3.30871	0.989648	up	no
MSTRG.185279	3.3072	1	up	no
MSTRG.256741	3.30476	0.459508	up	no
MSTRG.333947	3.3038	0.234714	up	no
MSTRG.350151	3.30268	0.961552	up	no
MSTRG.136182	3.30268	1	up	no
MSTRG.160406	3.30095	0.342918	up	no
MSTRG.119250	3.29897	1	up	no
MSTRG.38287	3.29778	0.469172	up	no
MSTRG.168752	3.29361	1	up	no
MSTRG.320849	3.29361	1	up	no
MSTRG.144978	3.29097	0.957985	up	no
MSTRG.226727	3.28959	0.978116	up	no
MSTRG.340589	3.28905	1	up	no
MSTRG.101783	3.28669	0.961552	up	no
MSTRG.168136	3.28234	1	up	no
MSTRG.334302	3.2822	0.151993	up	no
MSTRG.145366	3.28096	0.941297	up	no
MSTRG.107858	3.27989	1	up	no
MSTRG.166607	3.27947	0.972884	up	no
MSTRG.206715	3.27523	1	up	no
MSTRG.320776	3.27127	0.967185	up	no
MSTRG.38126	3.26799	1	up	no
MSTRG.36009	3.26396	1	up	no
MSTRG.319972	3.25911	0.114807	up	no
MSTRG.353625	3.25764	0.96182	up	no
MSTRG.274289	3.25705	0.962879	up	no
MSTRG.298013	3.25465	0.918761	up	no
MSTRG.342036	3.24849	1	up	no
MSTRG.41495	3.24849	1	up	no
MSTRG.7114	3.24814	0.466436	up	no
MSTRG.142423	3.24578	1	up	no
MSTRG.197571	3.24578	1	up	no
MSTRG.256157	3.24578	1	up	no
MSTRG.322536	3.24578	1	up	no
MSTRG.85004	3.24578	1	up	no
MSTRG.255369	3.24578	0.981631	up	no
MSTRG.130955	3.2437	0.957985	up	no
MSTRG.22140	3.24229	1	up	no
MSTRG.56857	3.24066	0.423846	up	no
MSTRG.337445	3.23855	1	up	no
MSTRG.311626	3.23504	0.941297	up	no
MSTRG.341338	3.23227	1	up	no
MSTRG.88662	3.23184	1	up	no
MSTRG.219741	3.23001	1	up	no
MSTRG.333925	3.22768	0.125621	up	no
MSTRG.359775	3.22705	1	up	no
MSTRG.98040	3.22356	0.397331	up	no
MSTRG.166768	3.22332	0.746271	up	no
MSTRG.265653	3.21907	0.941297	up	no
MSTRG.304373	3.21763	1	up	no
MSTRG.166305	3.21629	0.989648	up	no
MSTRG.371587	3.21604	0.934794	up	no
MSTRG.225865	3.21569	0.315948	up	no
MSTRG.218494	3.20755	0.0943109	up	no
LOC105616120	3.20377	1	up	no
MSTRG.97915	3.20109	0.982333	up	no
MSTRG.203250	3.20048	0.710247	up	no
MSTRG.6634	3.2	1	up	no
MSTRG.187926	3.19986	0.98983	up	no
MSTRG.136179	3.19923	1	up	no
MSTRG.154287	3.19885	1	up	no
MSTRG.299515	3.19885	1	up	no
MSTRG.115540	3.19254	1	up	no
MSTRG.179167	3.19105	0.66447	up	no
MSTRG.25456	3.1884	0.522412	up	no
MSTRG.21673	3.18813	1	up	no
MSTRG.177180	3.18649	0.989648	up	no
MSTRG.76363	3.1862	1	up	no
MSTRG.314387	3.1858	1	up	no
MSTRG.51411	3.18373	1	up	no
MSTRG.29621	3.17983	1	up	no
MSTRG.107873	3.17703	0.61585	up	no
MSTRG.291658	3.17693	1	up	no
MSTRG.313066	3.17693	1	up	no
MSTRG.41974	3.17693	1	up	no
MSTRG.194168	3.17513	0.821522	up	no
MSTRG.313737	3.17483	0.989648	up	no
MSTRG.119562	3.17407	0.986712	up	no
MSTRG.219727	3.17344	1	up	no
MSTRG.96794	3.17306	0.70425	up	no
MSTRG.27267	3.17197	0.987137	up	no
MSTRG.295952	3.17095	0.693572	up	no
MSTRG.124894	3.1697	1	up	no
MSTRG.193380	3.1697	1	up	no
MSTRG.250337	3.1697	1	up	no
MSTRG.265703	3.1697	1	up	no
MSTRG.295236	3.1677	0.837311	up	no
MSTRG.368599	3.16754	0.684436	up	no
MSTRG.5979	3.1663	1	up	no
MSTRG.372607	3.1662	1	up	no
MSTRG.185764	3.16143	0.954215	up	no
MSTRG.226846	3.16086	0.961552	up	no
MSTRG.168229	3.15715	0.817354	up	no
MSTRG.55469	3.15705	0.893658	up	no
MSTRG.23294	3.15696	1	up	no
MSTRG.290037	3.15528	0.400454	up	no
MSTRG.268531	3.15443	0.433158	up	no
MSTRG.285868	3.15394	0.981553	up	no
MSTRG.254005	3.15347	0.120281	up	no
MSTRG.89326	3.15264	0.989648	up	no
MSTRG.117839	3.15032	0.989648	up	no
MSTRG.143261	3.1498	0.957985	up	no
MSTRG.28366	3.14389	0.986258	up	no
MSTRG.114766	3.14353	0.21639	up	no
MSTRG.291976	3.14219	0.186635	up	no
MSTRG.157882	3.14165	0.957985	up	no
MSTRG.68513	3.13962	1	up	no
MSTRG.322613	3.1369	1	up	no
MSTRG.266509	3.13523	0.415457	up	no
MSTRG.277082	3.13422	1	up	no
LOC106991711	3.13227	1	up	no
MSTRG.107971	3.13213	0.761106	up	no
MSTRG.220041	3.12995	0.99347	up	no
MSTRG.162239	3.1296	0.981631	up	no
MSTRG.182634	3.12646	1	up	no
MSTRG.309062	3.12646	1	up	no
MSTRG.118194	3.12561	0.890903	up	no
MSTRG.173784	3.12433	0.957985	up	no
MSTRG.144553	3.12296	1	up	no
MSTRG.297986	3.11922	1	up	no
MSTRG.272689	3.11875	0.957985	up	no
MSTRG.173884	3.11408	0.981631	up	no
MSTRG.242343	3.11305	0.957985	up	no
MSTRG.50393	3.11187	0.99347	up	no
MSTRG.21284	3.10478	1	up	no
LOC105605143	3.09541	0.29768	up	no
MSTRG.194099	3.09328	1	up	no
MSTRG.1020	3.08718	0.989648	up	no
MSTRG.334939	3.08654	0.469172	up	no
MSTRG.196799	3.07934	0.891263	up	no
MSTRG.191029	3.07579	0.981108	up	no
MSTRG.103802	3.07256	0.99347	up	no
MSTRG.141485	3.07152	1	up	no
MSTRG.197263	3.06934	0.766878	up	no
MSTRG.98506	3.06899	0.621694	up	no
MSTRG.67659	3.06621	1	up	no
MSTRG.352868	3.06585	1	up	no
MSTRG.143865	3.06396	1	up	no
MSTRG.107333	3.06387	1	up	no
MSTRG.226719	3.06318	0.968772	up	no
MSTRG.145370	3.06307	0.860096	up	no
LOC105616661	3.06044	0.557884	up	no
MSTRG.127477	3.05954	0.363024	up	no
MSTRG.127764	3.05902	0.887658	up	no
MSTRG.211893	3.05899	1	up	no
MSTRG.150608	3.05861	1	up	no
MSTRG.139110	3.05823	1	up	no
MSTRG.298064	3.05709	0.973177	up	no
MSTRG.366175	3.05612	0.895499	up	no
MSTRG.250726	3.05596	0.77589	up	no
LOC105611251	3.05594	1	up	no
MSTRG.51172	3.05204	1	up	no
MSTRG.244552	3.05167	0.992601	up	no
MSTRG.140152	3.05053	1	up	no
MSTRG.88312	3.05053	1	up	no
MSTRG.178514	3.04997	1	up	no
MSTRG.150955	3.04462	0.989648	up	no
MSTRG.279807	3.03675	0.867657	up	no
MSTRG.131905	3.03443	0.99347	up	no
LOC105610541	3.03228	1	up	no
MSTRG.81015	3.03203	0.779498	up	no
MSTRG.14907	3.03196	0.786368	up	no
MSTRG.282374	3.02858	1	up	no
MSTRG.306091	3.02783	0.796244	up	no
MSTRG.77823	3.02782	1	up	no
MSTRG.281977	3.02598	1	up	no
MSTRG.152310	3.02551	0.99347	up	no
MSTRG.347442	3.02551	1	up	no
MSTRG.220329	3.02309	1	up	no
MSTRG.89320	3.02163	0.605208	up	no
MSTRG.203276	3.01945	0.387563	up	no
MSTRG.109218	3.01941	1	up	no
MSTRG.88225	3.01807	1	up	no
MSTRG.18915	3.01745	1	up	no
MSTRG.321088	3.01636	1	up	no
MSTRG.200205	3.01595	1	up	no
MSTRG.204895	3.01595	1	up	no
MSTRG.337074	3.01595	1	up	no
LOC105608691	3.01522	0.396232	up	no
MSTRG.308480	3.01494	0.99347	up	no
MSTRG.5160	3.01419	0.989648	up	no
MSTRG.168892	3.01012	1	up	no
MSTRG.335706	3.01012	1	up	no
MSTRG.321806	3.00687	1	up	no
MSTRG.221342	3.00408	0.995997	up	no
MSTRG.184492	3.00191	1	up	no
MSTRG.148465	3.00141	0.514923	up	no
MSTRG.295059	3.00079	1	up	no
MSTRG.362329	3.00012	1	up	no
MSTRG.200534	2.99865	0.396232	up	no
MSTRG.79733	2.99827	0.99347	up	no
MSTRG.356750	2.99784	1	up	no
MSTRG.304490	2.99747	0.989648	up	no
MSTRG.316765	2.99569	0.99347	up	no
MSTRG.164103	2.99413	0.672438	up	no
MSTRG.216024	2.9936	1	up	no
MSTRG.44357	2.98821	1	up	no
MSTRG.262563	2.9882	0.913176	up	no
MSTRG.197007	2.98604	0.921369	up	no
MSTRG.352111	2.98583	1	up	no
MSTRG.245007	2.98546	1	up	no
MSTRG.255571	2.98546	1	up	no
MSTRG.150193	2.98522	0.782415	up	no
MSTRG.13121	2.98488	0.782757	up	no
MSTRG.152263	2.98459	0.52871	up	no
LOC105609313	2.98424	1	up	no
MSTRG.217636	2.98116	0.693572	up	no
MSTRG.197353	2.98015	1	up	no
MSTRG.357323	2.98015	1	up	no
MSTRG.219709	2.97815	0.184777	up	no
LOC105608783	2.97614	1	up	no
MSTRG.67497	2.97486	0.989648	up	no
MSTRG.249843	2.97445	0.99347	up	no
MSTRG.349333	2.97445	1	up	no
MSTRG.289376	2.97284	0.625294	up	no
MSTRG.4414	2.97017	0.79472	up	no
MSTRG.271321	2.96934	0.99347	up	no
MSTRG.372131	2.96825	1	up	no
MSTRG.154970	2.96722	0.99347	up	no
MSTRG.276037	2.96722	1	up	no
LOC105606212	2.96722	1	up	no
MSTRG.200360	2.96553	0.908881	up	no
MSTRG.125289	2.9645	0.839677	up	no
MSTRG.66624	2.96327	0.989648	up	no
MSTRG.203229	2.96102	0.260585	up	no
MSTRG.89309	2.95955	0.579733	up	no
MSTRG.329020	2.95932	0.99347	up	no
MSTRG.316769	2.9588	1	up	no
MSTRG.201411	2.95821	0.0450032	up	yes
MSTRG.140974	2.95436	0.99347	up	no
MSTRG.176779	2.95358	0.792065	up	no
MSTRG.329353	2.95278	1	up	no
MSTRG.34938	2.95278	1	up	no
MSTRG.35592	2.95278	1	up	no
MSTRG.238997	2.95065	0.781124	up	no
MSTRG.306926	2.95047	0.908881	up	no
MSTRG.113465	2.94915	1	up	no
MSTRG.25463	2.94625	0.189368	up	no
LOC106991340	2.94398	0.989648	up	no
MSTRG.119465	2.9383	0.859252	up	no
MSTRG.1235	2.93824	0.99347	up	no
LOC105616612	2.93776	1	up	no
MSTRG.210193	2.93682	0.801757	up	no
MSTRG.280450	2.93559	0.99347	up	no
MSTRG.80344	2.93439	0.72195	up	no
MSTRG.89300	2.93322	0.770407	up	no
MSTRG.277092	2.92835	0.816877	up	no
MSTRG.228872	2.92616	0.712801	up	no
MSTRG.240744	2.92435	0.814578	up	no
MSTRG.120555	2.92386	1	up	no
MSTRG.160740	2.92386	1	up	no
MSTRG.197971	2.92386	1	up	no
MSTRG.28617	2.92386	1	up	no
MSTRG.46460	2.92386	1	up	no
MSTRG.73922	2.92386	1	up	no
MSTRG.95176	2.92386	1	up	no
LOC105606496	2.92386	1	up	no
MSTRG.74628	2.91948	1	up	no
MSTRG.203278	2.91914	0.823247	up	no
MSTRG.322694	2.91734	0.887591	up	no
MSTRG.11955	2.91662	1	up	no
MSTRG.237810	2.91662	1	up	no
MSTRG.349277	2.91662	1	up	no
MSTRG.51425	2.91662	1	up	no
MSTRG.292005	2.91545	0.509135	up	no
MSTRG.367506	2.91543	1	up	no
MSTRG.69977	2.91543	1	up	no
MSTRG.335346	2.91185	0.861531	up	no
MSTRG.370365	2.90861	0.854263	up	no
MSTRG.122196	2.9085	1	up	no
MSTRG.361833	2.90695	1	up	no
MSTRG.29751	2.9065	1	up	no
MSTRG.299346	2.90638	0.514572	up	no
MSTRG.39890	2.90568	1	up	no
MSTRG.2916	2.90453	1	up	no
MSTRG.337097	2.9026	0.859216	up	no
MSTRG.82061	2.90223	1	up	no
MSTRG.78526	2.90157	0.99347	up	no
MSTRG.219738	2.90096	1	up	no
MSTRG.357933	2.90045	0.859252	up	no
MSTRG.21662	2.89372	1	up	no
MSTRG.269657	2.89174	1	up	no
MSTRG.333206	2.89107	0.530148	up	no
MSTRG.228576	2.89098	0.908881	up	no
MSTRG.196661	2.88993	0.908881	up	no
MSTRG.336273	2.88984	1	up	no
MSTRG.277304	2.88393	1	up	no
MSTRG.36243	2.88393	1	up	no
MSTRG.373004	2.88393	1	up	no
MSTRG.303679	2.8826	1	up	no
MSTRG.337254	2.88026	1	up	no
MSTRG.307348	2.87915	0.98519	up	no
MSTRG.140857	2.87841	1	up	no
MSTRG.326864	2.87754	1	up	no
MSTRG.280842	2.87597	0.900347	up	no
MSTRG.44753	2.87425	0.740317	up	no
MSTRG.59207	2.87358	1	up	no
MSTRG.166432	2.86529	1	up	no
MSTRG.302922	2.86313	0.541888	up	no
MSTRG.6635	2.86174	1	up	no
MSTRG.200528	2.86066	1	up	no
MSTRG.145397	2.86023	0.77589	up	no
MSTRG.27902	2.85656	1	up	no
MSTRG.198686	2.8564	0.143996	up	no
MSTRG.150530	2.85607	0.767753	up	no
MSTRG.331829	2.85501	1	up	no
MSTRG.350193	2.85501	1	up	no
MSTRG.297844	2.85282	0.846462	up	no
MSTRG.272721	2.85263	0.995921	up	no
MSTRG.305734	2.85252	0.887658	up	no
MSTRG.115246	2.84963	0.93313	up	no
MSTRG.83137	2.84908	1	up	no
MSTRG.291971	2.84891	0.339501	up	no
MSTRG.137127	2.84859	1	up	no
MSTRG.349649	2.84819	1	up	no
MSTRG.186874	2.84777	1	up	no
MSTRG.21546	2.84721	1	up	no
MSTRG.28878	2.84685	0.939342	up	no
MSTRG.129347	2.84607	0.941297	up	no
MSTRG.94408	2.84507	0.957985	up	no
MSTRG.203581	2.84482	1	up	no
MSTRG.64976	2.84448	1	up	no
MSTRG.181228	2.84324	1	up	no
MSTRG.187092	2.8432	1	up	no
MSTRG.321348	2.84255	1	up	no
MSTRG.197078	2.84156	1	up	no
MSTRG.330916	2.8363	1	up	no
MSTRG.109035	2.83571	0.802637	up	no
MSTRG.147574	2.83345	1	up	no
MSTRG.61123	2.83345	1	up	no
MSTRG.245074	2.83036	0.726939	up	no
MSTRG.44744	2.82955	0.898899	up	no
MSTRG.31376	2.82859	0.792065	up	no
MSTRG.85493	2.82827	1	up	no
MSTRG.276991	2.82784	1	up	no
MSTRG.333941	2.82402	0.205999	up	no
MSTRG.238425	2.8228	0.941297	up	no
MSTRG.14510	2.82275	1	up	no
MSTRG.305265	2.82275	1	up	no
MSTRG.98591	2.82263	1	up	no
MSTRG.343777	2.82089	0.846776	up	no
MSTRG.82757	2.82087	0.66447	up	no
MSTRG.222630	2.81866	1	up	no
MSTRG.320154	2.81614	1	up	no
MSTRG.181544	2.81543	1	up	no
MSTRG.83069	2.81428	0.4395	up	no
LOC105604908	2.81335	0.190494	up	no
MSTRG.12860	2.81153	1	up	no
MSTRG.259107	2.81008	1	up	no
MSTRG.56121	2.81008	1	up	no
MSTRG.245662	2.80632	0.814578	up	no
MSTRG.276910	2.80583	0.895499	up	no
MSTRG.216109	2.80453	1	up	no
MSTRG.331570	2.80453	1	up	no
MSTRG.82828	2.80028	0.941816	up	no
MSTRG.372805	2.79746	0.981631	up	no
MSTRG.347155	2.79729	1	up	no
MSTRG.71252	2.79636	1	up	no
MSTRG.149617	2.7959	1	up	no
MSTRG.305314	2.79562	1	up	no
MSTRG.341208	2.79424	1	up	no
MSTRG.265998	2.79403	0.908881	up	no
MSTRG.154555	2.79345	0.32373	up	no
MSTRG.58874	2.79253	0.957985	up	no
MSTRG.237010	2.79183	1	up	no
MSTRG.162393	2.79146	0.912909	up	no
MSTRG.277156	2.79026	1	up	no
MSTRG.195317	2.78982	1	up	no
MSTRG.195319	2.78575	0.370387	up	no
MSTRG.198869	2.78458	0.32461	up	no
MSTRG.221371	2.78285	1	up	no
MSTRG.303552	2.78285	1	up	no
MSTRG.331830	2.78285	1	up	no
MSTRG.13828	2.78278	1	up	no
MSTRG.189925	2.78209	1	up	no
MSTRG.83078	2.7804	1	up	no
MSTRG.252666	2.77795	1	up	no
MSTRG.227393	2.7774	1	up	no
MSTRG.212747	2.77659	1	up	no
MSTRG.217952	2.77623	1	up	no
MSTRG.81009	2.77367	1	up	no
LOC105609949	2.77354	0.814578	up	no
MSTRG.82775	2.77342	0.652364	up	no
LOC106991633	2.77296	1	up	no
MSTRG.276253	2.76847	1	up	no
MSTRG.142821	2.76799	1	up	no
MSTRG.276343	2.76724	0.867657	up	no
MSTRG.165273	2.76547	1	up	no
MSTRG.164112	2.7649	1	up	no
MSTRG.222844	2.76208	1	up	no
MSTRG.333748	2.76191	0.908881	up	no
MSTRG.160395	2.75797	0.511159	up	no
MSTRG.248195	2.75641	1	up	no
LOC105611768	2.75473	0.989648	up	no
MSTRG.367415	2.75139	1	up	no
MSTRG.94379	2.75138	1	up	no
MSTRG.25625	2.74609	0.358479	up	no
MSTRG.136172	2.74528	0.989648	up	no
MSTRG.31238	2.74509	1	up	no
MSTRG.357348	2.7449	0.908881	up	no
MSTRG.67249	2.74326	0.770407	up	no
MSTRG.238565	2.73982	0.989648	up	no
MSTRG.282791	2.73926	1	up	no
MSTRG.190301	2.73922	0.86816	up	no
MSTRG.144155	2.73918	0.968528	up	no
MSTRG.167381	2.7384	1	up	no
MSTRG.233341	2.73783	0.989648	up	no
MSTRG.209940	2.73645	1	up	no
MSTRG.268162	2.73529	1	up	no
MSTRG.333927	2.73302	0.78894	up	no
MSTRG.370373	2.73231	1	up	no
MSTRG.142665	2.73143	0.970923	up	no
MSTRG.131795	2.73121	1	up	no
MSTRG.253633	2.73121	1	up	no
MSTRG.337792	2.73121	1	up	no
MSTRG.348163	2.73121	1	up	no
MSTRG.290038	2.72758	0.957985	up	no
MSTRG.5938	2.72652	0.981631	up	no
MSTRG.187528	2.72611	0.438076	up	no
MSTRG.44761	2.72397	1	up	no
LOC105602235	2.72397	1	up	no
MSTRG.169026	2.7224	1	up	no
LOC106991309	2.72183	0.989648	up	no
MSTRG.127034	2.72183	1	up	no
MSTRG.233016	2.72157	1	up	no
MSTRG.237006	2.71914	0.936018	up	no
MSTRG.258840	2.71883	0.933895	up	no
MSTRG.30920	2.71858	0.93104	up	no
MSTRG.137627	2.71803	1	up	no
LOC105604893	2.71565	1	up	no
MSTRG.190056	2.71401	1	up	no
MSTRG.234779	2.71401	1	up	no
MSTRG.238545	2.71401	1	up	no
MSTRG.250969	2.71401	1	up	no
MSTRG.338173	2.71401	1	up	no
MSTRG.367971	2.71401	1	up	no
MSTRG.38317	2.71401	1	up	no
MSTRG.110930	2.71187	1	up	no
MSTRG.362810	2.71187	1	up	no
MSTRG.83073	2.70999	1	up	no
MSTRG.228684	2.70998	0.617077	up	no
MSTRG.230320	2.70779	1	up	no
MSTRG.155946	2.70673	1	up	no
MSTRG.172936	2.7065	0.989648	up	no
MSTRG.333922	2.70531	0.567075	up	no
MSTRG.131609	2.70458	1	up	no
MSTRG.48774	2.70439	0.312715	up	no
MSTRG.283568	2.70419	1	up	no
MSTRG.279726	2.70223	0.981631	up	no
MSTRG.145373	2.70222	0.76629	up	no
MSTRG.262383	2.7021	1	up	no
MSTRG.118802	2.70158	0.98035	up	no
MSTRG.89833	2.69922	1	up	no
MSTRG.261685	2.69793	1	up	no
MSTRG.186120	2.69761	0.0952941	up	no
MSTRG.43683	2.6972	1	up	no
MSTRG.316762	2.69662	0.99347	up	no
MSTRG.206055	2.69593	0.981631	up	no
MSTRG.205698	2.6956	1	up	no
MSTRG.292263	2.69528	1	up	no
MSTRG.157400	2.6949	0.908881	up	no
MSTRG.277122	2.6943	1	up	no
LOC105609787	2.6943	1	up	no
MSTRG.889	2.69161	0.87785	up	no
MSTRG.121065	2.69097	0.908881	up	no
MSTRG.193817	2.69055	1	up	no
MSTRG.9069	2.68896	0.941297	up	no
MSTRG.24031	2.68846	1	up	no
MSTRG.333924	2.68814	0.245377	up	no
MSTRG.246478	2.68691	1	up	no
MSTRG.41158	2.68543	0.954215	up	no
MSTRG.328877	2.68105	1	up	no
MSTRG.21745	2.6796	1	up	no
MSTRG.284689	2.67955	1	up	no
MSTRG.120064	2.67832	1	up	no
MSTRG.343039	2.67631	1	up	no
MSTRG.100582	2.67513	1	up	no
MSTRG.149496	2.67443	1	up	no
MSTRG.92206	2.67314	1	up	no
MSTRG.265430	2.6724	1	up	no
MSTRG.189947	2.67237	0.931652	up	no
MSTRG.186275	2.67211	0.0146361	up	yes
MSTRG.111201	2.66994	1	up	no
MSTRG.194502	2.66986	1	up	no
LOC106991233	2.66986	1	up	no
MSTRG.340973	2.669	0.675042	up	no
MSTRG.189602	2.66892	0.830686	up	no
MSTRG.175367	2.66887	1	up	no
MSTRG.203793	2.66649	0.191788	up	no
MSTRG.147284	2.66535	1	up	no
MSTRG.224347	2.66461	1	up	no
MSTRG.165750	2.66353	1	up	no
MSTRG.173108	2.66353	1	up	no
MSTRG.203205	2.66353	1	up	no
MSTRG.256576	2.66353	1	up	no
MSTRG.304786	2.66353	1	up	no
MSTRG.290650	2.66251	1	up	no
MSTRG.203177	2.66236	1	up	no
MSTRG.321277	2.66236	1	up	no
MSTRG.85279	2.65874	1	up	no
MSTRG.112389	2.65872	1	up	no
MSTRG.169219	2.657	1	up	no
MSTRG.279591	2.65603	0.251342	up	no
MSTRG.103357	2.65554	1	up	no
MSTRG.206054	2.65512	1	up	no
MSTRG.216297	2.65512	1	up	no
MSTRG.317733	2.65512	1	up	no
MSTRG.51875	2.65512	1	up	no
MSTRG.357978	2.65503	0.955341	up	no
LOC105608636	2.65401	1	up	no
MSTRG.323862	2.65163	1	up	no
MSTRG.83057	2.65126	0.706946	up	no
MSTRG.290691	2.6506	1	up	no
MSTRG.29343	2.65051	0.710247	up	no
MSTRG.98820	2.64802	1	up	no
MSTRG.204263	2.64756	0.989648	up	no
LOC105605367	2.647	1	up	no
MSTRG.258720	2.64623	0.801757	up	no
MSTRG.89313	2.64568	0.937476	up	no
MSTRG.82664	2.64544	1	up	no
MSTRG.3480	2.64534	0.682986	up	no
MSTRG.329142	2.64276	1	up	no
MSTRG.125522	2.64217	0.803624	up	no
MSTRG.91573	2.64191	0.496918	up	no
MSTRG.138394	2.64094	1	up	no
MSTRG.103023	2.63976	1	up	no
MSTRG.190430	2.63965	1	up	no
MSTRG.189188	2.63835	0.908881	up	no
MSTRG.92924	2.63608	0.90097	up	no
MSTRG.238658	2.63545	0.653094	up	no
MSTRG.48768	2.63352	0.343809	up	no
MSTRG.290610	2.6327	0.0157395	up	yes
MSTRG.258947	2.63049	1	up	no
MSTRG.200519	2.62954	1	up	no
MSTRG.217404	2.62883	0.904662	up	no
MSTRG.277410	2.62741	0.666439	up	no
MSTRG.94410	2.62657	0.957985	up	no
MSTRG.13232	2.62644	1	up	no
MSTRG.311739	2.62614	0.957985	up	no
MSTRG.9505	2.6259	1	up	no
MSTRG.307	2.62578	0.893658	up	no
MSTRG.237641	2.62246	0.846234	up	no
MSTRG.281982	2.62231	1	up	no
MSTRG.353688	2.62097	0.97389	up	no
MSTRG.331301	2.62017	0.989854	up	no
MSTRG.153498	2.6192	1	up	no
LOC105605775	2.6192	1	up	no
MSTRG.137529	2.61845	0.989923	up	no
MSTRG.140430	2.61715	1	up	no
MSTRG.51290	2.61653	0.113084	up	no
LOC105610626	2.61335	0.511159	up	no
MSTRG.143705	2.61324	0.935256	up	no
LOC106990621	2.6128	0.763115	up	no
MSTRG.200061	2.61219	0.957985	up	no
MSTRG.230417	2.61197	1	up	no
MSTRG.41710	2.61197	1	up	no
MSTRG.60948	2.61197	1	up	no
MSTRG.311657	2.61188	1	up	no
MSTRG.77382	2.61188	1	up	no
MSTRG.78943	2.61188	1	up	no
MSTRG.139515	2.61094	1	up	no
MSTRG.192985	2.60894	0.786456	up	no
LOC106991092	2.60671	0.77221	up	no
MSTRG.360839	2.60608	0.908881	up	no
MSTRG.235645	2.60482	0.516993	up	no
MSTRG.155903	2.60465	1	up	no
MSTRG.336407	2.60465	1	up	no
MSTRG.61412	2.60465	1	up	no
LOC105609726	2.60465	1	up	no
MSTRG.63277	2.60294	1	up	no
MSTRG.352120	2.60177	0.777069	up	no
MSTRG.265038	2.6	0.908881	up	no
MSTRG.138791	2.59957	0.99347	up	no
MSTRG.45196	2.59762	1	up	no
MSTRG.147229	2.59622	1	up	no
MSTRG.308741	2.59593	1	up	no
MSTRG.229787	2.59585	0.509973	up	no
MSTRG.34573	2.59399	0.989648	up	no
MSTRG.364732	2.5915	0.552349	up	no
MSTRG.247105	2.59021	1	up	no
MSTRG.279615	2.59021	1	up	no
MSTRG.135550	2.59014	1	up	no
MSTRG.293261	2.58946	1	up	no
MSTRG.29510	2.58913	0.989648	up	no
MSTRG.333914	2.58899	0.804617	up	no
MSTRG.89321	2.58489	1	up	no
MSTRG.269795	2.58057	1	up	no
MSTRG.366561	2.57869	1	up	no
LOC105612674	2.57855	0.00118086	up	yes
MSTRG.147621	2.57802	0.99347	up	no
MSTRG.248479	2.57619	1	up	no
MSTRG.110567	2.5749	1	up	no
MSTRG.226723	2.57375	1	up	no
MSTRG.331643	2.57375	1	up	no
MSTRG.283190	2.57336	1	up	no
MSTRG.118182	2.57044	0.908881	up	no
MSTRG.305329	2.56973	0.961552	up	no
MSTRG.304455	2.56956	0.98983	up	no
MSTRG.657	2.56847	0.843203	up	no
MSTRG.275983	2.56831	0.981631	up	no
MSTRG.188542	2.56808	0.893461	up	no
MSTRG.341301	2.56782	0.989854	up	no
MSTRG.115997	2.56762	1	up	no
MSTRG.188007	2.56711	0.68583	up	no
MSTRG.226662	2.56663	0.989648	up	no
MSTRG.199462	2.56531	1	up	no
MSTRG.175400	2.56347	1	up	no
LOC105604895	2.56332	1	up	no
MSTRG.364784	2.56131	0.105807	up	no
MSTRG.285565	2.56018	0.64156	up	no
MSTRG.130980	2.56017	0.95513	up	no
MSTRG.29978	2.55926	0.939677	up	no
MSTRG.165918	2.55545	1	up	no
MSTRG.172897	2.55531	0.957985	up	no
MSTRG.97063	2.55516	0.860096	up	no
MSTRG.54166	2.55516	0.886957	up	no
MSTRG.128603	2.55463	1	up	no
MSTRG.113844	2.55194	1	up	no
MSTRG.25472	2.54981	1	up	no
MSTRG.101560	2.54963	0.701826	up	no
MSTRG.266326	2.54725	1	up	no
MSTRG.166984	2.54331	0.981631	up	no
MSTRG.225132	2.54266	1	up	no
MSTRG.371921	2.53883	0.893461	up	no
MSTRG.185154	2.53797	0.937476	up	no
MSTRG.228672	2.53774	0.686877	up	no
MSTRG.60114	2.53473	1	up	no
MSTRG.248335	2.53279	1	up	no
MSTRG.339749	2.5314	1	up	no
MSTRG.292012	2.53122	0.408064	up	no
LOC105614868	2.53035	1	up	no
MSTRG.291984	2.52967	1	up	no
MSTRG.201417	2.52951	1	up	no
LOC105612552	2.52914	0.596446	up	no
MSTRG.196572	2.52849	1	up	no
MSTRG.325699	2.52761	0.153095	up	no
MSTRG.62299	2.52616	1	up	no
MSTRG.216052	2.52598	1	up	no
MSTRG.176150	2.52356	1	up	no
MSTRG.107864	2.52328	1	up	no
MSTRG.250336	2.5217	0.516993	up	no
MSTRG.213124	2.52136	1	up	no
MSTRG.56858	2.52136	1	up	no
MSTRG.89307	2.52102	0.533056	up	no
LOC105603662	2.52025	1	up	no
MSTRG.138441	2.51875	0.18275	up	no
MSTRG.253267	2.51778	0.957985	up	no
MSTRG.82804	2.51726	1	up	no
MSTRG.48743	2.51526	0.783141	up	no
MSTRG.235325	2.51522	0.144533	up	no
MSTRG.150629	2.51442	1	up	no
MSTRG.321282	2.51373	0.848533	up	no
MSTRG.334224	2.5134	1	up	no
LOC105615193	2.51294	1	up	no
MSTRG.128606	2.51273	0.72195	up	no
MSTRG.573	2.51218	0.65372	up	no
MSTRG.196893	2.51073	1	up	no
LOC105616575	2.51027	0.957985	up	no
MSTRG.161376	2.50882	1	up	no
MSTRG.287020	2.50882	1	up	no
MSTRG.296838	2.50882	1	up	no
LOC105611628	2.50882	1	up	no
MSTRG.203224	2.50758	1	up	no
MSTRG.293447	2.50628	0.706946	up	no
MSTRG.98016	2.50598	0.000163396	up	yes
MSTRG.255425	2.50576	1	up	no
MSTRG.133456	2.50519	1	up	no
MSTRG.130076	2.50338	1	up	no
LOC106991469	2.50297	1	up	no
MSTRG.61967	2.50186	0.99347	up	no
MSTRG.119589	2.50158	1	up	no
MSTRG.162381	2.50158	1	up	no
MSTRG.307875	2.50158	1	up	no
MSTRG.330578	2.50158	1	up	no
MSTRG.338105	2.50158	1	up	no
MSTRG.198357	2.5015	1	up	no
MSTRG.142517	2.50149	0.893658	up	no
MSTRG.330281	2.50133	1	up	no
MSTRG.228686	2.50013	0.50757	up	no
MSTRG.185166	2.5	1	up	no
MSTRG.289977	2.49941	1	up	no
MSTRG.239270	2.49902	0.701826	up	no
MSTRG.282413	2.4984	0.411171	up	no
MSTRG.78704	2.49537	1	up	no
MSTRG.217891	2.49512	0.017791	up	yes
MSTRG.306331	2.49423	0.908881	up	no
MSTRG.267027	2.4942	0.370387	up	no
LOC105610882	2.49407	0.941297	up	no
MSTRG.339031	2.49375	0.587551	up	no
MSTRG.32135	2.49273	1	up	no
MSTRG.300577	2.49239	1	up	no
MSTRG.348723	2.49182	0.886221	up	no
LOC105602394	2.49121	1	up	no
MSTRG.309830	2.48996	0.803497	up	no
MSTRG.136173	2.48971	1	up	no
MSTRG.260734	2.48964	1	up	no
MSTRG.316736	2.48855	1	up	no
MSTRG.73249	2.48629	1	up	no
MSTRG.313373	2.48621	1	up	no
MSTRG.106686	2.4846	0.957985	up	no
MSTRG.320398	2.48438	1	up	no
MSTRG.259664	2.48388	1	up	no
MSTRG.106694	2.48116	0.701826	up	no
MSTRG.215781	2.47978	1	up	no
MSTRG.51400	2.47937	0.938689	up	no
MSTRG.63710	2.47905	1	up	no
MSTRG.18178	2.4782	1	up	no
MSTRG.30008	2.47646	0.848533	up	no
MSTRG.31362	2.47644	0.989648	up	no
MSTRG.320453	2.47624	1	up	no
MSTRG.136823	2.47355	0.908789	up	no
MSTRG.219705	2.47323	0.558601	up	no
MSTRG.52941	2.47288	1	up	no
MSTRG.81020	2.47156	1	up	no
MSTRG.245421	2.47144	0.957985	up	no
MSTRG.267885	2.47097	1	up	no
MSTRG.362767	2.47088	1	up	no
MSTRG.104521	2.47048	1	up	no
MSTRG.318075	2.46989	0.957985	up	no
MSTRG.142217	2.46757	1	up	no
MSTRG.87357	2.46426	0.845963	up	no
MSTRG.369076	2.46366	0.815204	up	no
MSTRG.21665	2.46337	1	up	no
MSTRG.333930	2.46066	0.597361	up	no
LOC105612761	2.45857	1	up	no
MSTRG.7128	2.45738	0.989648	up	no
MSTRG.269585	2.4565	0.98684	up	no
MSTRG.28618	2.45566	0.979155	up	no
MSTRG.268519	2.45539	1	up	no
LOC105612340	2.45531	1	up	no
MSTRG.274826	2.45515	1	up	no
MSTRG.88332	2.45397	1	up	no
MSTRG.109940	2.4532	0.989648	up	no
MSTRG.86266	2.45258	1	up	no
MSTRG.81022	2.45128	1	up	no
LOC105611507	2.45072	0.979155	up	no
MSTRG.103809	2.44989	0.955846	up	no
MSTRG.183476	2.44984	0.415457	up	no
MSTRG.334647	2.44805	1	up	no
MSTRG.59183	2.44639	0.957985	up	no
MSTRG.63041	2.44502	1	up	no
MSTRG.250528	2.44454	1	up	no
MSTRG.321059	2.44445	0.820952	up	no
MSTRG.293084	2.4441	0.761106	up	no
MSTRG.330610	2.44354	0.939677	up	no
MSTRG.184493	2.44334	1	up	no
LOC105603994	2.44315	1	up	no
MSTRG.25278	2.4426	0.416654	up	no
LOC105613170	2.44129	0.513218	up	no
MSTRG.237814	2.44054	1	up	no
MSTRG.109599	2.43997	1	up	no
MSTRG.194182	2.43997	1	up	no
MSTRG.212221	2.43997	1	up	no
MSTRG.294458	2.43997	1	up	no
MSTRG.353430	2.43997	1	up	no
MSTRG.76272	2.43997	1	up	no
MSTRG.82649	2.43997	1	up	no
MSTRG.86684	2.43997	1	up	no
MSTRG.92351	2.43997	1	up	no
MSTRG.1312	2.43978	1	up	no
MSTRG.361323	2.43884	1	up	no
MSTRG.278835	2.43847	0.676356	up	no
MSTRG.9092	2.43757	1	up	no
MSTRG.333945	2.43696	0.252459	up	no
MSTRG.308761	2.43583	1	up	no
MSTRG.304956	2.43529	1	up	no
MSTRG.182703	2.43501	0.975439	up	no
MSTRG.69436	2.43435	0.912708	up	no
MSTRG.148131	2.43273	1	up	no
MSTRG.16468	2.43273	1	up	no
MSTRG.335053	2.43273	1	up	no
MSTRG.351743	2.43273	1	up	no
MSTRG.77865	2.43273	1	up	no
MSTRG.259341	2.43168	1	up	no
MSTRG.218303	2.43091	0.858973	up	no
LOC106990186	2.43002	0.048171	up	yes
MSTRG.82748	2.4293	1	up	no
MSTRG.83760	2.42653	0.989648	up	no
MSTRG.266949	2.42535	1	up	no
MSTRG.322995	2.42524	1	up	no
MSTRG.263215	2.42389	0.99347	up	no
MSTRG.172121	2.42334	1	up	no
MSTRG.48842	2.42314	1	up	no
MSTRG.135942	2.42314	1	up	no
MSTRG.28581	2.42268	1	up	no
MSTRG.134135	2.42158	1	up	no
MSTRG.297215	2.42117	0.99347	up	no
MSTRG.251475	2.42017	0.886221	up	no
LOC105606088	2.41967	0.534206	up	no
MSTRG.303361	2.41912	1	up	no
MSTRG.278631	2.41867	1	up	no
MSTRG.13126	2.41775	1	up	no
MSTRG.40786	2.41738	1	up	no
MSTRG.223703	2.41723	0.894762	up	no
MSTRG.110708	2.41605	0.908881	up	no
MSTRG.289230	2.41507	0.894762	up	no
MSTRG.82768	2.41495	1	up	no
MSTRG.259560	2.41442	0.972608	up	no
MSTRG.98043	2.41213	0.658806	up	no
MSTRG.187344	2.40949	1	up	no
MSTRG.225280	2.40943	0.517976	up	no
MSTRG.270436	2.40889	0.989648	up	no
MSTRG.321068	2.40855	0.710247	up	no
MSTRG.103039	2.40795	0.957985	up	no
MSTRG.117773	2.40771	1	up	no
MSTRG.208980	2.40771	1	up	no
MSTRG.203950	2.40758	0.803624	up	no
MSTRG.71557	2.40719	0.989648	up	no
MSTRG.58712	2.40708	1	up	no
MSTRG.82987	2.4038	1	up	no
MSTRG.148494	2.40306	1	up	no
MSTRG.261894	2.40284	1	up	no
MSTRG.113791	2.40258	1	up	no
MSTRG.348774	2.40234	0.887658	up	no
MSTRG.106199	2.40148	0.872437	up	no
MSTRG.25803	2.3996	0.980639	up	no
MSTRG.318243	2.39907	1	up	no
MSTRG.184133	2.3985	1	up	no
LOC105602588	2.39721	1	up	no
MSTRG.190715	2.39605	0.757272	up	no
MSTRG.163256	2.39562	0.136467	up	no
MSTRG.57490	2.39538	1	up	no
MSTRG.335644	2.39378	1	up	no
MSTRG.294766	2.39345	1	up	no
MSTRG.291993	2.39312	0.825578	up	no
MSTRG.290546	2.39287	1	up	no
MSTRG.337021	2.39148	0.981631	up	no
MSTRG.255980	2.39079	1	up	no
MSTRG.67922	2.39079	1	up	no
MSTRG.235983	2.39036	0.893658	up	no
MSTRG.143998	2.38949	1	up	no
MSTRG.144968	2.38949	1	up	no
MSTRG.223888	2.38949	1	up	no
MSTRG.363544	2.38949	1	up	no
MSTRG.68792	2.38949	1	up	no
MSTRG.81728	2.38949	1	up	no
MSTRG.204269	2.38709	0.341403	up	no
MSTRG.219146	2.38709	1	up	no
MSTRG.243952	2.38587	1	up	no
MSTRG.312727	2.38587	1	up	no
MSTRG.1286	2.38462	1	up	no
LOC105602639	2.38368	1	up	no
MSTRG.291336	2.38324	0.0299166	up	yes
MSTRG.226632	2.38287	1	up	no
MSTRG.101714	2.38225	1	up	no
MSTRG.245603	2.38225	1	up	no
MSTRG.293468	2.38225	1	up	no
MSTRG.351824	2.38118	1	up	no
MSTRG.235409	2.38102	0.660661	up	no
MSTRG.59196	2.38092	0.982341	up	no
MSTRG.146785	2.3802	0.989648	up	no
MSTRG.89315	2.37961	0.599413	up	no
MSTRG.267614	2.37948	1	up	no
MSTRG.8738	2.37941	0.948399	up	no
MSTRG.21354	2.37851	0.941297	up	no
MSTRG.48761	2.37839	0.957985	up	no
MSTRG.58868	2.37835	1	up	no
MSTRG.106699	2.37768	0.290394	up	no
LOC105605053	2.37687	0.567133	up	no
MSTRG.220772	2.3765	0.981631	up	no
MSTRG.140181	2.37473	0.989648	up	no
MSTRG.30893	2.3746	0.266832	up	no
MSTRG.117063	2.37449	0.542352	up	no
MSTRG.103696	2.37249	1	up	no
MSTRG.231271	2.37232	0.993299	up	no
MSTRG.109023	2.37198	0.687204	up	no
MSTRG.328526	2.37185	1	up	no
MSTRG.90665	2.36998	1	up	no
MSTRG.281880	2.36994	1	up	no
MSTRG.265686	2.36968	1	up	no
MSTRG.293055	2.36802	0.368215	up	no
MSTRG.16641	2.36782	1	up	no
MSTRG.301589	2.36782	1	up	no
MSTRG.5826	2.36782	1	up	no
MSTRG.169654	2.36775	1	up	no
MSTRG.271145	2.36775	1	up	no
MSTRG.8405	2.36706	0.842256	up	no
MSTRG.71792	2.3656	1	up	no
MSTRG.145758	2.3643	1	up	no
MSTRG.151809	2.36397	1	up	no
MSTRG.8681	2.36249	1	up	no
MSTRG.237818	2.36196	1	up	no
MSTRG.360713	2.36176	0.99347	up	no
LOC106990844	2.36056	1	up	no
MSTRG.372099	2.35993	0.834602	up	no
MSTRG.97639	2.35617	0.99347	up	no
MSTRG.290052	2.35603	0.989648	up	no
MSTRG.315852	2.35556	1	up	no
MSTRG.268691	2.35524	0.431567	up	no
MSTRG.219287	2.35397	1	up	no
MSTRG.27266	2.35389	1	up	no
MSTRG.131407	2.35388	1	up	no
MSTRG.20012	2.35283	0.148004	up	no
MSTRG.373059	2.35223	0.914989	up	no
MSTRG.225409	2.35171	1	up	no
MSTRG.289468	2.35119	0.742506	up	no
MSTRG.366874	2.35109	1	up	no
MSTRG.148491	2.35082	1	up	no
MSTRG.187885	2.35079	1	up	no
MSTRG.40985	2.34935	1	up	no
MSTRG.184176	2.34871	0.848533	up	no
LOC105602204	2.3486	1	up	no
MSTRG.82661	2.34597	1	up	no
MSTRG.20719	2.34523	1	up	no
MSTRG.190651	2.34507	0.989648	up	no
MSTRG.201355	2.34506	0.886221	up	no
MSTRG.290618	2.34457	0.981631	up	no
MSTRG.281766	2.34453	0.515684	up	no
MSTRG.109026	2.34443	0.848533	up	no
MSTRG.109031	2.34399	0.868437	up	no
MSTRG.164599	2.3429	2.58808e-05	up	yes
MSTRG.118778	2.34214	0.851342	up	no
LOC105609780	2.34172	1	up	no
MSTRG.109022	2.34105	1	up	no
MSTRG.108445	2.34076	1	up	no
MSTRG.232631	2.34066	0.415457	up	no
MSTRG.48273	2.34019	0.989648	up	no
MSTRG.349826	2.33969	0.978246	up	no
MSTRG.235563	2.33665	1	up	no
MSTRG.364788	2.33507	1	up	no
MSTRG.30911	2.3349	0.360659	up	no
MSTRG.88880	2.33406	1	up	no
MSTRG.58031	2.3309	1	up	no
MSTRG.239855	2.33068	0.700941	up	no
MSTRG.287390	2.32948	0.99347	up	no
MSTRG.244733	2.32913	1	up	no
MSTRG.372446	2.32913	1	up	no
MSTRG.65775	2.32913	1	up	no
MSTRG.286228	2.32763	0.887658	up	no
MSTRG.41569	2.3273	0.858973	up	no
MSTRG.93836	2.32541	0.989648	up	no
LOC105605319	2.32506	1	up	no
MSTRG.280403	2.32462	1	up	no
MSTRG.235460	2.32415	0.860991	up	no
MSTRG.66884	2.32336	1	up	no
LOC105609782	2.32323	1	up	no
LOC105613525	2.31993	1	up	no
MSTRG.367314	2.31941	0.597604	up	no
LOC105613697	2.31413	1	up	no
MSTRG.343005	2.31382	1	up	no
MSTRG.315040	2.31289	0.022097	up	yes
MSTRG.46304	2.31277	1	up	no
MSTRG.335578	2.31236	0.891263	up	no
MSTRG.228954	2.31193	0.941297	up	no
MSTRG.63085	2.31133	0.691224	up	no
LOC106991659	2.31081	1	up	no
MSTRG.162214	2.31067	1	up	no
MSTRG.370183	2.31009	0.360356	up	no
LOC105612470	2.30939	1	up	no
MSTRG.168971	2.30909	0.957985	up	no
MSTRG.251480	2.30769	0.980414	up	no
MSTRG.333931	2.30766	0.678416	up	no
MSTRG.82830	2.3069	0.718219	up	no
MSTRG.333204	2.30688	0.941297	up	no
MSTRG.105598	2.30592	1	up	no
MSTRG.157683	2.30583	1	up	no
MSTRG.252074	2.30539	1	up	no
MSTRG.127481	2.30488	1	up	no
MSTRG.227289	2.30368	1	up	no
MSTRG.48684	2.30245	0.851005	up	no
MSTRG.112516	2.30143	1	up	no
MSTRG.61784	2.3011	1	up	no
MSTRG.341304	2.30063	1	up	no
MSTRG.12803	2.29897	1	up	no
MSTRG.170413	2.29897	1	up	no
MSTRG.272920	2.29897	1	up	no
MSTRG.284431	2.29897	1	up	no
MSTRG.317110	2.29897	1	up	no
MSTRG.108407	2.29886	1	up	no
MSTRG.351365	2.29773	1	up	no
MSTRG.90663	2.29637	0.908881	up	no
MSTRG.315101	2.29564	0.396551	up	no
MSTRG.221765	2.29534	1	up	no
LOC106990309	2.29481	1	up	no
MSTRG.48773	2.29448	0.377285	up	no
MSTRG.86677	2.29309	1	up	no
MSTRG.203831	2.29277	1	up	no
LOC105610151	2.29217	1	up	no
MSTRG.59206	2.29214	1	up	no
MSTRG.237012	2.29165	0.809707	up	no
MSTRG.114796	2.29068	1	up	no
LOC105608279	2.29024	0.718451	up	no
MSTRG.337921	2.28985	1	up	no
MSTRG.251493	2.2897	0.699583	up	no
MSTRG.106565	2.28937	1	up	no
LOC106991025	2.28937	1	up	no
MSTRG.212984	2.28935	0.989648	up	no
MSTRG.182247	2.28757	1	up	no
MSTRG.48101	2.28616	0.587869	up	no
MSTRG.76627	2.28535	1	up	no
MSTRG.236973	2.28434	1	up	no
MSTRG.11005	2.2841	1	up	no
MSTRG.206479	2.28287	1	up	no
MSTRG.137519	2.28234	1	up	no
LOC105610370	2.28203	0.397331	up	no
MSTRG.109038	2.28165	0.989648	up	no
MSTRG.105403	2.27989	1	up	no
MSTRG.335136	2.2786	1	up	no
MSTRG.103093	2.27849	0.99347	up	no
MSTRG.112167	2.27732	0.314161	up	no
MSTRG.198896	2.27654	0.908881	up	no
MSTRG.333929	2.2753	0.769534	up	no
MSTRG.141495	2.27523	1	up	no
MSTRG.363428	2.27444	1	up	no
MSTRG.171698	2.27427	0.814578	up	no
MSTRG.28738	2.27359	0.762316	up	no
MSTRG.331042	2.27064	0.796215	up	no
MSTRG.53156	2.27022	1	up	no
MSTRG.349432	2.26903	0.989923	up	no
MSTRG.250326	2.26891	0.941297	up	no
MSTRG.51138	2.26837	0.981631	up	no
MSTRG.192168	2.26697	1	up	no
MSTRG.184182	2.26669	0.730892	up	no
MSTRG.99230	2.26634	1	up	no
MSTRG.238617	2.26604	0.990495	up	no
MSTRG.90670	2.2656	0.368215	up	no
MSTRG.8619	2.26482	1	up	no
MSTRG.178960	2.26449	1	up	no
MSTRG.51093	2.26396	1	up	no
MSTRG.290337	2.26323	0.626013	up	no
MSTRG.174337	2.26284	0.286328	up	no
MSTRG.145371	2.26259	1	up	no
MSTRG.203230	2.26079	1	up	no
MSTRG.19737	2.25959	0.964299	up	no
MSTRG.370137	2.25903	0.939677	up	no
MSTRG.133655	2.25797	0.86816	up	no
MSTRG.42356	2.25787	1	up	no
MSTRG.156784	2.25667	1	up	no
MSTRG.204272	2.25621	0.408064	up	no
MSTRG.328103	2.25574	1	up	no
MSTRG.15917	2.25566	0.908881	up	no
MSTRG.185339	2.25097	1	up	no
MSTRG.303461	2.25056	1	up	no
MSTRG.8674	2.2505	0.627197	up	no
MSTRG.332020	2.25035	1	up	no
MSTRG.110975	2.24909	0.903798	up	no
MSTRG.67901	2.24887	0.849043	up	no
MSTRG.115983	2.24849	1	up	no
MSTRG.25798	2.24849	1	up	no
MSTRG.290714	2.24849	1	up	no
MSTRG.291063	2.24849	1	up	no
MSTRG.318944	2.24849	1	up	no
MSTRG.36002	2.24849	1	up	no
MSTRG.95153	2.24849	1	up	no
MSTRG.341008	2.24797	0.965324	up	no
MSTRG.319032	2.24732	1	up	no
MSTRG.229415	2.24578	1	up	no
MSTRG.235195	2.24578	1	up	no
LOC106991129	2.24578	1	up	no
MSTRG.138438	2.24527	0.000609765	up	yes
MSTRG.276342	2.24501	0.846462	up	no
MSTRG.182777	2.24496	1	up	no
MSTRG.339317	2.2438	1	up	no
MSTRG.142521	2.24303	0.175346	up	no
MSTRG.226539	2.24216	1	up	no
MSTRG.284261	2.24216	1	up	no
MSTRG.28875	2.24205	0.761295	up	no
MSTRG.362552	2.24086	0.981631	up	no
MSTRG.26616	2.24009	1	up	no
MSTRG.135541	2.23961	1	up	no
MSTRG.72772	2.23864	0.941297	up	no
MSTRG.112347	2.23855	1	up	no
MSTRG.245395	2.23855	1	up	no
MSTRG.86550	2.23855	1	up	no
MSTRG.51453	2.23584	0.928371	up	no
MSTRG.265999	2.23508	1	up	no
MSTRG.200516	2.23377	1	up	no
MSTRG.321793	2.23269	0.848533	up	no
MSTRG.358870	2.23246	0.957985	up	no
MSTRG.186966	2.23227	1	up	no
MSTRG.259916	2.2304	1	up	no
MSTRG.185617	2.2298	0.957985	up	no
MSTRG.226048	2.22968	0.603646	up	no
MSTRG.94712	2.22902	0.915939	up	no
MSTRG.163476	2.22876	0.857844	up	no
MSTRG.236856	2.22864	1	up	no
MSTRG.300891	2.22785	0.469834	up	no
MSTRG.25650	2.22644	0.797149	up	no
MSTRG.364574	2.22567	1	up	no
LOC105604025	2.22561	1	up	no
MSTRG.109033	2.2251	1	up	no
MSTRG.356682	2.22346	1	up	no
MSTRG.96378	2.22335	0.957985	up	no
MSTRG.185	2.22269	1	up	no
MSTRG.203204	2.22162	0.632217	up	no
LOC105603077	2.22162	0.908881	up	no
MSTRG.276831	2.22055	0.989648	up	no
MSTRG.148496	2.22034	0.901459	up	no
MSTRG.229791	2.2203	0.435256	up	no
MSTRG.179843	2.21993	1	up	no
MSTRG.171260	2.21965	0.760751	up	no
MSTRG.55753	2.21963	0.939677	up	no
MSTRG.83059	2.21864	1	up	no
MSTRG.83074	2.21864	1	up	no
MSTRG.266946	2.21743	1	up	no
MSTRG.363546	2.21546	1	up	no
MSTRG.198805	2.21391	1	up	no
LOC101120392	2.21381	1	up	no
MSTRG.312529	2.2136	1	up	no
MSTRG.250724	2.21295	0.315948	up	no
MSTRG.48689	2.21287	0.957985	up	no
MSTRG.109941	2.21224	1	up	no
MSTRG.359341	2.20966	0.989648	up	no
MSTRG.291987	2.20943	0.881337	up	no
MSTRG.255295	2.2087	1	up	no
MSTRG.190330	2.20712	0.744854	up	no
MSTRG.267630	2.20599	1	up	no
MSTRG.109032	2.20448	0.981631	up	no
MSTRG.62305	2.20322	0.345854	up	no
MSTRG.2656	2.20271	0.99347	up	no
MSTRG.367312	2.20135	0.806569	up	no
MSTRG.288392	2.20051	1	up	no
MSTRG.254573	2.19986	1	up	no
MSTRG.57704	2.199	1	up	no
MSTRG.36471	2.19865	0.977448	up	no
MSTRG.262368	2.1986	0.957985	up	no
MSTRG.237791	2.198	1	up	no
MSTRG.286413	2.19791	0.408064	up	no
MSTRG.290938	2.19724	0.751588	up	no
MSTRG.319023	2.19685	0.836231	up	no
MSTRG.5998	2.1949	1	up	no
MSTRG.213373	2.19458	1	up	no
LOC105606814	2.19384	0.781284	up	no
MSTRG.225870	2.19284	0.461993	up	no
LOC105605320	2.19097	1	up	no
MSTRG.231182	2.19072	1	up	no
MSTRG.357935	2.19045	1	up	no
MSTRG.349600	2.1902	1	up	no
MSTRG.210242	2.18879	1	up	no
MSTRG.245966	2.18824	1	up	no
MSTRG.250321	2.18808	0.596052	up	no
MSTRG.302060	2.18701	1	up	no
LOC105608239	2.18607	1	up	no
MSTRG.58937	2.1855	1	up	no
MSTRG.115039	2.18471	1	up	no
MSTRG.186122	2.18319	0.672145	up	no
MSTRG.223628	2.18288	0.238873	up	no
MSTRG.292004	2.18202	0.599335	up	no
MSTRG.11614	2.18198	0.957985	up	no
MSTRG.62281	2.18193	0.957985	up	no
MSTRG.122470	2.18193	0.730137	up	no
MSTRG.227885	2.18095	1	up	no
MSTRG.333913	2.17841	0.50757	up	no
MSTRG.223701	2.1784	1	up	no
MSTRG.117677	2.17693	1	up	no
MSTRG.173116	2.17693	1	up	no
MSTRG.190597	2.17693	1	up	no
MSTRG.191057	2.17693	1	up	no
MSTRG.265111	2.17693	1	up	no
MSTRG.27258	2.17693	1	up	no
MSTRG.345342	2.17693	1	up	no
MSTRG.274731	2.17653	0.339599	up	no
MSTRG.221523	2.17653	1	up	no
MSTRG.194098	2.17591	1	up	no
MSTRG.211570	2.17473	0.989648	up	no
MSTRG.57926	2.17387	1	up	no
MSTRG.21294	2.17362	0.891263	up	no
MSTRG.233089	2.17356	1	up	no
MSTRG.114985	2.17344	1	up	no
MSTRG.158522	2.17197	1	up	no
MSTRG.340005	2.17174	0.80727	up	no
MSTRG.227354	2.17012	1	up	no
MSTRG.137194	2.17011	1	up	no
MSTRG.156053	2.1697	1	up	no
MSTRG.177689	2.1697	1	up	no
MSTRG.185893	2.1697	1	up	no
MSTRG.152024	2.1697	1	up	no
MSTRG.160396	2.16917	0.758565	up	no
MSTRG.287875	2.16879	1	up	no
MSTRG.48588	2.16845	0.956565	up	no
MSTRG.51386	2.16834	1	up	no
MSTRG.141727	2.16814	1	up	no
LOC106991741	2.16738	1	up	no
MSTRG.39731	2.16731	1	up	no
LOC105609137	2.16698	1	up	no
MSTRG.348052	2.1668	0.863802	up	no
MSTRG.138446	2.16576	0.408202	up	no
MSTRG.201414	2.16441	0.789433	up	no
MSTRG.78652	2.1636	0.557402	up	no
MSTRG.178990	2.16336	1	up	no
MSTRG.63700	2.16303	1	up	no
MSTRG.154564	2.16232	0.902454	up	no
MSTRG.333917	2.16173	0.848533	up	no
MSTRG.159851	2.1603	1	up	no
LOC105607842	2.15995	1	up	no
MSTRG.198177	2.15974	1	up	no
LOC106990570	2.15974	1	up	no
MSTRG.348972	2.15896	1	up	no
LOC105615691	2.15884	0.985102	up	no
MSTRG.96319	2.1587	1	up	no
MSTRG.40424	2.15791	1	up	no
MSTRG.51561	2.15789	1	up	no
MSTRG.2768	2.15766	1	up	no
MSTRG.151098	2.15696	1	up	no
MSTRG.61775	2.15696	1	up	no
MSTRG.25628	2.15677	0.0868873	up	no
MSTRG.332872	2.15529	1	up	no
MSTRG.89218	2.15474	1	up	no
MSTRG.138442	2.15449	0.77589	up	no
LOC105602529	2.15395	1	up	no
MSTRG.173939	2.15333	1	up	no
MSTRG.26667	2.15306	0.859581	up	no
MSTRG.60662	2.15182	1	up	no
LOC106991774	2.15042	1	up	no
MSTRG.66499	2.15019	1	up	no
MSTRG.74224	2.14997	0.870762	up	no
MSTRG.298440	2.14819	1	up	no
MSTRG.361696	2.14814	0.651932	up	no
MSTRG.311982	2.14708	1	up	no
MSTRG.119687	2.14703	1	up	no
MSTRG.322052	2.14686	1	up	no
MSTRG.114143	2.14637	0.732134	up	no
MSTRG.369939	2.14551	0.88737	up	no
MSTRG.36478	2.14531	1	up	no
MSTRG.210442	2.14479	1	up	no
MSTRG.278529	2.14429	0.658806	up	no
MSTRG.73243	2.14405	0.982323	up	no
MSTRG.322566	2.14308	0.893658	up	no
MSTRG.330864	2.14031	0.192845	up	no
MSTRG.332029	2.13989	0.780365	up	no
MSTRG.71246	2.13971	1	up	no
MSTRG.56122	2.13962	1	up	no
MSTRG.44572	2.13934	1	up	no
MSTRG.150678	2.13901	1	up	no
MSTRG.155442	2.13846	1	up	no
MSTRG.369106	2.13782	1	up	no
MSTRG.129783	2.13768	0.91663	up	no
MSTRG.355865	2.13663	1	up	no
MSTRG.26674	2.13623	0.870222	up	no
MSTRG.25360	2.13462	0.954215	up	no
LOC106991061	2.13458	1	up	no
MSTRG.333841	2.13287	0.915939	up	no
MSTRG.10432	2.13191	0.993299	up	no
MSTRG.72164	2.13165	1	up	no
MSTRG.27292	2.1313	0.989648	up	no
MSTRG.347138	2.13104	0.959131	up	no
MSTRG.10772	2.13099	0.908881	up	no
MSTRG.295371	2.1307	0.865863	up	no
MSTRG.212441	2.12963	0.591224	up	no
MSTRG.105583	2.12946	1	up	no
MSTRG.238577	2.12891	1	up	no
MSTRG.279810	2.12815	0.0695871	up	no
MSTRG.370146	2.12706	1	up	no
MSTRG.110569	2.12646	1	up	no
MSTRG.139502	2.12646	1	up	no
MSTRG.195686	2.12646	1	up	no
MSTRG.294844	2.12646	1	up	no
MSTRG.368096	2.12646	1	up	no
MSTRG.58872	2.12482	0.596052	up	no
MSTRG.254715	2.12465	0.815185	up	no
LOC105604044	2.12438	0.496055	up	no
MSTRG.292023	2.12409	0.598706	up	no
MSTRG.257100	2.12222	1	up	no
MSTRG.41077	2.12028	0.99347	up	no
MSTRG.290046	2.12017	0.989648	up	no
MSTRG.55655	2.11956	1	up	no
MSTRG.59594	2.11922	1	up	no
MSTRG.86639	2.11922	1	up	no
MSTRG.48660	2.11859	0.820952	up	no
MSTRG.351371	2.11823	1	up	no
MSTRG.180627	2.11817	0.429627	up	no
MSTRG.70426	2.11803	0.939677	up	no
MSTRG.317435	2.11676	1	up	no
MSTRG.248476	2.11659	1	up	no
MSTRG.25626	2.11613	0.707385	up	no
MSTRG.107851	2.11607	1	up	no
MSTRG.332625	2.11513	1	up	no
MSTRG.107850	2.11492	1	up	no
MSTRG.11358	2.11447	0.942949	up	no
MSTRG.35268	2.11316	0.957985	up	no
MSTRG.152026	2.11161	1	up	no
MSTRG.239004	2.11033	1	up	no
MSTRG.170010	2.10896	0.919417	up	no
MSTRG.292031	2.10774	0.739712	up	no
MSTRG.138830	2.10754	0.746652	up	no
MSTRG.251972	2.10742	0.865985	up	no
LOC105609532	2.10737	0.989648	up	no
MSTRG.283906	2.10505	1	up	no
MSTRG.137299	2.10478	1	up	no
MSTRG.203336	2.10478	1	up	no
MSTRG.295209	2.10478	1	up	no
MSTRG.320075	2.10478	1	up	no
MSTRG.118792	2.10461	0.29768	up	no
MSTRG.364773	2.10339	1	up	no
MSTRG.332988	2.10322	1	up	no
MSTRG.311507	2.10247	1	up	no
MSTRG.34974	2.10137	0.963655	up	no
MSTRG.236405	2.10127	1	up	no
MSTRG.172859	2.10079	0.783678	up	no
MSTRG.233155	2.10041	0.859252	up	no
MSTRG.304376	2.0994	1	up	no
MSTRG.56346	2.0976	1	up	no
MSTRG.41507	2.0963	1	up	no
MSTRG.48766	2.09547	1	up	no
MSTRG.325085	2.09505	0.957985	up	no
MSTRG.337080	2.09386	0.848533	up	no
MSTRG.217186	2.09378	1	up	no
MSTRG.236985	2.09343	0.999762	up	no
MSTRG.147238	2.09269	0.926651	up	no
MSTRG.8768	2.0926	0.567227	up	no
MSTRG.322477	2.09191	0.836231	up	no
MSTRG.280250	2.09143	1	up	no
MSTRG.71558	2.08936	1	up	no
MSTRG.106696	2.08932	1	up	no
MSTRG.155557	2.08897	1	up	no
MSTRG.152294	2.08893	1	up	no
MSTRG.69928	2.08756	0.908881	up	no
MSTRG.290956	2.08746	0.912708	up	no
MSTRG.322470	2.0871	0.893187	up	no
MSTRG.77959	2.08665	1	up	no
MSTRG.109935	2.086	1	up	no
MSTRG.118789	2.0857	0.628811	up	no
MSTRG.342854	2.08528	0.989648	up	no
MSTRG.70728	2.08496	0.227019	up	no
MSTRG.42755	2.08467	0.794949	up	no
MSTRG.355466	2.08398	1	up	no
MSTRG.171788	2.08394	1	up	no
MSTRG.169221	2.08345	1	up	no
MSTRG.48777	2.0833	0.898899	up	no
MSTRG.364730	2.08308	1	up	no
MSTRG.35527	2.08304	1	up	no
MSTRG.320454	2.08258	1	up	no
MSTRG.304858	2.08195	0.840018	up	no
MSTRG.92435	2.08177	0.904662	up	no
MSTRG.194738	2.08176	1	up	no
LOC105603578	2.08169	1	up	no
MSTRG.32933	2.08092	1	up	no
MSTRG.307580	2.07995	0.828035	up	no
LOC105606442	2.07814	0.127228	up	no
MSTRG.200586	2.07524	0.245555	up	no
MSTRG.188822	2.07468	0.957985	up	no
MSTRG.20057	2.07415	0.729938	up	no
MSTRG.312081	2.07383	1	up	no
MSTRG.239862	2.07371	0.957985	up	no
MSTRG.59215	2.07324	0.783678	up	no
MSTRG.165610	2.07248	0.738347	up	no
MSTRG.303680	2.07238	0.175346	up	no
MSTRG.95333	2.07201	1	up	no
MSTRG.315645	2.07152	1	up	no
MSTRG.317259	2.07152	1	up	no
MSTRG.73057	2.07152	1	up	no
MSTRG.262120	2.07119	1	up	no
MSTRG.34405	2.0703	1	up	no
MSTRG.225970	2.07016	1	up	no
MSTRG.278612	2.06968	0.710247	up	no
LOC105603241	2.06965	1	up	no
MSTRG.310835	2.06918	0.466602	up	no
MSTRG.354819	2.06797	1	up	no
MSTRG.152023	2.06643	0.648112	up	no
MSTRG.279817	2.06635	0.651321	up	no
MSTRG.99235	2.06535	0.603027	up	no
MSTRG.194597	2.06429	0.859581	up	no
MSTRG.115799	2.06426	1	up	no
MSTRG.170707	2.06416	1	up	no
MSTRG.118795	2.0636	0.898899	up	no
MSTRG.22821	2.06359	1	up	no
MSTRG.28599	2.06241	1	up	no
MSTRG.226211	2.06218	0.777354	up	no
LOC105605266	2.06204	1	up	no
MSTRG.332034	2.06198	1	up	no
MSTRG.196067	2.06078	1	up	no
MSTRG.50602	2.05996	1	up	no
MSTRG.156904	2.05945	0.319051	up	no
MSTRG.92153	2.0591	1	up	no
MSTRG.110486	2.05812	1	up	no
MSTRG.150203	2.05781	0.932883	up	no
MSTRG.37855	2.05777	1	up	no
MSTRG.119694	2.05672	0.781087	up	no
MSTRG.273703	2.05649	1	up	no
MSTRG.138247	2.05594	1	up	no
LOC105615825	2.05592	1	up	no
MSTRG.316791	2.05574	0.415457	up	no
LOC105616721	2.05541	0.99347	up	no
LOC105607410	2.05474	1	up	no
MSTRG.347553	2.05465	1	up	no
MSTRG.348858	2.05424	1	up	no
MSTRG.5366	2.05145	0.477084	up	no
MSTRG.152481	2.05079	1	up	no
MSTRG.149512	2.05054	1	up	no
MSTRG.137828	2.04915	1	up	no
MSTRG.242017	2.04877	1	up	no
MSTRG.332267	2.04825	1	up	no
MSTRG.140238	2.04792	1	up	no
MSTRG.198720	2.0473	0.730892	up	no
MSTRG.8757	2.04691	0.73414	up	no
MSTRG.268513	2.04594	1	up	no
MSTRG.107839	2.04521	1	up	no
MSTRG.118796	2.04335	0.787674	up	no
LOC105604675	2.04069	1	up	no
MSTRG.2757	2.04052	1	up	no
MSTRG.185292	2.04041	1	up	no
MSTRG.114411	2.03944	1	up	no
MSTRG.291331	2.03855	0.00109113	up	yes
MSTRG.288011	2.03773	0.104607	up	no
MSTRG.3465	2.03726	0.555139	up	no
MSTRG.94373	2.03713	0.501634	up	no
MSTRG.179176	2.03589	0.887658	up	no
MSTRG.331341	2.03487	0.598706	up	no
MSTRG.238068	2.03363	0.908881	up	no
MSTRG.163227	2.03342	0.935615	up	no
MSTRG.86148	2.03328	1	up	no
MSTRG.27873	2.03182	0.1841	up	no
MSTRG.137119	2.03163	1	up	no
MSTRG.333675	2.03064	0.821308	up	no
MSTRG.275417	2.02836	0.847229	up	no
MSTRG.255803	2.02836	1	up	no
MSTRG.292030	2.02791	0.717402	up	no
MSTRG.293981	2.02773	1	up	no
MSTRG.115040	2.02745	1	up	no
MSTRG.270213	2.0272	0.886957	up	no
MSTRG.245063	2.02712	0.957985	up	no
MSTRG.179749	2.02692	1	up	no
MSTRG.167326	2.02651	1	up	no
MSTRG.314542	2.02598	1	up	no
MSTRG.346521	2.02598	1	up	no
MSTRG.237563	2.02516	0.825578	up	no
MSTRG.229234	2.025	0.570225	up	no
MSTRG.25381	2.02477	0.944223	up	no
MSTRG.177633	2.02388	1	up	no
MSTRG.328810	2.02376	0.79472	up	no
MSTRG.20019	2.02319	1	up	no
MSTRG.190718	2.02243	0.941297	up	no
MSTRG.70318	2.02163	1	up	no
MSTRG.47604	2.02156	1	up	no
MSTRG.268533	2.02035	1	up	no
MSTRG.283046	2.02026	0.957985	up	no
MSTRG.360869	2.02019	1	up	no
LOC105612638	2.02019	1	up	no
MSTRG.356515	2.01925	0.898899	up	no
MSTRG.367339	2.01913	0.989648	up	no
MSTRG.109025	2.01783	0.944029	up	no
MSTRG.239843	2.01766	1	up	no
MSTRG.148483	2.01726	0.989648	up	no
MSTRG.332141	2.01721	1	up	no
MSTRG.207197	2.01691	0.38684	up	no
MSTRG.74474	2.01624	0.930091	up	no
MSTRG.252641	2.01579	1	up	no
MSTRG.72474	2.01536	0.934794	up	no
MSTRG.313427	2.01517	1	up	no
MSTRG.119281	2.01442	1	up	no
MSTRG.252220	2.0129	1	up	no
MSTRG.198685	2.01283	0.4395	up	no
MSTRG.229231	2.01229	0.464813	up	no
MSTRG.196437	2.01217	1	up	no
MSTRG.207149	2.01184	0.089318	up	no
MSTRG.98000	2.01177	0.0102648	up	yes
MSTRG.280482	2.01135	1	up	no
LOC106990580	2.01115	1	up	no
MSTRG.237821	2.01097	0.989648	up	no
MSTRG.95051	2.01024	1	up	no
MSTRG.27129	2.01012	1	up	no
MSTRG.369518	2.01012	1	up	no
MSTRG.263257	2.0094	1	up	no
MSTRG.353505	2.00876	1	up	no
[truncated: 27,997 more rows]

## Sheet: LNC-LP-SPLP
GeneName	Log2FoldChange	padj	Up/Down	Significant
--	6.8616	0.033006	up	yes
--	6.8434	0.436312	up	no
--	6.127	0.170942	up	no
--	6.0047	0.245678	up	no
--	5.94641	0.342466	up	no
--	5.71445	0.342466	up	no
--	5.5966	0.41534	up	no
--	5.55906	0.568954	up	no
--	5.54086	0.514841	up	no
--	5.43598	0.512762	up	no
--	5.41497	0.630581	up	no
--	5.30798	0.67983	up	no
--	5.28731	0.721713	up	no
--	5.28581	0.739344	up	no
--	5.26647	0.598051	up	no
--	5.23391	0.77629	up	no
--	5.21611	0.777867	up	no
--	5.19012	0.61157	up	no
--	5.14127	0.637251	up	no
--	5.13563	0.65995	up	no
LOC105603051	5.10075	0.891068	up	no
--	5.09253	0.891589	up	no
--	5.08408	0.843043	up	no
--	5.03556	0.629405	up	no
--	5.02639	0.794981	up	no
--	4.99657	0.836525	up	no
--	4.98604	0.998055	up	no
--	4.9414	0.910817	up	no
--	4.94116	0.959751	up	no
--	4.93599	0.850347	up	no
--	4.90055	0.918162	up	no
--	4.89228	0.964774	up	no
--	4.88327	0.994775	up	no
--	4.84075	0.959519	up	no
--	4.82557	0.78434	up	no
--	4.81067	0.931286	up	no
--	4.80708	0.891589	up	no
--	4.79677	1	up	no
--	4.79581	0.956576	up	no
--	4.77443	0.73588	up	no
--	4.76064	1	up	no
--	4.75319	1	up	no
--	4.72508	1	up	no
--	4.66245	0.803488	up	no
--	4.58524	0.984776	up	no
--	4.57302	1	up	no
--	4.55389	1	up	no
--	4.54868	1	up	no
--	4.53967	1	up	no
--	4.53143	0.654438	up	no
--	4.4976	1	up	no
--	4.49106	1	up	no
--	4.44809	1	up	no
--	4.42927	0.731977	up	no
--	4.41203	1	up	no
--	4.40658	1	up	no
--	4.40507	0.0448801	up	yes
--	4.40083	0.959519	up	no
--	4.3882	1	up	no
--	4.38779	1	up	no
--	4.38008	1	up	no
--	4.37184	1	up	no
--	4.36345	1	up	no
--	4.35606	1	up	no
--	4.34759	1	up	no
--	4.3401	1	up	no
--	4.33635	1	up	no
--	4.33535	1	up	no
--	4.32663	1	up	no
--	4.3159	1	up	no
--	4.31141	0.141198	up	no
--	4.31002	0.938403	up	no
--	4.29945	0.891068	up	no
--	4.29255	0.0227764	up	yes
--	4.27083	1	up	no
--	4.26906	1	up	no
LOC105606532	4.26759	1	up	no
--	4.26619	1	up	no
--	4.26579	1	up	no
--	4.26333	1	up	no
--	4.26113	1	up	no
--	4.25489	1	up	no
--	4.2529	1	up	no
--	4.25199	1	up	no
--	4.23878	1	up	no
--	4.22626	1	up	no
--	4.2186	1	up	no
--	4.21746	1	up	no
--	4.20606	1	up	no
--	4.19959	1	up	no
--	4.18701	1	up	no
--	4.18424	1	up	no
LOC105610712	4.17593	1	up	no
--	4.15077	1	up	no
--	4.14256	1	up	no
--	4.1409	1	up	no
--	4.12196	1	up	no
--	4.12092	1	up	no
--	4.11678	1	up	no
--	4.09621	1	up	no
--	4.09035	0.664789	up	no
--	4.08956	0.120462	up	no
--	4.08294	1	up	no
--	4.06816	1	up	no
--	4.06766	1	up	no
--	4.06263	1	up	no
--	4.05604	1	up	no
--	4.04399	1	up	no
--	4.02301	1	up	no
--	4.0214	1	up	no
--	4.01771	1	up	no
--	4.01367	1	up	no
--	4.00027	1	up	no
--	3.99062	1	up	no
--	3.98349	1	up	no
--	3.97904	1	up	no
--	3.97646	1	up	no
--	3.97416	1	up	no
--	3.96848	1	up	no
--	3.96695	1	up	no
--	3.95783	1	up	no
--	3.95672	1	up	no
--	3.95373	1	up	no
--	3.94958	1	up	no
--	3.93404	1	up	no
--	3.93249	1	up	no
--	3.93152	1	up	no
--	3.92327	0.231083	up	no
--	3.91159	1	up	no
--	3.90517	1	up	no
--	3.90283	1	up	no
--	3.89578	1	up	no
--	3.8952	1	up	no
--	3.88482	1	up	no
--	3.87392	1	up	no
--	3.86061	1	up	no
--	3.85926	1	up	no
--	3.85647	1	up	no
--	3.85414	1	up	no
--	3.84829	1	up	no
--	3.84442	0.815626	up	no
--	3.83553	0.704881	up	no
--	3.82234	1	up	no
--	3.82162	1	up	no
--	3.82162	1	up	no
--	3.82162	1	up	no
--	3.81955	1	up	no
--	3.80981	1	up	no
--	3.80922	1	up	no
--	3.80297	1	up	no
--	3.80102	1	up	no
--	3.80082	1	up	no
--	3.80082	1	up	no
--	3.8002	1	up	no
--	3.79803	1	up	no
--	3.79708	1	up	no
--	3.79583	1	up	no
--	3.79583	1	up	no
--	3.79396	1	up	no
--	3.79333	1	up	no
--	3.77388	1	up	no
--	3.77332	1	up	no
--	3.76788	1	up	no
--	3.76425	1	up	no
--	3.76336	1	up	no
--	3.75424	1	up	no
--	3.7519	1	up	no
--	3.74992	1	up	no
--	3.73794	0.794631	up	no
--	3.73335	1	up	no
--	3.73094	1	up	no
--	3.72951	1	up	no
--	3.71572	1	up	no
--	3.71504	1	up	no
--	3.70858	1	up	no
--	3.70725	1	up	no
--	3.70593	1	up	no
--	3.70179	1	up	no
--	3.68322	1	up	no
--	3.68284	0.266555	up	no
--	3.68223	1	up	no
--	3.67271	1	up	no
--	3.67152	0.803488	up	no
--	3.67135	1	up	no
--	3.67066	1	up	no
--	3.6703	1	up	no
--	3.66956	1	up	no
--	3.66794	1	up	no
--	3.66612	1	up	no
--	3.66446	1	up	no
--	3.66149	1	up	no
--	3.6591	1	up	no
--	3.65848	1	up	no
--	3.65762	1	up	no
--	3.65699	1	up	no
--	3.6512	1	up	no
--	3.64247	1	up	no
--	3.62423	1	up	no
--	3.61942	1.70711e-06	up	yes
--	3.61288	1	up	no
--	3.61241	1	up	no
--	3.61091	1	up	no
--	3.60863	1	up	no
--	3.60733	1	up	no
--	3.60669	1	up	no
--	3.58404	1	up	no
--	3.58208	1	up	no
--	3.58017	1	up	no
--	3.5694	1	up	no
--	3.5694	1	up	no
LOC105610672	3.56051	1	up	no
--	3.55858	1	up	no
--	3.55858	1	up	no
--	3.55741	1	up	no
--	3.55265	0.74143	up	no
--	3.54736	1	up	no
--	3.54006	1	up	no
--	3.53967	1	up	no
--	3.53967	1	up	no
--	3.53967	1	up	no
--	3.53678	1	up	no
--	3.53386	1	up	no
--	3.52904	0.959751	up	no
--	3.50441	1	up	no
--	3.50111	1	up	no
--	3.50034	1	up	no
--	3.4919	1	up	no
LOC105612655	3.49124	1	up	no
--	3.4866	1	up	no
--	3.4825	1	up	no
--	3.47919	1	up	no
LOC106991206	3.47649	1	up	no
--	3.47548	0.656187	up	no
LOC105611403	3.47228	0.959751	up	no
--	3.46962	1	up	no
--	3.45291	1	up	no
--	3.45097	1	up	no
--	3.43804	1	up	no
--	3.43733	1	up	no
--	3.43484	1	up	no
--	3.43136	0.0871961	up	no
--	3.43056	1	up	no
--	3.42699	1	up	no
--	3.42565	1	up	no
--	3.42313	1	up	no
--	3.41572	1	up	no
--	3.41079	1	up	no
--	3.40627	1	up	no
--	3.40558	1	up	no
--	3.40545	1	up	no
--	3.40455	1	up	no
--	3.40288	1	up	no
--	3.40217	1	up	no
--	3.40217	1	up	no
--	3.39446	0.908109	up	no
--	3.39302	1	up	no
--	3.39002	1	up	no
--	3.37685	1	up	no
LOC105611977	3.37409	1	up	no
--	3.37326	1	up	no
--	3.36639	0.901557	up	no
--	3.36226	1	up	no
--	3.3563	1	up	no
--	3.35517	0.959751	up	no
--	3.35271	1	up	no
LOC105607690	3.35269	1	up	no
--	3.351	1	up	no
--	3.34972	1	up	no
--	3.34857	0.349848	up	no
--	3.33915	1	up	no
--	3.3359	1	up	no
--	3.33576	1	up	no
--	3.33256	1	up	no
--	3.33108	1	up	no
--	3.32794	1	up	no
--	3.32663	1	up	no
--	3.32635	1	up	no
--	3.32538	1	up	no
--	3.32475	1	up	no
--	3.32128	1	up	no
--	3.31949	0.671318	up	no
--	3.31247	1	up	no
--	3.31206	1	up	no
--	3.31173	1	up	no
--	3.31144	1	up	no
--	3.30728	1	up	no
--	3.30681	0.723164	up	no
--	3.30509	1	up	no
--	3.2968	1	up	no
--	3.2939	1	up	no
--	3.28932	1	up	no
LOC105606932	3.28909	1	up	no
--	3.28833	0.333985	up	no
--	3.28704	1	up	no
--	3.28509	0.604423	up	no
--	3.28461	1	up	no
--	3.27559	1	up	no
--	3.27212	1	up	no
--	3.27151	1	up	no
--	3.27151	1	up	no
--	3.26841	1	up	no
--	3.26333	1	up	no
--	3.25976	1	up	no
--	3.25835	1	up	no
--	3.25835	1	up	no
--	3.25755	0.850347	up	no
--	3.25235	0.789045	up	no
--	3.25108	1	up	no
--	3.24586	1	up	no
--	3.24517	1	up	no
--	3.24009	1	up	no
--	3.23666	1	up	no
--	3.23666	1	up	no
--	3.23588	1	up	no
--	3.23561	1	up	no
--	3.23177	1	up	no
--	3.22431	1	up	no
--	3.22257	1	up	no
--	3.22096	1	up	no
--	3.21958	0.962165	up	no
--	3.21883	1	up	no
--	3.21746	1	up	no
--	3.21549	1	up	no
--	3.21259	1	up	no
--	3.21054	1	up	no
--	3.20883	1	up	no
--	3.20288	1	up	no
--	3.20053	1	up	no
--	3.19535	1	up	no
--	3.19154	0.471639	up	no
--	3.18872	0.774856	up	no
--	3.18796	1	up	no
--	3.18554	1	up	no
--	3.18203	0.848412	up	no
LOC105616744	3.18074	0.00294386	up	yes
LOC105604496	3.18033	0.718668	up	no
--	3.17493	1	up	no
--	3.17349	1	up	no
--	3.17186	1	up	no
--	3.17022	1	up	no
--	3.17019	1	up	no
--	3.16801	1	up	no
--	3.16444	1	up	no
--	3.15597	0.654438	up	no
LOC105606045	3.15545	1	up	no
--	3.14758	1	up	no
LOC105616899	3.14581	1	up	no
--	3.14426	0.959751	up	no
--	3.14355	1	up	no
LOC106990934	3.14287	1	up	no
--	3.14116	1	up	no
--	3.13941	1	up	no
--	3.13787	1	up	no
--	3.13521	1	up	no
--	3.12842	1	up	no
--	3.12762	1	up	no
--	3.12365	1	up	no
--	3.12311	1	up	no
--	3.12296	1	up	no
--	3.12096	1	up	no
--	3.11951	1	up	no
--	3.11678	1	up	no
--	3.1147	1	up	no
--	3.11043	0.054418	up	no
--	3.10781	1	up	no
--	3.10697	1	up	no
--	3.10691	1	up	no
--	3.10673	1	up	no
--	3.10579	1	up	no
--	3.10306	1	up	no
--	3.09781	1	up	no
--	3.08842	1	up	no
--	3.08842	1	up	no
--	3.08638	1	up	no
--	3.08638	1	up	no
--	3.08536	1	up	no
--	3.08306	1	up	no
--	3.08209	1	up	no
--	3.0804	1	up	no
--	3.08024	1	up	no
--	3.08024	1	up	no
--	3.08024	1	up	no
--	3.07226	1	up	no
--	3.06995	1	up	no
--	3.06981	1	up	no
--	3.06334	1	up	no
LOC101111303	3.06121	1	up	no
--	3.06106	1	up	no
--	3.06027	1	up	no
--	3.06003	1	up	no
--	3.05304	1	up	no
--	3.0476	1	up	no
--	3.04364	1	up	no
--	3.04304	1	up	no
--	3.03825	1	up	no
--	3.03672	1	up	no
--	3.03645	1	up	no
--	3.03645	1	up	no
--	3.03621	1	up	no
--	3.03588	1	up	no
--	3.03583	1	up	no
--	3.03268	1	up	no
--	3.03209	1	up	no
--	3.02469	1	up	no
--	3.02366	1	up	no
--	3.02268	1	up	no
--	3.02268	1	up	no
--	3.02268	1	up	no
--	3.02268	1	up	no
--	3.02268	1	up	no
--	3.02218	1	up	no
--	3.02172	1	up	no
--	3.02128	1	up	no
--	3.02034	1	up	no
--	3.01132	1	up	no
--	3.01075	1	up	no
--	3.0047	1	up	no
--	3.0047	1	up	no
--	3.00431	1	up	no
LOC105615726	3.00298	0.170942	up	no
--	3.00294	1	up	no
--	2.99409	1	up	no
--	2.99368	1	up	no
--	2.99368	1	up	no
--	2.98877	1	up	no
LOC105603410	2.98411	1	up	no
--	2.98234	1	up	no
--	2.98212	1	up	no
--	2.98212	1	up	no
--	2.98212	1	up	no
--	2.97968	0.00640731	up	yes
--	2.97904	1	up	no
--	2.97904	1	up	no
--	2.97389	1	up	no
LOC105606108	2.97365	1	up	no
--	2.96858	1	up	no
LOC105614936	2.96796	1	up	no
--	2.96607	1	up	no
--	2.96392	1	up	no
--	2.96291	1	up	no
--	2.96166	1	up	no
--	2.95961	1	up	no
--	2.95961	1	up	no
--	2.94958	1	up	no
--	2.94958	1	up	no
--	2.94754	1	up	no
--	2.94652	1	up	no
--	2.94447	1	up	no
--	2.9441	0.362517	up	no
--	2.94063	1	up	no
--	2.93932	0.612136	up	no
--	2.93858	1	up	no
--	2.93631	1	up	no
--	2.93536	1	up	no
--	2.93433	1	up	no
--	2.93047	1	up	no
--	2.92838	0.38481	up	no
--	2.92338	1	up	no
--	2.92117	1	up	no
--	2.91791	1	up	no
--	2.91406	0.64704	up	no
--	2.91275	1	up	no
LOC105612247	2.91274	1	up	no
--	2.91158	1	up	no
--	2.91151	0.114403	up	no
--	2.91111	1	up	no
--	2.90895	1	up	no
--	2.90728	1	up	no
--	2.90421	1	up	no
--	2.89992	1	up	no
--	2.89778	1	up	no
--	2.89578	1	up	no
--	2.89461	1	up	no
LOC105605876	2.89309	1	up	no
--	2.89228	1	up	no
--	2.88926	1	up	no
--	2.88924	1	up	no
--	2.88901	1	up	no
--	2.88877	1	up	no
--	2.8876	1	up	no
--	2.8876	1	up	no
--	2.8876	1	up	no
--	2.87784	1	up	no
--	2.87761	1	up	no
--	2.87485	1	up	no
--	2.86923	1	up	no
--	2.86218	1	up	no
--	2.86098	1	up	no
--	2.85934	1	up	no
--	2.8591	1	up	no
--	2.85647	1	up	no
--	2.85647	1	up	no
--	2.85238	1	up	no
--	2.85188	1	up	no
--	2.85033	1	up	no
--	2.85024	1	up	no
--	2.85013	0.891589	up	no
LOC105606461	2.84968	1	up	no
--	2.8488	1	up	no
--	2.84829	1	up	no
--	2.84829	1	up	no
--	2.84598	1	up	no
--	2.84276	0.967515	up	no
--	2.84238	1	up	no
--	2.84178	1	up	no
--	2.84093	1	up	no
--	2.84055	1	up	no
--	2.83116	1	up	no
LOC106990156	2.83036	1	up	no
--	2.82779	0.961817	up	no
--	2.82769	1	up	no
LOC105604969	2.82162	1	up	no
--	2.82162	1	up	no
--	2.82162	1	up	no
--	2.82162	1	up	no
--	2.82064	1	up	no
--	2.81885	1	up	no
--	2.81721	1	up	no
--	2.81687	1	up	no
--	2.81661	1	up	no
--	2.81303	1	up	no
--	2.81254	1	up	no
--	2.81206	1	up	no
--	2.81083	1	up	no
--	2.80582	1	up	no
LOC105604284	2.79795	1	up	no
--	2.79795	1	up	no
--	2.7974	1	up	no
--	2.7967	1	up	no
--	2.79575	1	up	no
--	2.79532	1	up	no
--	2.7927	1	up	no
--	2.79049	1	up	no
--	2.78995	1	up	no
--	2.78446	1	up	no
--	2.78308	1	up	no
--	2.78189	1	up	no
--	2.78068	1	up	no
LOC105616131	2.77792	1	up	no
--	2.77677	1	up	no
--	2.77677	1	up	no
--	2.77568	1	up	no
--	2.77332	1	up	no
--	2.77216	1	up	no
--	2.77151	1	up	no
--	2.77134	1	up	no
LOC105610091	2.759	1	up	no
--	2.75577	1	up	no
--	2.75424	1	up	no
--	2.75418	1	up	no
--	2.75257	1	up	no
--	2.75195	0.918162	up	no
--	2.7511	1	up	no
--	2.75107	1	up	no
--	2.74875	1	up	no
--	2.74875	1	up	no
--	2.74875	1	up	no
--	2.74811	1	up	no
--	2.74709	1	up	no
--	2.74709	1	up	no
--	2.74455	1	up	no
--	2.74289	0.390516	up	no
--	2.73959	1	up	no
--	2.73549	1	up	no
--	2.73295	1	up	no
--	2.72923	1	up	no
--	2.7277	1	up	no
--	2.72577	0.953401	up	no
--	2.72355	1	up	no
--	2.7232	1	up	no
--	2.72188	1	up	no
--	2.72188	1	up	no
--	2.72147	0.419052	up	no
--	2.72016	1	up	no
--	2.71889	1	up	no
LOC106991267	2.71292	1	up	no
--	2.71268	0.889156	up	no
--	2.70963	1	up	no
--	2.70959	1	up	no
--	2.7095	0.000854962	up	yes
--	2.70905	0.901175	up	no
--	2.70554	1	up	no
--	2.7055	1	up	no
--	2.70549	1	up	no
--	2.70116	1	up	no
--	2.69979	1	up	no
--	2.69917	1	up	no
LOC106990547	2.69784	1	up	no
--	2.69784	1	up	no
--	2.69674	1	up	no
--	2.6965	1	up	no
--	2.69595	1	up	no
--	2.69516	1	up	no
--	2.69495	1	up	no
--	2.69382	1	up	no
--	2.69327	1	up	no
--	2.69248	1	up	no
--	2.69248	1	up	no
--	2.69062	1	up	no
--	2.68634	1	up	no
--	2.68486	1	up	no
--	2.68478	1	up	no
--	2.68366	1	up	no
--	2.68277	1	up	no
--	2.68277	1	up	no
--	2.68277	1	up	no
--	2.68277	1	up	no
--	2.68277	1	up	no
--	2.68257	0.959519	up	no
--	2.68218	0.850347	up	no
--	2.68151	1	up	no
--	2.68026	1	up	no
--	2.67851	0.612136	up	no
LOC105611320	2.67645	1	up	no
--	2.67523	1	up	no
--	2.67522	1	up	no
LOC105616707	2.67414	0.866499	up	no
--	2.67339	1	up	no
--	2.67339	1	up	no
--	2.67339	1	up	no
--	2.67284	1	up	no
--	2.6693	1	up	no
LOC105614954	2.66857	1	up	no
--	2.66827	0.886528	up	no
--	2.66754	1	up	no
--	2.6652	1	up	no
--	2.6652	1	up	no
--	2.6652	1	up	no
--	2.6652	1	up	no
--	2.6652	1	up	no
--	2.6652	1	up	no
--	2.6652	1	up	no
LOC105604473	2.66382	1	up	no
--	2.66382	1	up	no
--	2.66382	1	up	no
--	2.66382	1	up	no
--	2.66382	1	up	no
--	2.66127	1	up	no
--	2.6603	1	up	no
--	2.65915	1	up	no
--	2.65785	1	up	no
--	2.65653	1	up	no
--	2.65646	1	up	no
--	2.65564	1	up	no
--	2.65378	1	up	no
--	2.65262	1	up	no
--	2.65192	1	up	no
--	2.64991	1	up	no
--	2.64868	0.0290628	up	yes
--	2.64756	0.803886	up	no
--	2.64598	1	up	no
LOC105606533	2.63856	1	up	no
--	2.63679	1	up	no
--	2.63616	1	up	no
--	2.63504	0.866499	up	no
--	2.63276	1	up	no
--	2.63193	0.333985	up	no
--	2.63138	1	up	no
--	2.62832	1	up	no
--	2.62708	1	up	no
--	2.62448	1	up	no
LOC105610561	2.62298	1	up	no
--	2.62049	1	up	no
--	2.61633	1	up	no
--	2.61474	1	up	no
--	2.61354	1	up	no
--	2.61056	1	up	no
--	2.60986	0.891589	up	no
--	2.60964	0.0688553	up	no
--	2.60798	1	up	no
--	2.60413	1	up	no
--	2.60367	0.32887	up	no
--	2.6036	1	up	no
--	2.60139	1	up	no
--	2.60117	1	up	no
--	2.60051	1	up	no
--	2.60013	1	up	no
--	2.59929	0.306347	up	no
--	2.59925	1	up	no
--	2.59685	1	up	no
--	2.59683	0.988715	up	no
--	2.59637	0.433415	up	no
--	2.59611	1	up	no
--	2.59539	1	up	no
--	2.59516	1	up	no
--	2.5936	1	up	no
--	2.59092	1	up	no
--	2.58966	1	up	no
--	2.58966	1	up	no
--	2.58966	1	up	no
--	2.58966	1	up	no
--	2.58759	1	up	no
--	2.58689	1	up	no
--	2.58566	1	up	no
--	2.58566	1	up	no
--	2.58435	1	up	no
--	2.58347	1	up	no
--	2.58175	1	up	no
--	2.58096	1	up	no
--	2.58073	0.940599	up	no
LOC105605283	2.57827	0.891589	up	no
--	2.57545	1	up	no
--	2.57173	0.0826345	up	no
LOC105606248	2.57159	1	up	no
--	2.57058	1	up	no
--	2.56264	1	up	no
--	2.55911	1	up	no
--	2.55858	1	up	no
--	2.55858	1	up	no
--	2.55858	1	up	no
--	2.55858	1	up	no
--	2.55766	1	up	no
--	2.55748	1	up	no
--	2.55632	1	up	no
--	2.55498	1	up	no
--	2.55334	1	up	no
--	2.55027	1	up	no
--	2.54989	1	up	no
--	2.54962	1	up	no
--	2.54906	1	up	no
LOC105610195	2.54826	1	up	no
--	2.54754	1	up	no
--	2.54743	1	up	no
--	2.54683	1	up	no
--	2.5465	0.00014094	up	yes
--	2.54443	1	up	no
--	2.54331	1	up	no
LOC106991480	2.54221	0.880855	up	no
--	2.54191	1	up	no
--	2.54158	1	up	no
--	2.54042	1	up	no
--	2.53891	1	up	no
--	2.53583	1	up	no
--	2.53539	1	up	no
--	2.53532	1	up	no
--	2.53397	1	up	no
LOC105607993	2.53386	1	up	no
--	2.53194	1	up	no
--	2.53182	1	up	no
LOC105603287	2.53025	1	up	no
--	2.53013	1	up	no
--	2.52909	1	up	no
--	2.52909	1	up	no
--	2.52636	1	up	no
--	2.52636	1	up	no
--	2.52636	1	up	no
--	2.52636	1	up	no
--	2.52636	1	up	no
--	2.52512	1	up	no
--	2.5249	1	up	no
--	2.52472	1	up	no
--	2.52371	1	up	no
--	2.52172	0.870626	up	no
--	2.52105	1	up	no
--	2.51802	1	up	no
--	2.51721	1	up	no
--	2.51674	1	up	no
--	2.5144	1	up	no
--	2.51365	1	up	no
--	2.51331	1	up	no
--	2.51257	0.428867	up	no
--	2.50972	1	up	no
--	2.50923	1	up	no
--	2.50581	0.850347	up	no
--	2.50578	1	up	no
--	2.50461	1	up	no
--	2.5032	1	up	no
--	2.50111	1	up	no
--	2.50034	1	up	no
--	2.49669	1	up	no
--	2.49612	1	up	no
--	2.49449	1	up	no
--	2.49124	1	up	no
--	2.48859	1	up	no
--	2.48721	1	up	no
--	2.48637	1	up	no
--	2.48551	1	up	no
--	2.48131	1	up	no
--	2.47919	1	up	no
--	2.47779	1	up	no
--	2.47284	1	up	no
--	2.47259	1	up	no
--	2.47148	1	up	no
--	2.46858	1	up	no
--	2.46835	1	up	no
--	2.46835	1	up	no
LOC101113047	2.46731	1	up	no
--	2.46724	1	up	no
--	2.46722	1	up	no
--	2.46722	1	up	no
--	2.46678	1	up	no
--	2.46621	0.959751	up	no
--	2.46516	0.388499	up	no
LOC105604073	2.46147	1	up	no
--	2.45937	1	up	no
--	2.45215	0.61839	up	no
--	2.45159	1	up	no
--	2.45127	1	up	no
--	2.44818	1	up	no
--	2.44714	1	up	no
LOC106991124	2.44641	1	up	no
--	2.44592	1	up	no
--	2.4423	0.502861	up	no
LOC101107042	2.44143	1	up	no
--	2.44143	1	up	no
--	2.44143	1	up	no
--	2.44143	1	up	no
--	2.44143	1	up	no
--	2.44143	1	up	no
--	2.44124	1	up	no
--	2.44124	1	up	no
--	2.44051	0.758976	up	no
--	2.43997	1	up	no
--	2.43996	1	up	no
--	2.43973	0.874354	up	no
--	2.43973	1	up	no
LOC105613232	2.43914	1	up	no
--	2.43908	1	up	no
--	2.43871	1	up	no
--	2.43666	1	up	no
--	2.43644	1	up	no
--	2.43598	1	up	no
--	2.43598	1	up	no
--	2.43598	1	up	no
--	2.43589	0.0680494	up	no
--	2.43462	1	up	no
--	2.43462	1	up	no
--	2.43325	1	up	no
--	2.43325	1	up	no
--	2.43325	1	up	no
--	2.43325	1	up	no
--	2.43322	1	up	no
--	2.43066	1	up	no
--	2.42982	0.896967	up	no
--	2.42819	0.330961	up	no
--	2.42534	1	up	no
--	2.42313	1	up	no
LOC105612128	2.42123	1	up	no
LOC105608924	2.4205	1	up	no
--	2.41743	1	up	no
--	2.4159	1	up	no
--	2.41524	1	up	no
--	2.41332	1	up	no
--	2.41035	1	up	no
--	2.41035	1	up	no
--	2.40872	1	up	no
--	2.40843	1	up	no
--	2.40817	1	up	no
--	2.40784	1	up	no
--	2.40601	1	up	no
LOC106990885	2.40545	1	up	no
--	2.40217	1	up	no
--	2.40217	1	up	no
--	2.40217	1	up	no
--	2.40217	1	up	no
--	2.40217	1	up	no
--	2.40083	1	up	no
--	2.39808	1	up	no
--	2.39804	1	up	no
--	2.39732	1	up	no
--	2.39626	1	up	no
--	2.39625	1	up	no
--	2.39394	1	up	no
--	2.384	1	up	no
LOC105608892	2.38376	1	up	no
--	2.38091	1	up	no
--	2.37839	1	up	no
--	2.37702	1	up	no
--	2.3752	1	up	no
--	2.37129	0.920274	up	no
--	2.37055	1	up	no
--	2.36963	0.914799	up	no
--	2.36462	1	up	no
--	2.36344	1	up	no
--	2.36316	1	up	no
--	2.35951	1	up	no
--	2.35943	1	up	no
--	2.35919	1	up	no
--	2.35919	1	up	no
--	2.35907	1	up	no
LOC105609067	2.35811	1	up	no
--	2.35751	0.987131	up	no
--	2.35714	1	up	no
--	2.35642	1	up	no
LOC105602391	2.35495	0.0244153	up	yes
--	2.35236	1	up	no
--	2.35193	1	up	no
--	2.35182	1	up	no
--	2.35042	1	up	no
--	2.34908	1	up	no
--	2.34612	1	up	no
--	2.3452	1	up	no
--	2.34323	1	up	no
--	2.34316	1	up	no
--	2.34218	1	up	no
--	2.34041	0.922939	up	no
--	2.33959	1	up	no
LOC105611082	2.33915	1	up	no
--	2.3373	1	up	no
--	2.33549	1	up	no
--	2.33473	1	up	no
--	2.33423	1	up	no
--	2.3338	1	up	no
--	2.33081	0.0368035	up	yes
--	2.32915	1	up	no
--	2.32663	1	up	no
--	2.32561	1	up	no
--	2.32561	1	up	no
--	2.32398	1	up	no
--	2.32081	1	up	no
--	2.3202	1	up	no
--	2.31541	1	up	no
--	2.3142	1	up	no
--	2.31093	1	up	no
--	2.30846	1	up	no
--	2.30355	1	up	no
LOC106991067	2.3008	1	up	no
--	2.30035	1	up	no
LOC105602884	2.29984	1	up	no
--	2.29958	0.0580981	up	no
--	2.29934	1	up	no
--	2.29908	1	up	no
--	2.29876	1	up	no
--	2.29753	1	up	no
--	2.297	1	up	no
--	2.29667	1	up	no
--	2.29581	1	up	no
--	2.29198	1	up	no
--	2.29086	1	up	no
--	2.28972	1	up	no
--	2.28933	1	up	no
--	2.28845	1	up	no
--	2.2882	1	up	no
--	2.28809	1	up	no
--	2.28809	1	up	no
--	2.28705	1	up	no
--	2.28648	1	up	no
--	2.28642	1	up	no
--	2.28442	1	up	no
--	2.2839	1	up	no
--	2.28265	1	up	no
--	2.28187	1	up	no
--	2.28158	1	up	no
--	2.28054	1	up	no
--	2.27418	1	up	no
--	2.27151	1	up	no
--	2.27151	1	up	no
LOC105613116	2.27148	1	up	no
--	2.27114	0.575539	up	no
--	2.27112	1	up	no
--	2.27021	1	up	no
--	2.26988	1	up	no
--	2.26906	1	up	no
--	2.26824	1	up	no
--	2.2666	1	up	no
--	2.2666	1	up	no
--	2.26608	1	up	no
--	2.2652	1	up	no
--	2.2645	0.61839	up	no
--	2.26333	1	up	no
--	2.26333	1	up	no
--	2.26333	1	up	no
--	2.26267	1	up	no
--	2.26136	1	up	no
--	2.26134	1	up	no
--	2.25984	0.53068	up	no
--	2.25949	1	up	no
--	2.25932	1	up	no
LOC105607614	2.25835	1	up	no
--	2.25608	1	up	no
--	2.25576	1	up	no
--	2.25545	1	up	no
--	2.25524	1	up	no
--	2.25459	0.843043	up	no
--	2.25315	1	up	no
--	2.2529	1	up	no
--	2.25017	1	up	no
--	2.24872	1	up	no
--	2.2485	1	up	no
--	2.24645	1	up	no
--	2.24238	1	up	no
--	2.24186	0.619577	up	no
--	2.24015	1	up	no
--	2.23951	1	up	no
--	2.23887	1	up	no
--	2.23862	1	up	no
LOC105605935	2.23796	1	up	no
--	2.23718	1	up	no
--	2.23666	1	up	no
--	2.23666	1	up	no
LOC105602968	2.23666	1	up	no
--	2.23666	1	up	no
--	2.23666	1	up	no
--	2.23666	1	up	no
--	2.23666	1	up	no
--	2.23604	1	up	no
--	2.23599	1	up	no
--	2.23569	1	up	no
LOC105605032	2.23483	1	up	no
--	2.23469	1	up	no
--	2.23365	1	up	no
--	2.22767	0.0239846	up	yes
--	2.22642	1	up	no
--	2.22403	1	up	no
--	2.22347	1	up	no
--	2.22045	1	up	no
--	2.21809	1	up	no
--	2.21746	1	up	no
--	2.21496	1	up	no
--	2.21287	1	up	no
--	2.21212	1	up	no
--	2.21199	1	up	no
--	2.21183	1	up	no
--	2.21166	1	up	no
LOC105602855	2.21099	1	up	no
--	2.20972	1	up	no
--	2.20769	1	up	no
--	2.20385	1	up	no
LOC105615922	2.20328	1	up	no
--	2.20288	1	up	no
--	2.20288	1	up	no
--	2.20229	1	up	no
--	2.20212	0.000261781	up	yes
--	2.20199	1	up	no
LOC105607195	2.201	1	up	no
--	2.20053	1	up	no
--	2.19923	0.000145326	up	yes
--	2.19911	1	up	no
--	2.19911	1	up	no
--	2.19911	1	up	no
--	2.19911	1	up	no
--	2.19753	1	up	no
--	2.19631	1	up	no
--	2.19351	1	up	no
--	2.19299	1	up	no
LOC105616226	2.19208	1	up	no
LOC105602355	2.19156	1	up	no
--	2.19071	1	up	no
--	2.19029	1	up	no
--	2.18973	0.891589	up	no
--	2.18431	1	up	no
--	2.18358	1	up	no
--	2.18284	1	up	no
LOC105609165	2.1784	1	up	no
--	2.1784	1	up	no
--	2.1784	1	up	no
--	2.17796	1	up	no
--	2.17697	1	up	no
--	2.17605	1	up	no
LOC105610396	2.172	1	up	no
--	2.17186	1	up	no
--	2.17156	1	up	no
--	2.17022	1	up	no
--	2.17022	1	up	no
--	2.17022	1	up	no
--	2.17022	1	up	no
--	2.16928	1	up	no
--	2.16825	1	up	no
--	2.1677	1	up	no
--	2.16698	1	up	no
--	2.16556	1	up	no
--	2.16531	1	up	no
LOC105605399	2.16444	1	up	no
--	2.16444	1	up	no
LOC106990867	2.16251	1	up	no
--	2.16233	1	up	no
--	2.16174	1	up	no
--	2.16101	1	up	no
--	2.16091	1	up	no
--	2.1605	1	up	no
--	2.15884	1	up	no
--	2.15873	1	up	no
--	2.15766	1	up	no
--	2.15689	0.419052	up	no
--	2.15687	0.758976	up	no
--	2.15485	1	up	no
--	2.1547	1	up	no
--	2.15385	1	up	no
--	2.15208	1	up	no
--	2.15187	1	up	no
LOC105605165	2.15184	0.616977	up	no
--	2.15024	1	up	no
--	2.14846	1	up	no
--	2.14786	0.932507	up	no
--	2.14766	1	up	no
--	2.14737	1	up	no
--	2.14498	1	up	no
--	2.14371	1	up	no
--	2.14168	1	up	no
LOC106991095	2.14154	1	up	no
--	2.14105	1	up	no
--	2.13989	1	up	no
--	2.13725	0.133512	up	no
--	2.13685	1	up	no
--	2.13675	1	up	no
--	2.13577	0.174697	up	no
--	2.1356	1	up	no
--	2.13492	1	up	no
--	2.13437	1	up	no
LOC105611783	2.13419	1	up	no
--	2.13329	1	up	no
--	2.13316	1	up	no
--	2.1321	1	up	no
--	2.1314	1	up	no
--	2.13126	1	up	no
--	2.12926	1	up	no
--	2.12896	1	up	no
--	2.12822	1	up	no
--	2.12585	1	up	no
--	2.12547	1	up	no
--	2.12546	0.850347	up	no
--	2.12437	1	up	no
--	2.12216	1	up	no
--	2.1213	1	up	no
--	2.12096	1	up	no
--	2.12096	1	up	no
--	2.11906	1	up	no
--	2.11834	0.959751	up	no
--	2.11832	0.674391	up	no
--	2.11435	1	up	no
--	2.11399	1	up	no
--	2.11371	1	up	no
--	2.11343	1	up	no
--	2.11327	1	up	no
--	2.11112	1	up	no
--	2.10955	1	up	no
--	2.10909	0.738621	up	no
--	2.10779	1	up	no
--	2.10579	1	up	no
--	2.10368	1	up	no
--	2.10268	0.366801	up	no
--	2.10263	1	up	no
--	2.10248	1	up	no
--	2.10132	1	up	no
--	2.09862	1	up	no
--	2.09781	1	up	no
--	2.09781	1	up	no
--	2.09781	1	up	no
--	2.09781	1	up	no
--	2.09781	1	up	no
--	2.09772	1	up	no
--	2.09748	1	up	no
--	2.09724	1	up	no
--	2.09561	1	up	no
--	2.09333	1	up	no
LOC105607663	2.08948	1	up	no
--	2.08938	1	up	no
--	2.08842	1	up	no
--	2.08842	1	up	no
--	2.08842	1	up	no
--	2.08842	1	up	no
--	2.08842	1	up	no
--	2.08842	1	up	no
--	2.08759	1	up	no
--	2.08638	1	up	no
--	2.08602	1	up	no
--	2.08434	1	up	no
--	2.08336	1	up	no
LOC105606903	2.08229	1	up	no
--	2.08229	1	up	no
--	2.08117	1	up	no
--	2.08113	1	up	no
--	2.08029	1	up	no
--	2.08025	1	up	no
--	2.08024	1	up	no
--	2.08024	1	up	no
LOC105609526	2.08024	1	up	no
--	2.08024	1	up	no
--	2.08024	1	up	no
--	2.08024	1	up	no
--	2.08024	1	up	no
--	2.07881	0.959519	up	no
--	2.07828	1	up	no
--	2.07731	1	up	no
--	2.07658	1	up	no
--	2.07355	1	up	no
--	2.07217	1	up	no
--	2.0704	1	up	no
LOC105603421	2.06941	1	up	no
--	2.06907	1	up	no
--	2.06805	0.988715	up	no
--	2.06713	1	up	no
--	2.06699	1	up	no
--	2.06608	1	up	no
--	2.06505	1	up	no
--	2.06437	1	up	no
--	2.06433	1	up	no
--	2.06417	1	up	no
--	2.06242	1	up	no
--	2.06237	1	up	no
--	2.06074	1	up	no
--	2.06051	0.774856	up	no
--	2.06046	1	up	no
LOC105607767	2.06027	1	up	no
--	2.06027	1	up	no
--	2.06027	1	up	no
--	2.05961	1	up	no
--	2.05925	1	up	no
--	2.05828	0.678844	up	no
--	2.05752	1	up	no
--	2.05447	1	up	no
--	2.05373	1	up	no
LOC105607010	2.05359	1	up	no
--	2.05307	1	up	no
--	2.05182	1	up	no
--	2.05073	1	up	no
--	2.05054	1	up	no
--	2.04987	1	up	no
--	2.04883	1	up	no
--	2.04828	1	up	no
--	2.04753	1	up	no
--	2.04609	1	up	no
LOC105602628	2.0442	1	up	no
--	2.04387	1	up	no
--	2.04364	1	up	no
--	2.04324	1	up	no
--	2.04218	1	up	no
--	2.04095	1	up	no
--	2.03909	0.557782	up	no
--	2.03894	1	up	no
--	2.03702	1	up	no
--	2.03636	1	up	no
--	2.03442	1	up	no
--	2.03424	1	up	no
--	2.03405	1	up	no
--	2.03391	1	up	no
--	2.03384	1	up	no
--	2.03265	1	up	no
LOC105610198	2.02958	1	up	no
--	2.02857	1	up	no
--	2.02719	1	up	no
--	2.02639	1	up	no
--	2.0256	1	up	no
--	2.0256	1	up	no
--	2.02539	1	up	no
--	2.02379	1	up	no
--	2.02376	1	up	no
LOC105604931	2.02366	1	up	no
--	2.02366	1	up	no
--	2.02339	1	up	no
--	2.02172	1	up	no
--	2.02172	1	up	no
--	2.02172	1	up	no
--	2.02022	1	up	no
--	2.01912	1	up	no
--	2.0181	1	up	no
--	2.01635	1	up	no
--	2.01582	1	up	no
--	2.0151	1	up	no
--	2.01474	1	up	no
--	2.01391	1	up	no
--	2.01338	1	up	no
--	2.0133	0.392761	up	no
--	2.01316	1	up	no
--	2.01296	1	up	no
--	2.01248	1	up	no
--	2.01151	0.326128	up	no
--	2.01145	1	up	no
--	2.01135	1	up	no
--	2.0112	1	up	no
--	2.00965	1	up	no
--	2.00864	1	up	no
--	2.0047	1	up	no
--	2.00431	1	up	no
--	2.00417	1	up	no
LOC105604249	2.00319	1	up	no
LOC106991602	2.00269	1	up	no
--	2.00211	1	up	no
--	2.00211	1	up	no
--	2.00153	1	up	no
--	1.99877	0.891068	up	no
--	1.99655	1	up	no
--	1.99606	1	up	no
--	1.99541	1	up	no
--	1.99531	1	up	no
--	1.99418	1	up	no
--	1.99212	1	up	no
--	1.99048	1	up	no
--	1.99044	0.100259	up	no
--	1.99018	0.99317	up	no
--	1.98901	1	up	no
--	1.98898	1	up	no
--	1.98877	0.959751	up	no
--	1.98809	1	up	no
--	1.98713	1	up	no
--	1.98677	1	up	no
LOC105604711	1.98569	1	up	no
--	1.98307	1	up	no
--	1.98231	1	up	no
--	1.98155	1	up	no
--	1.98017	1	up	no
--	1.97995	1	up	no
--	1.97949	1	up	no
--	1.97935	0.0918317	up	no
--	1.97896	1	up	no
--	1.97859	1	up	no
--	1.97807	1	up	no
--	1.97783	1	up	no
--	1.97515	0.721713	up	no
--	1.97346	1	up	no
--	1.97118	0.871512	up	no
--	1.96935	1	up	no
LOC105615658	1.96905	1	up	no
--	1.96784	1	up	no
--	1.96705	1	up	no
--	1.96702	1	up	no
--	1.96617	1	up	no
--	1.96566	1	up	no
--	1.96519	0.365629	up	no
--	1.96498	0.7557	up	no
--	1.96438	1	up	no
--	1.96411	1	up	no
--	1.96293	1	up	no
--	1.96278	1	up	no
LOC106991644	1.96217	1	up	no
--	1.9619	1	up	no
--	1.96156	1	up	no
--	1.95961	1	up	no
--	1.95933	1	up	no
--	1.95909	1	up	no
--	1.95627	0.959751	up	no
--	1.95551	1	up	no
--	1.95471	1	up	no
--	1.95471	1	up	no
--	1.95411	1	up	no
--	1.95342	1	up	no
--	1.95313	1	up	no
--	1.95272	1	up	no
--	1.95243	1	up	no
--	1.95232	1	up	no
--	1.95185	1	up	no
--	1.94958	1	up	no
--	1.94958	1	up	no
--	1.94958	1	up	no
--	1.94954	0.779823	up	no
--	1.94754	1	up	no
--	1.94693	1	up	no
--	1.94621	1	up	no
--	1.94517	1	up	no
--	1.94437	1	up	no
--	1.94323	1	up	no
--	1.94319	1	up	no
--	1.94304	0.231345	up	no
--	1.9414	1	up	no
--	1.9414	1	up	no
--	1.9414	1	up	no
--	1.94046	1	up	no
--	1.93981	1	up	no
--	1.93973	1	up	no
--	1.93945	0.561557	up	no
--	1.93912	1	up	no
--	1.93858	1	up	no
--	1.93804	1	up	no
--	1.93679	1	up	no
--	1.93666	1	up	no
--	1.93575	1	up	no
--	1.9351	1	up	no
--	1.93306	1	up	no
LOC105615252	1.93297	1	up	no
--	1.93268	1	up	no
--	1.93204	0.342466	up	no
--	1.93204	1	up	no
--	1.93202	1	up	no
--	1.93148	1	up	no
--	1.93125	1	up	no
--	1.93065	1	up	no
--	1.93055	1	up	no
LOC105603797	1.93049	1	up	no
--	1.92948	1	up	no
--	1.92923	1	up	no
LOC105603796	1.92861	1	up	no
--	1.92803	1	up	no
--	1.92745	1	up	no
--	1.92573	1	up	no
--	1.92546	1	up	no
--	1.92223	0.891589	up	no
--	1.9214	0.310378	up	no
--	1.92044	1	up	no
--	1.92009	1	up	no
--	1.9198	0.918162	up	no
LOC105604063	1.91964	1	up	no
--	1.9189	1	up	no
--	1.91696	1	up	no
--	1.91389	1	up	no
--	1.91355	1	up	no
--	1.91273	1	up	no
--	1.91101	1	up	no
--	1.91093	0.349848	up	no
--	1.91091	1	up	no
--	1.91017	1	up	no
--	1.9091	1	up	no
--	1.9085	1	up	no
--	1.9083	1	up	no
--	1.90711	1	up	no
--	1.90658	0.172317	up	no
--	1.90631	1	up	no
--	1.906	1	up	no
--	1.90599	1	up	no
--	1.90543	1	up	no
--	1.90517	1	up	no
--	1.90512	1	up	no
--	1.90442	1	up	no
--	1.90208	1	up	no
--	1.90199	0.0351623	up	yes
--	1.90198	1	up	no
--	1.90031	1	up	no
--	1.89744	1	up	no
--	1.8966	1	up	no
--	1.89632	0.0511668	up	no
--	1.89587	1	up	no
--	1.89553	1	up	no
--	1.89549	1	up	no
--	1.8952	1	up	no
--	1.89461	1	up	no
--	1.89443	1	up	no
--	1.8944	1	up	no
--	1.8943	1	up	no
--	1.89409	1	up	no
--	1.89267	1	up	no
--	1.89257	1	up	no
--	1.8913	1	up	no
--	1.891	1	up	no
--	1.89001	1	up	no
--	1.88958	1	up	no
--	1.88877	1	up	no
--	1.88818	1	up	no
--	1.8876	1	up	no
--	1.8876	1	up	no
--	1.8876	1	up	no
--	1.88638	1	up	no
--	1.88636	0.937311	up	no
--	1.88612	1	up	no
--	1.8859	0.99759	up	no
--	1.88535	1	up	no
--	1.88491	0.196724	up	no
--	1.88473	1	up	no
--	1.8842	1	up	no
--	1.88399	0.529426	up	no
--	1.88319	1	up	no
--	1.88179	1	up	no
--	1.88147	1	up	no
--	1.88102	1	up	no
--	1.87907	1	up	no
--	1.87902	0.623875	up	no
--	1.87893	1	up	no
--	1.87854	1	up	no
--	1.87842	1	up	no
LOC105610529	1.87548	0.0788786	up	no
--	1.87546	1	up	no
--	1.87485	1	up	no
--	1.87434	1	up	no
--	1.87427	1	up	no
--	1.87387	1	up	no
--	1.87382	1	up	no
--	1.87336	1	up	no
--	1.87283	1	up	no
--	1.87213	1	up	no
--	1.8721	0.975188	up	no
--	1.87187	1	up	no
--	1.8711	0.226422	up	no
--	1.86936	1	up	no
--	1.86801	1	up	no
--	1.86795	1	up	no
--	1.86786	1	up	no
--	1.86563	1	up	no
--	1.86275	1	up	no
LOC105602729	1.86272	1	up	no
--	1.86257	1	up	no
--	1.86239	1	up	no
--	1.86197	1	up	no
--	1.86165	1	up	no
--	1.86152	0.0368944	up	yes
--	1.86071	1	up	no
--	1.86068	1	up	no
--	1.86014	1	up	no
--	1.8595	1	up	no
--	1.85864	1	up	no
--	1.85831	1	up	no
--	1.85786	1	up	no
--	1.85758	1	up	no
--	1.85733	1	up	no
--	1.85714	0.0767936	up	no
--	1.85647	1	up	no
--	1.85647	1	up	no
--	1.85647	1	up	no
--	1.85647	1	up	no
--	1.85638	1	up	no
--	1.85489	1	up	no
--	1.85334	1	up	no
--	1.8524	1	up	no
--	1.85154	1	up	no
--	1.85144	1	up	no
--	1.85034	1	up	no
--	1.84931	1	up	no
--	1.84924	1	up	no
--	1.84852	1	up	no
LOC105602163	1.84829	1	up	no
--	1.84829	1	up	no
--	1.84829	1	up	no
--	1.84829	1	up	no
--	1.84829	1	up	no
--	1.84777	0.99317	up	no
--	1.84641	1	up	no
--	1.84506	0.65995	up	no
--	1.84445	1	up	no
--	1.84262	1	up	no
--	1.84257	1	up	no
--	1.84224	1	up	no
--	1.84212	1	up	no
--	1.83951	1	up	no
--	1.83949	0.702205	up	no
--	1.8392	1	up	no
--	1.83805	1	up	no
--	1.83752	1	up	no
--	1.83739	1	up	no
--	1.8363	1	up	no
--	1.83619	0.779823	up	no
--	1.83532	1	up	no
--	1.83472	1	up	no
--	1.83362	1	up	no
--	1.83281	1	up	no
--	1.83175	1	up	no
--	1.83142	1	up	no
--	1.82648	1	up	no
--	1.82495	1	up	no
--	1.82445	1	up	no
--	1.82294	1	up	no
--	1.82212	1	up	no
--	1.82178	1	up	no
--	1.82162	1	up	no
--	1.82162	1	up	no
--	1.82162	1	up	no
--	1.82162	1	up	no
--	1.82162	1	up	no
--	1.82162	1	up	no
--	1.82162	1	up	no
--	1.82162	1	up	no
LOC106990552	1.8213	1	up	no
--	1.8213	1	up	no
--	1.8213	1	up	no
--	1.82011	1	up	no
--	1.81967	1	up	no
--	1.81959	1	up	no
--	1.81905	0.803534	up	no
--	1.81864	1	up	no
--	1.81808	1	up	no
--	1.81715	0.901175	up	no
--	1.81619	1	up	no
--	1.81567	1	up	no
--	1.81526	1	up	no
--	1.81413	1	up	no
--	1.8139	1	up	no
--	1.81356	1	up	no
--	1.81185	1	up	no
--	1.81051	1	up	no
--	1.80869	1	up	no
--	1.8079	1	up	no
--	1.80788	1	up	no
--	1.80679	1	up	no
--	1.80544	1	up	no
--	1.80369	1	up	no
--	1.80306	1	up	no
--	1.80277	0.959519	up	no
--	1.80274	1	up	no
--	1.79938	1	up	no
--	1.79868	0.63414	up	no
--	1.7986	1	up	no
--	1.79856	1	up	no
--	1.79825	1	up	no
--	1.79781	1	up	no
--	1.79756	1	up	no
--	1.79747	1	up	no
--	1.79605	1	up	no
--	1.79599	1	up	no
--	1.79514	0.803886	up	no
--	1.795	1	up	no
--	1.79399	1	up	no
--	1.79368	1	up	no
--	1.79147	1	up	no
--	1.79142	0.0132704	up	yes
--	1.79105	1	up	no
--	1.79093	1	up	no
--	1.7899	1	up	no
--	1.78907	1	up	no
--	1.78886	1	up	no
--	1.78838	1	up	no
--	1.7862	1	up	no
--	1.78572	1	up	no
--	1.78508	1	up	no
--	1.78288	1	up	no
--	1.78274	1	up	no
--	1.7825	1	up	no
--	1.78131	1	up	no
LOC105606892	1.78086	1	up	no
--	1.78052	1	up	no
--	1.7801	1	up	no
--	1.78	1	up	no
--	1.77986	1	up	no
--	1.77907	1	up	no
--	1.7779	1	up	no
--	1.77718	1	up	no
--	1.77702	0.068036	up	no
--	1.77587	1	up	no
--	1.77582	0.738576	up	no
--	1.77503	1	up	no
--	1.77415	1	up	no
--	1.77388	1	up	no
--	1.77388	1	up	no
--	1.77363	0.848412	up	no
--	1.77303	1	up	no
LOC105609072	1.77281	1	up	no
--	1.77265	0.849447	up	no
--	1.77188	0.514841	up	no
--	1.77183	0.0522916	up	no
LOC105602312	1.77134	1	up	no
--	1.77134	1	up	no
--	1.77134	1	up	no
--	1.77069	0.715943	up	no
--	1.76936	0.918162	up	no
--	1.76931	1	up	no
--	1.76696	1	up	no
--	1.7658	1	up	no
--	1.76568	1	up	no
--	1.76488	1	up	no
--	1.76459	1	up	no
--	1.76445	0.512762	up	no
--	1.76243	1	up	no
--	1.76243	1	up	no
--	1.76164	0.553216	up	no
--	1.76102	1	up	no
LOC105605144	1.76087	1	up	no
--	1.75993	1	up	no
--	1.75971	1	up	no
--	1.75945	1	up	no
--	1.75913	1	up	no
--	1.75677	1	up	no
--	1.75533	0.938452	up	no
--	1.75514	1	up	no
--	1.75402	1	up	no
--	1.75307	1	up	no
--	1.75275	0.918162	up	no
--	1.75271	1	up	no
--	1.7527	1	up	no
--	1.75201	1	up	no
--	1.75153	1	up	no
LOC105615058	1.75129	1	up	no
--	1.751	1	up	no
--	1.75053	1	up	no
--	1.7504	0.891589	up	no
LOC105609560	1.74904	1	up	no
--	1.74875	1	up	no
--	1.74875	1	up	no
--	1.74802	1	up	no
--	1.74766	1	up	no
--	1.74752	0.514953	up	no
--	1.74709	1	up	no
--	1.74689	1	up	no
--	1.7466	1	up	no
--	1.74646	1	up	no
--	1.74616	1	up	no
--	1.74579	0.436817	up	no
--	1.74522	1	up	no
--	1.74376	1	up	no
--	1.74342	1	up	no
--	1.74271	1	up	no
--	1.74252	1	up	no
--	1.74222	1	up	no
--	1.74116	1	up	no
--	1.74023	1	up	no
LOC105610077	1.73963	1	up	no
--	1.73901	0.910817	up	no
--	1.73824	1	up	no
--	1.73722	1	up	no
--	1.73654	1	up	no
--	1.73652	1	up	no
--	1.73603	1	up	no
--	1.73526	1	up	no
--	1.73446	1	up	no
--	1.73407	1	up	no
--	1.73407	1	up	no
--	1.7331	1	up	no
--	1.73178	1	up	no
--	1.73176	1	up	no
--	1.73063	1	up	no
--	1.72971	1	up	no
--	1.72946	1	up	no
--	1.72902	1	up	no
--	1.7281	1	up	no
--	1.728	1	up	no
--	1.72779	1	up	no
--	1.72761	1	up	no
--	1.72704	1	up	no
--	1.72674	1	up	no
--	1.72532	0.937311	up	no
--	1.72525	1	up	no
--	1.72508	1	up	no
--	1.72481	1	up	no
--	1.72476	1	up	no
--	1.72451	1	up	no
--	1.72451	1	up	no
--	1.72392	1	up	no
--	1.72345	1	up	no
--	1.72207	1	up	no
--	1.72188	1	up	no
--	1.72179	1	up	no
--	1.72175	1	up	no
--	1.72126	1	up	no
--	1.72095	1	up	no
--	1.71978	1	up	no
--	1.7197	1	up	no
--	1.71948	1	up	no
--	1.71927	1	up	no
--	1.71925	1	up	no
--	1.71925	1	up	no
--	1.71925	1	up	no
--	1.71925	1	up	no
--	1.71925	1	up	no
--	1.71831	1	up	no
--	1.71805	1	up	no
--	1.71715	1	up	no
--	1.71663	1	up	no
--	1.71628	1	up	no
LOC105609473	1.71626	1	up	no
--	1.71554	1	up	no
--	1.71482	1	up	no
--	1.71392	1	up	no
--	1.71379	1	up	no
--	1.71354	1	up	no
--	1.71267	1	up	no
--	1.71199	1	up	no
--	1.71195	1	up	no
--	1.71171	1	up	no
--	1.71141	1	up	no
--	1.71103	1	up	no
--	1.70875	1	up	no
--	1.70865	1	up	no
--	1.70843	1	up	no
--	1.70807	0.803886	up	no
--	1.70705	1	up	no
LOC105603234	1.70701	0.520799	up	no
--	1.706	1	up	no
--	1.70549	1	up	no
--	1.70514	1	up	no
--	1.70438	1	up	no
--	1.70299	1	up	no
--	1.70288	0.030334	up	yes
--	1.7028	0.994371	up	no
--	1.70278	1	up	no
--	1.70134	0.931286	up	no
--	1.70036	1	up	no
--	1.7002	1	up	no
--	1.69928	1	up	no
--	1.69924	1	up	no
LOC105602196	1.69917	1	up	no
LOC105611507	1.69917	1	up	no
--	1.69917	1	up	no
--	1.69917	1	up	no
--	1.69866	1	up	no
--	1.69806	0.137544	up	no
--	1.69804	0.32887	up	no
LOC106991028	1.69788	1	up	no
--	1.69775	1	up	no
--	1.6976	0.815626	up	no
--	1.69679	1	up	no
--	1.69662	1	up	no
--	1.69644	1	up	no
--	1.69644	1	up	no
--	1.69611	1	up	no
LOC105616832	1.69522	1	up	no
LOC105610205	1.69376	1	up	no
--	1.69337	1	up	no
--	1.69286	1	up	no
--	1.69251	0.918162	up	no
--	1.69237	1	up	no
--	1.692	1	up	no
--	1.69162	1	up	no
--	1.6913	1	up	no
--	1.69098	1	up	no
--	1.69063	1	up	no
--	1.69	0.016843	up	yes
--	1.68967	0.557782	up	no
--	1.68939	1	up	no
--	1.68884	1	up	no
--	1.68843	1	up	no
--	1.68814	0.90074	up	no
--	1.68764	1	up	no
--	1.68754	1	up	no
--	1.68744	1	up	no
--	1.68648	1	up	no
--	1.68618	0.776677	up	no
--	1.6856	1	up	no
--	1.68524	1	up	no
--	1.68516	0.152542	up	no
--	1.68432	0.981191	up	no
--	1.68386	1	up	no
--	1.68314	1	up	no
--	1.68278	1	up	no
LOC105602370	1.68277	1	up	no
--	1.68277	1	up	no
--	1.68277	1	up	no
--	1.68277	1	up	no
--	1.68277	1	up	no
--	1.68277	1	up	no
--	1.68276	1	up	no
--	1.68251	1	up	no
--	1.6824	1	up	no
--	1.68178	0.407968	up	no
--	1.68126	1	up	no
--	1.67958	1	up	no
--	1.67905	1	up	no
LOC105608475	1.67873	1	up	no
--	1.67838	0.578434	up	no
--	1.67832	1	up	no
--	1.67817	1	up	no
--	1.67743	1	up	no
--	1.67731	1	up	no
--	1.67645	1	up	no
--	1.67624	1	up	no
--	1.67608	1	up	no
--	1.67592	1	up	no
--	1.67528	1	up	no
--	1.67384	1	up	no
--	1.67361	1	up	no
--	1.67339	1	up	no
--	1.67339	1	up	no
--	1.67339	1	up	no
--	1.673	1	up	no
--	1.67249	1	up	no
LOC105604742	1.67157	1	up	no
LOC105605768	1.67123	1	up	no
LOC106991996	1.67077	1	up	no
--	1.67066	1	up	no
--	1.67066	1	up	no
--	1.67066	1	up	no
LOC105608875	1.67063	1	up	no
--	1.67013	1	up	no
--	1.66848	1	up	no
LOC105604726	1.66794	1	up	no
--	1.66794	1	up	no
--	1.66624	1	up	no
--	1.66598	1	up	no
--	1.6652	1	up	no
--	1.6652	1	up	no
--	1.6652	1	up	no
--	1.6652	1	up	no
--	1.6652	1	up	no
--	1.6652	1	up	no
--	1.6652	1	up	no
--	1.66497	1	up	no
--	1.66424	0.998055	up	no
--	1.66382	1	up	no
--	1.66382	1	up	no
--	1.66191	1	up	no
--	1.66178	1	up	no
--	1.66144	1	up	no
--	1.66031	1	up	no
--	1.65984	1	up	no
--	1.65867	1	up	no
--	1.65804	1	up	no
--	1.65781	1	up	no
--	1.65771	0.442796	up	no
--	1.65766	1	up	no
--	1.65761	1	up	no
--	1.65761	1	up	no
--	1.65718	1	up	no
--	1.65671	1	up	no
--	1.6564	1	up	no
--	1.65603	1	up	no
--	1.6557	1	up	no
--	1.65564	1	up	no
--	1.65564	1	up	no
--	1.65508	1	up	no
--	1.65404	1	up	no
--	1.65258	1	up	no
--	1.65241	1	up	no
--	1.6515	1	up	no
--	1.65106	1	up	no
--	1.65078	1	up	no
--	1.65075	1	up	no
--	1.64973	1	up	no
LOC105602485	1.64945	1	up	no
--	1.64857	1	up	no
--	1.64816	1	up	no
--	1.64765	1	up	no
--	1.64747	1	up	no
--	1.64742	1	up	no
--	1.64718	1	up	no
--	1.6469	1	up	no
--	1.64593	1	up	no
--	1.64457	1	up	no
--	1.64352	1	up	no
--	1.64319	1	up	no
--	1.64304	0.994775	up	no
--	1.64268	1	up	no
--	1.64252	1	up	no
--	1.64247	1	up	no
--	1.6424	1	up	no
--	1.64184	1	up	no
--	1.64184	1	up	no
--	1.64182	1	up	no
--	1.64083	1	up	no
--	1.64059	1	up	no
--	1.63957	1	up	no
--	1.63925	1	up	no
--	1.63883	1	up	no
--	1.63842	1	up	no
--	1.6382	1	up	no
--	1.63685	0.987616	up	no
--	1.63674	1	up	no
--	1.63665	1	up	no
--	1.63547	1	up	no
--	1.63547	1	up	no
--	1.63471	1	up	no
--	1.63466	1	up	no
--	1.63343	1	up	no
--	1.63305	1	up	no
--	1.63251	1	up	no
--	1.63157	1	up	no
--	1.63132	1	up	no
LOC105604916	1.63064	1	up	no
--	1.63028	0.993802	up	no
--	1.62967	1	up	no
--	1.62748	1	up	no
--	1.62708	1	up	no
LOC105604048	1.62478	1	up	no
--	1.62458	1	up	no
--	1.62458	1	up	no
--	1.62337	1	up	no
--	1.62299	0.181678	up	no
LOC105604601	1.62283	1	up	no
--	1.62047	1	up	no
--	1.62028	1	up	no
--	1.61977	0.779823	up	no
--	1.61962	0.635114	up	no
--	1.61924	1	up	no
--	1.6182	1	up	no
--	1.61781	1	up	no
--	1.61602	0.529426	up	no
--	1.61557	1	up	no
--	1.61516	0.399519	up	no
--	1.61433	1	up	no
--	1.6143	1	up	no
--	1.6136	1	up	no
--	1.61326	1	up	no
--	1.61243	0.875391	up	no
--	1.61149	1	up	no
--	1.61088	1	up	no
--	1.61087	1	up	no
LOC106991919	1.61086	1	up	no
--	1.61039	1	up	no
--	1.60904	1	up	no
--	1.6085	1	up	no
--	1.60794	1	up	no
--	1.60771	1	up	no
--	1.60719	1	up	no
--	1.60701	0.924287	up	no
--	1.60685	1	up	no
--	1.60647	1	up	no
--	1.60413	1	up	no
--	1.60363	1	up	no
--	1.60281	1	up	no
--	1.60178	1	up	no
--	1.60132	0.840887	up	no
--	1.60101	1	up	no
--	1.60093	1	up	no
--	1.59998	0.967388	up	no
--	1.59898	1	up	no
--	1.59878	0.033006	up	yes
--	1.59861	1	up	no
--	1.59598	1	up	no
--	1.59548	1	up	no
--	1.59545	1	up	no
--	1.59541	1	up	no
LOC106991055	1.59491	1	up	no
--	1.59411	1	up	no
--	1.59344	1	up	no
--	1.59333	0.160366	up	no
--	1.59317	0.436873	up	no
--	1.59313	1	up	no
--	1.59284	0.0123186	up	yes
--	1.59238	1	up	no
LOC105607433	1.59192	1	up	no
--	1.5918	1	up	no
--	1.59158	1	up	no
--	1.59122	1	up	no
--	1.59093	1	up	no
--	1.59067	1	up	no
--	1.5906	1	up	no
--	1.59004	1	up	no
LOC106990525	1.58966	1	up	no
--	1.58966	1	up	no
--	1.58966	1	up	no
--	1.58966	1	up	no
--	1.58966	1	up	no
--	1.58923	0.393218	up	no
--	1.58825	1	up	no
--	1.58742	1	up	no
--	1.5871	1	up	no
--	1.58707	1	up	no
[truncated: 27,562 more rows]

## Sheet: MRNA-SP-LP
Gene	FoldChange	Log2FoldChange	pval	padj	Up/Down	Significant	GeneName
gene19250	1801.09	10.8147	5.53556e-28	1.44984e-23	up	yes	PTH
gene14863	574.624	9.16647	1.20942e-21	9.05043e-18	up	yes	WFIKKN2
gene23182	288.185	8.17085	2.11682e-13	4.82111e-10	up	yes	CDSN
gene15078	256.362	8.00204	2.26814e-12	4.40044e-09	up	yes	KRT15
gene16772	194.691	7.60504	8.94554e-25	1.17149e-20	up	yes	PAX1
gene21832	179.425	7.48724	2.97263e-10	4.57987e-07	up	yes	CHGA
gene15568	177.862	7.47462	4.86141e-13	1.02828e-09	up	yes	KCNJ16
gene6359	146.187	7.19167	2.24906e-16	8.41517e-13	up	yes	KRT4
gene26739	135.428	7.08138	2.62996e-08	2.81153e-05	up	yes	C25H10orf99
gene8242	117.639	6.87822	0.00122461	0.144533	up	no	KCND2
gene6370	112.05	6.808	0.00118818	0.143996	up	no	KRT5
gene5631	86.6092	6.43645	1.39702e-05	0.0055869	up	yes	SFTPB
gene14065	85.1508	6.41195	6.75907e-12	1.2209e-08	up	yes	SLC15A1
gene23684	69.0922	6.11045	0.000154097	0.0360359	up	yes	MAK
gene5595	68.1652	6.09096	1.05962e-07	9.25103e-05	up	yes	LOC101120481
gene12031	61.6762	5.94664	1.45253e-20	9.51101e-17	up	yes	KCNH5
gene11371	54.8122	5.77643	0.000764912	0.109776	up	no	SLC7A8
gene986	52.7738	5.72175	0.000737738	0.10646	up	no	CASQ2
gene6297	45.7739	5.51645	0.00399948	0.298865	up	no	GTSF1
gene15268	45.1984	5.4982	1.28769e-05	0.00522893	up	yes	KCNH6
gene10797	40.5273	5.34082	0.00205253	0.19728	up	no	AMTN
gene4217	36.081	5.17317	7.54967e-05	0.0199735	up	yes	LOC101117482
gene23500	35.7031	5.15798	0.00668647	0.385746	up	no	LOC101106553
gene4954	34.7209	5.11773	0.00626114	0.37569	up	no	LOC101123026
gene23029	33.0189	5.04522	0.00919462	0.438076	up	no	PTCHD4
gene16617	31.29	4.96763	0.00978342	0.4512	up	no	ARMC3
gene15874	30.6734	4.93892	0.000282176	0.0563421	up	no	PLD5
gene21739	30.0417	4.90889	0.0080107	0.415457	up	no	LOC106991727
gene11697	28.3779	4.8267	0.0155432	0.547913	up	no	PLA2G4E
gene25347	28.1387	4.81448	3.4882e-10	5.22064e-07	up	yes	ST8SIA5
gene27828	27.7192	4.79281	0.0127935	0.512748	up	no	POF1B
gene26865	26.9921	4.75447	0.0373124	0.759929	up	no	FAM90A1
gene27041	26.7899	4.74362	0.019851	0.605208	up	no	ZNF703
gene10675	25.2542	4.65845	0.0240162	0.652685	up	no	CWH43
gene26740	24.3216	4.60417	5.83049e-12	1.09078e-08	up	yes	CDHR1
gene7943	24.3065	4.60327	0.0616019	0.857664	up	no	SLC26A5
gene25454	24.0499	4.58796	5.21112e-06	0.0024157	up	yes	CDH20
gene29160	23.9856	4.58409	0.0272323	0.681888	up	no	LOC105606062
gene5434	23.0427	4.52624	0.0320047	0.714062	up	no	DPYSL5
gene18962	22.7055	4.50497	0.0363969	0.752101	up	no	CNTN5
gene28518	22.4328	4.48754	0.026308	0.67591	up	no	LOC101105728
gene9953	22.3813	4.48422	0.000133925	0.0321808	up	yes	LOC101116141
gene27221	22.0006	4.45947	0.038687	0.766178	up	no	FRMPD4
gene5847	21.7122	4.44043	0.0296703	0.700941	up	no	OXER1
gene22274	21.6512	4.43638	0.0400526	0.771002	up	no	LOC105603431
gene24958	20.0508	4.32558	0.000495771	0.0821303	up	no	LOC105601930
gene14035	19.8676	4.31235	0.00123717	0.144533	up	no	LOC105613864
gene13917	19.7698	4.30522	0.0565471	0.836281	up	no	LOC101119057
gene17467	18.7909	4.23196	0.0596462	0.849265	up	no	LOC105616801
gene6203	18.6908	4.22426	1.17487e-16	4.7883e-13	up	yes	LIN7A
gene15441	18.5136	4.21051	0.00211602	0.201533	up	no	MGAT5B
gene1631	18.2154	4.18709	0.0440763	0.783678	up	no	DUSP27
gene8606	18.205	4.18626	0.0086123	0.429627	up	no	ATG9B
gene20958	17.767	4.15113	0.0684238	0.880852	up	no	CUX2
gene4493	17.4264	4.12321	0.0742505	0.893658	up	no	PRKAG3
gene12399	17.2635	4.10966	0.0751155	0.893658	up	no	LOC105615953
gene207	17.2477	4.10833	0.0468862	0.794949	up	no	BMP8A
gene26770	17.2252	4.10645	0.000577883	0.091454	up	no	LOC101113823
gene23072	17.0507	4.09175	0.000407441	0.0721047	up	no	LOC101108696
gene7833	17.0381	4.09069	0.00108194	0.136467	up	no	AGR2
gene6914	16.604	4.05346	0.0653079	0.865863	up	no	SYCP3
gene8640	16.588	4.05207	0.0013173	0.150062	up	no	DPP6
gene1404	16.4985	4.04427	0.0138645	0.526277	up	no	NTRK1
gene208	16.2391	4.0214	0.00222205	0.208597	up	no	LOC105604051
gene21428	15.8723	3.98844	0.0856446	0.908881	up	no	ACAN
gene104	15.7904	3.98097	0.0892251	0.914873	up	no	LOC105616330
gene4439	15.4617	3.95063	0.0762123	0.89713	up	no	VWC2L
gene1766	15.409	3.9457	0.0983492	0.941297	up	no	TRNAS-GGA
gene11442	14.877	3.89501	0.10367	0.949562	up	no	RPGRIP1
gene16130	14.8362	3.89105	0.00213089	0.202506	up	no	RNF223
gene12530	14.6815	3.87593	3.65375e-05	0.0118552	up	yes	BVES
gene417	14.5509	3.86304	0.111141	0.957985	up	no	TRNAY-GUA
gene58	14.5443	3.86239	0.0936546	0.934281	up	no	LOC101109851
gene24809	14.5403	3.86198	0.00922578	0.438465	up	no	FBXL15
gene29095	14.3977	3.84777	0.113102	0.957985	up	no	LOC105606029
gene7767	14.1021	3.81783	0.0288105	0.693572	up	no	PON1
gene8740	13.1698	3.71916	0.140411	0.989648	up	no	HAPLN4
gene20712	13.0993	3.71142	0.0745424	0.893658	up	no	LOC101118560
gene23905	12.973	3.69744	0.112824	0.957985	up	no	LOC105604022
gene13663	12.8962	3.68888	0.000803834	0.113192	up	no	LECT1
gene22816	12.7674	3.67439	0.122987	0.972508	up	no	GRM4
gene19214	12.6947	3.66616	0.00823928	0.419915	up	no	ABCC8
gene15369	12.656	3.66175	0.0140659	0.530148	up	no	PDE6G
gene16755	12.633	3.65912	0.0464165	0.79472	up	no	LOC101123316
gene3319	12.5313	3.64746	0.146325	0.989648	up	no	TRNAG-UCC
gene1922	12.4346	3.63629	0.0178625	0.58226	up	no	MYH15
gene13930	12.2762	3.6178	1.14433e-08	1.33208e-05	up	yes	ATP12A
gene20126	12.0938	3.5962	0.0123674	0.50757	up	no	FOXI1
gene25830	11.9078	3.57384	0.131449	0.981631	up	no	TMC5
gene23482	11.8253	3.5638	0.164748	0.99347	up	no	LOC101102272
gene10230	11.6871	3.54685	0.0511406	0.814008	up	no	LIX1
gene10631	11.4173	3.51314	0.00543643	0.354641	up	no	BEND4
gene23904	11.2959	3.49773	0.0943825	0.934794	up	no	NELL1
gene8264	11.2959	3.49773	0.170732	1	up	no	LMOD2
gene29130	11.2049	3.48606	0.0257358	0.671038	up	no	LOC105606049
gene52	11.2038	3.48592	0.0922432	0.928868	up	no	HES6
gene19994	11.1736	3.48203	0.0583638	0.84525	up	no	YPEL4
gene25581	11.1013	3.47266	0.186009	1	up	no	NPW
gene12674	11.0134	3.46118	0.186958	1	up	no	LOC105615893
gene28479	11.01	3.46074	0.0722449	0.889764	up	no	LOC101118767
gene10850	10.9147	3.4482	0.162303	0.99347	up	no	LOC105607844
gene17977	10.896	3.44573	0.0985679	0.941297	up	no	RGS9BP
gene10342	10.8191	3.43551	0.0150104	0.542392	up	no	UGT8
gene26250	10.7137	3.42138	0.190247	1	up	no	AZGP1
gene12814	10.7024	3.41986	0.164608	0.99347	up	no	TRNAW-CCA
gene23578	10.6678	3.41519	0.0402164	0.771817	up	no	SCGN
gene25106	10.6476	3.41245	0.0123592	0.50757	up	no	FBXO15
gene14350	10.6349	3.41074	0.191779	1	up	no	ASIC2
gene14029	10.582	3.40355	0.154237	0.98983	up	no	LOC101107030
gene22924	10.4852	3.39028	0.0161706	0.558479	up	no	TREM2
gene10490	10.4738	3.38871	0.0720446	0.888816	up	no	TRNAW-CCA
gene16455	10.427	3.38225	0.193501	1	up	no	LOC105616625
gene18882	10.2883	3.36294	0.142793	0.989648	up	no	LOC105602111
gene29135	10.2442	3.35673	0.0800515	0.908881	up	no	LOC101102799
gene26773	10.2111	3.35206	0.120592	0.964299	up	no	LOC105605094
gene16106	10.1955	3.34986	0.213139	1	up	no	TMEM88B
gene16124	10.1789	3.3475	0.0902981	0.917176	up	no	TNFRSF4
gene183	10.139	3.34185	0.00268454	0.235552	up	no	EPHA10
gene15693	10.1346	3.34122	0.184779	1	up	no	C4BPB
gene9388	10.125	3.33986	0.213954	1	up	no	MEIKIN
gene22969	10.1106	3.3378	0.120025	0.962689	up	no	TTBK1
gene14749	10.0497	3.32909	0.214832	1	up	no	LOC101111723
gene10941	10.0304	3.32631	0.21441	1	up	no	C6H4orf36
gene23522	10.0035	3.32244	0.11486	0.957985	up	no	LOC105603941
gene11223	9.88874	3.30579	0.21608	1	up	no	LOC101118700
gene14078	9.8675	3.30268	0.11843	0.961552	up	no	ZIC5
gene12570	9.66978	3.27348	0.0429711	0.780768	up	no	LOC105612960
gene5609	9.65719	3.2716	0.0993327	0.941297	up	no	DNAH6
gene8983	9.64845	3.2703	0.112531	0.957985	up	no	C5H19orf57
id590237	9.62097	3.26618	0.0147878	0.540325	up	no	LOC101115772
gene25336	9.43632	3.23822	0.000476926	0.0805571	up	no	SLC14A1
gene15077	9.4326	3.23766	0.045139	0.787298	up	no	LOC101117431
gene15492	9.42614	3.23667	0.0529508	0.820466	up	no	SMIM6
gene10293	9.41059	3.23429	0.242108	1	up	no	TKTL2
gene25718	9.36899	3.22789	0.120222	0.963484	up	no	SEC14L5
gene20995	9.3408	3.22355	0.0320043	0.714062	up	no	HRK
gene15032	9.325	3.2211	0.124455	0.977279	up	no	TNS4
gene1390	9.3074	3.21838	0.0429042	0.780365	up	no	TTC24
gene16833	9.30721	3.21835	0.00914712	0.436786	up	no	LOC101109377
gene11105	9.30256	3.21763	0.211248	1	up	no	LOC105613993
gene242	9.26177	3.21129	3.83493e-09	5.02213e-06	up	yes	CITED4
gene23187	9.21053	3.20328	0.173198	1	up	no	MUC21
gene21134	9.20267	3.20205	0.244656	1	up	no	CRYBA4
gene8297	9.18956	3.2	0.1331	0.981631	up	no	PRRT4
gene13254	9.15809	3.19505	3.64355e-06	0.00183519	up	yes	PENK
gene4866	9.14702	3.1933	1.21222e-06	0.000713482	up	yes	ALPL
gene18265	9.00668	3.171	0.00890073	0.432728	up	no	PRR19
gene17577	8.99305	3.16881	0.128862	0.981631	up	no	FAM92B
gene28165	8.96915	3.16497	0.0264596	0.676287	up	no	LOC101104563
gene11449	8.90147	3.15404	0.248429	1	up	no	LOC101110239
gene3467	8.89711	3.15334	0.0464644	0.79472	up	no	DMRT2
gene27518	8.89082	3.15232	0.035387	0.744854	up	no	ALAS2
gene25522	8.86393	3.14795	0.0104211	0.46413	up	no	FBXL16
gene9495	8.77048	3.13266	0.0587607	0.846858	up	no	MXD3
gene22080	8.77	3.13258	0.13787	0.989648	up	no	TRNAC-GCA
gene17026	8.76398	3.13159	0.250186	1	up	no	CDH26
gene5053	8.71173	3.12296	0.218168	1	up	no	LCN9
gene10703	8.68918	3.11922	0.249718	1	up	no	NMU
gene708	8.65958	3.1143	0.0338359	0.7315	up	no	LOC101116002
gene1749	8.64278	3.11149	7.5172e-05	0.0199735	up	yes	NCAM2
gene14562	8.59021	3.10269	0.145758	0.989648	up	no	SLC13A5
gene10796	8.49458	3.08654	0.273794	1	up	no	LOC105615512
gene19855	8.462	3.081	0.277815	1	up	no	MYBPC3
gene18459	8.39779	3.07001	0.242691	1	up	no	KCNJ14
gene28586	8.37798	3.0666	0.00582407	0.365795	up	no	LOC101121157
gene2853	8.31354	3.05546	0.0680585	0.880002	up	no	BRINP1
gene12624	8.28388	3.05031	3.66633e-05	0.0118552	up	yes	HTR1E
gene2268	8.25408	3.04511	0.280513	1	up	no	LOC101111856
gene18462	8.24909	3.04424	0.03523	0.744827	up	no	SULT2B1
gene11309	8.1654	3.02952	0.0258697	0.672145	up	no	REC114
gene19189	8.10679	3.01913	0.149367	0.989648	up	no	TRNAC-ACA
gene24111	8.03684	3.00663	0.282782	1	up	no	OPCML
gene25195	8.01625	3.00293	0.247916	1	up	no	TTR
gene2041	7.98111	2.99659	0.00763691	0.408064	up	no	CASR
gene29138	7.97011	2.9946	0.283677	1	up	no	CECR6
gene6509	7.96373	2.99344	0.00589798	0.366494	up	no	CCDC184
gene4105	7.96256	2.99323	0.170828	1	up	no	LOC101115858
gene9778	7.9441	2.98988	0.0111028	0.477896	up	no	SPOCK1
gene18010	7.93097	2.9875	0.0949894	0.936018	up	no	LOC101120353
gene25182	7.91976	2.98546	0.153841	0.989648	up	no	CCDC178
gene6501	7.8868	2.97944	0.190627	1	up	no	LOC101105490
gene18475	7.8453	2.97183	0.0186733	0.596052	up	no	FUT1
id590904	7.8327	2.96951	0.00122919	0.144533	up	no	LOC101108817
gene5395	7.70026	2.94491	0.14758	0.989648	up	no	FKBP1B
gene22670	7.68897	2.94279	0.0434541	0.782757	up	no	TMEM40
gene15636	7.67998	2.9411	0.100012	0.941297	up	no	GOLT1A
gene1268	7.60816	2.92755	0.000437145	0.0758243	up	no	LOC101103771
gene18146	7.55383	2.91721	0.278201	1	up	no	GGN
gene16830	7.47582	2.90223	0.319547	1	up	no	LOC106990122
gene19235	7.45706	2.89861	0.027023	0.679377	up	no	CALCB
gene21826	7.45421	2.89805	0.17465	1	up	no	SLC24A4
gene24404	7.45049	2.89733	0.00723712	0.396551	up	no	CNIH2
gene28100	7.40094	2.88771	0.28039	1	up	no	ATP1B4
gene24763	7.38281	2.88417	0.163916	0.99347	up	no	LOC106991846
gene17255	7.33899	2.87558	0.0977833	0.939677	up	no	LBP
gene11814	7.33265	2.87434	0.281379	1	up	no	FOXB1
gene28929	7.29158	2.86623	0.181303	1	up	no	LOC106992032
gene4613	7.28683	2.86529	0.322142	1	up	no	NMUR1
gene1206	7.26894	2.86174	0.322391	1	up	no	LOC105613572
gene7377	7.25842	2.85966	0.179542	1	up	no	PIANP
gene28946	7.25589	2.85915	0.322572	1	up	no	LOC101106242
gene17017	7.21017	2.85003	0.174797	1	up	no	HRH3
gene19293	7.20637	2.84927	0.000484141	0.0812845	up	no	C15H11orf16
gene23896	7.19855	2.84771	0.00354867	0.277804	up	no	GAS2
gene10638	7.18	2.84398	0.00812569	0.416893	up	no	YIPF7
gene18997	7.17288	2.84255	0.324306	1	up	no	GUCY1A2
gene12828	7.1504	2.83802	0.0728988	0.891263	up	no	VIP
gene26082	7.13829	2.83558	0.00497317	0.339501	up	no	CALN1
gene16820	7.13776	2.83547	0.0268642	0.678416	up	no	LOC101106610
gene20684	7.04416	2.81643	0.325549	1	up	no	TRNAC-GCA
gene12617	7.03938	2.81545	0.18197	1	up	no	C8H6orf163
gene26186	6.97092	2.80135	0.0038957	0.295323	up	no	VGF
gene6499	6.958	2.79867	0.020307	0.612756	up	no	LOC101104986
gene3638	6.95135	2.79729	0.325945	1	up	no	LRRC19
gene21098	6.93808	2.79454	0.0441085	0.783678	up	no	SVOP
gene14661	6.92393	2.79159	0.121489	0.967185	up	no	SLC35G6
gene17500	6.9111	2.78892	0.000882251	0.121618	up	no	CNTNAP4
gene18470	6.88212	2.78285	0.314428	1	up	no	LOC101107465
gene20469	6.8314	2.77218	0.00488294	0.336587	up	no	CDH18
gene19062	6.76186	2.75742	0.319003	1	up	no	TRNAC-GCA
gene25977	6.75303	2.75554	0.209688	1	up	no	FAM57B
gene4453	6.70626	2.74551	0.0056422	0.362645	up	no	2021-03-04
gene4321	6.70578	2.74541	0.00201318	0.194569	up	no	LOC101104808
gene7280	6.70546	2.74534	0.319843	1	up	no	CLEC1B
gene710	6.70166	2.74452	0.0815816	0.908881	up	no	LOC101116267
gene3250	6.69282	2.74261	1.10967e-07	9.37548e-05	up	yes	LZTS1
gene13704	6.67404	2.73856	0.212362	1	up	no	ERICH6B
gene12431	6.62256	2.72739	0.215561	1	up	no	RSPH4A
gene14155	6.6069	2.72397	0.366547	1	up	no	LOC105616251
gene22244	6.5917	2.72065	0.050974	0.814008	up	no	LHFPL4
gene9216	6.58591	2.71938	0.228149	1	up	no	LOC105609451
gene18356	6.57225	2.71639	0.205533	1	up	no	LOC101112590
gene23022	6.55699	2.71303	0.322082	1	up	no	ADGRF1
gene26160	6.54297	2.70995	1.10473e-07	9.37548e-05	up	yes	ORAI2
gene15540	6.53197	2.70752	0.369325	1	up	no	LOC101105174
gene20720	6.53197	2.70752	0.369325	1	up	no	LOC101108955
gene12212	6.50751	2.7021	0.370211	1	up	no	LRRC74A
gene14111	6.50574	2.70171	0.0206467	0.617077	up	no	MYO16
gene14345	6.50501	2.70155	0.2051	1	up	no	CCL1
gene22865	6.47641	2.69519	0.370655	1	up	no	PNPLA1
gene13192	6.45397	2.69019	0.0948026	0.935679	up	no	FAM83A
gene7498	6.44532	2.68825	0.3711	1	up	no	BAIAP2L2
gene6589	6.4417	2.68744	0.21855	1	up	no	LOC101102714
gene19711	6.43751	2.6865	0.0918184	0.926015	up	no	BBOX1
gene24994	6.43096	2.68503	0.370771	1	up	no	LOC106991721
gene3356	6.43096	2.68503	0.370771	1	up	no	LOC101116452
gene21183	6.4229	2.68322	0.218457	1	up	no	GAL3ST1
gene7610	6.38367	2.67439	0.0270696	0.67957	up	no	SULT4A1
gene12321	6.37489	2.6724	0.372113	1	up	no	IMPG1
gene3850	6.33581	2.66353	0.324383	1	up	no	ZSWIM2
gene4496	6.33232	2.66273	0.0860848	0.908881	up	no	CDK5R2
gene14907	6.31205	2.65811	0.372489	1	up	no	PHOSPHO1
gene25	6.3072	2.657	0.37256	1	up	no	GPR35
gene10897	6.30684	2.65692	0.00284711	0.242571	up	no	PRKG2
gene6696	6.28354	2.65158	0.23595	1	up	no	TRNAE-UUC
gene14577	6.26849	2.64812	0.373655	1	up	no	TRNAC-GCA
gene7186	6.26342	2.64695	0.237038	1	up	no	PDE6H
gene3669	6.25856	2.64583	0.26311	1	up	no	TMEM215
gene11138	6.24713	2.64319	0.00178262	0.181671	up	no	CDO1
gene25915	6.23719	2.6409	0.0394864	0.769534	up	no	SLC5A11
gene15379	6.23228	2.63976	0.373653	1	up	no	LOC106991405
gene26907	6.22113	2.63718	0.222388	1	up	no	LOC105605148
gene11108	6.21923	2.63674	0.373844	1	up	no	LOC101103400
gene23692	6.21756	2.63635	0.0678023	0.880002	up	no	TFAP2A
gene15647	6.20182	2.63269	0.086213	0.908881	up	no	CNTN2
gene18420	6.20101	2.6325	0.0900787	0.915939	up	no	BBC3
gene22623	6.18879	2.62966	0.0220186	0.630288	up	no	CCR9
gene8806	6.18177	2.62802	0.239038	1	up	no	TMEM221
gene5799	6.17952	2.62749	0.00601343	0.368215	up	no	KCNK12
gene2629	6.1777	2.62707	0.140264	0.989648	up	no	LCA5L
gene6130	6.15656	2.62212	0.0113608	0.484636	up	no	LOC101117749
gene16771	6.15568	2.62192	0.0665741	0.871838	up	no	NKX2-2
gene21878	6.12703	2.61519	0.0887467	0.913939	up	no	C18H14orf132
gene7183	6.08556	2.60539	0.00128946	0.148453	up	no	PTPRO
gene1435	6.05305	2.59766	0.233408	1	up	no	LOC101109843
gene15544	6.02259	2.59038	0.260398	1	up	no	BTBD17
gene2024	6.02242	2.59034	0.0869309	0.908881	up	no	LOC105602140
gene20748	6.00911	2.58715	0.261181	1	up	no	LOC105608293
gene2645	6.00817	2.58693	0.0214672	0.625773	up	no	TMPRSS2
gene26778	5.96063	2.57546	0.235737	1	up	no	LOC105605049
gene8693	5.94835	2.57249	0.279576	1	up	no	LOC101120326
gene28117	5.94572	2.57185	0.0148953	0.541888	up	no	LOC105605719
gene1267	5.92334	2.56641	0.00182777	0.18377	up	no	S100A9
gene933	5.9225	2.56621	0.170512	1	up	no	TMIGD3
gene16053	5.9183	2.56518	0.000239582	0.0505021	up	no	AJAP1
gene4499	5.91409	2.56416	0.0321958	0.714639	up	no	CFAP65
gene5207	5.88528	2.55711	0.369009	1	up	no	ADGRD2
gene16818	5.88395	2.55679	0.0566943	0.837276	up	no	LOC101107119
gene12200	5.88197	2.5563	0.140526	0.989648	up	no	LOC105615770
gene29153	5.87891	2.55555	0.0390743	0.767753	up	no	LOC101106577
gene6888	5.86071	2.55107	0.00210364	0.201086	up	no	ANKS1B
gene6471	5.83028	2.54357	0.082556	0.908881	up	no	CCDC65
gene17557	5.81699	2.54027	0.370078	1	up	no	DNAAF1
gene21268	5.79372	2.53449	0.266285	1	up	no	YDJC
gene4791	5.78596	2.53256	0.0131409	0.516993	up	no	EXTL1
gene8981	5.77932	2.5309	0.016949	0.567673	up	no	PODNL1
gene14578	5.77658	2.53022	0.0150268	0.542392	up	no	LOC105616457
gene26769	5.77594	2.53006	0.0047094	0.328216	up	no	GPRIN2
gene3229	5.77068	2.52874	0.0177975	0.580865	up	no	PIWIL2
gene15943	5.76387	2.52704	0.0130899	0.516331	up	no	LOC101110527
gene11568	5.74123	2.52136	0.370176	1	up	no	LOC101119825
gene799	5.74123	2.52136	0.370176	1	up	no	LOC105614135
gene15753	5.73518	2.51984	0.263934	1	up	no	TRNAC-ACA
gene4917	5.73341	2.51939	0.267029	1	up	no	IGSF21
gene21745	5.70255	2.51161	0.0200932	0.609111	up	no	TTC6
gene26754	5.70121	2.51127	0.115798	0.957985	up	no	OPN4
gene12311	5.69672	2.51013	0.244547	1	up	no	LOC101118281
gene10491	5.69153	2.50882	0.42839	1	up	no	TRNAW-CCA
gene15971	5.66707	2.5026	0.127207	0.981631	up	no	PTCHD2
gene25264	5.66305	2.50158	0.428317	1	up	no	ADCYAP1
gene7663	5.64733	2.49757	0.429603	1	up	no	MOV10L1
gene21789	5.63775	2.49512	0.172243	1	up	no	TGM5
gene27102	5.62869	2.4928	0.052094	0.81605	up	no	CHRNB3
gene21998	5.62371	2.49152	0.190038	1	up	no	TRNAE-UUC
gene228	5.61623	2.4896	0.430053	1	up	no	COL9A2
gene17319	5.60312	2.48623	0.430243	1	up	no	SLPI
gene16145	5.58233	2.48087	0.0407751	0.774737	up	no	TMEM82
gene3039	5.55697	2.4743	0.199694	1	up	no	DIRAS2
gene11152	5.54093	2.47013	0.294688	1	up	no	DRD1
gene12973	5.53717	2.46915	0.0510735	0.814008	up	no	LOC101102992
gene21943	5.51321	2.46289	0.431071	1	up	no	MIR376A
gene18457	5.50855	2.46167	0.0317174	0.712459	up	no	GRIN2D
gene24406	5.50207	2.45997	0.10488	0.954215	up	no	TMEM151A
gene19236	5.49215	2.45737	0.0324743	0.71769	up	no	LOC101121038
gene26209	5.4819	2.45468	0.021173	0.621694	up	no	ACTL6B
gene23558	5.48002	2.45418	0.000248724	0.0517019	up	no	LOC101112356
gene13711	5.47938	2.45401	0.266701	1	up	no	LRRC63
gene13329	5.4524	2.44689	2.83756e-08	2.9728e-05	up	yes	EYA1
gene4818	5.44306	2.44442	0.194669	1	up	no	GRHL3
gene6448	5.43949	2.44347	0.27588	1	up	no	KCNH3
gene10511	5.43349	2.44188	0.0417701	0.77589	up	no	LOC101103815
rna51471	5.4263	2.43997	0.432625	1	up	no	rna51471
gene7730	5.42524	2.43969	0.432356	1	up	no	LOC106990187
gene29191	5.39411	2.43138	0.320231	1	up	no	LOC101112800
gene9861	5.38892	2.43	0.215627	1	up	no	LOC105615368
gene22097	5.38632	2.4293	0.267024	1	up	no	TRIM71
gene24867	5.37033	2.42501	0.000559183	0.089318	up	no	RBM20
gene24683	5.3517	2.42	0.0124066	0.50757	up	no	LGI1
gene6494	5.33727	2.4161	0.433644	1	up	no	LOC101103713
gene9845	5.33727	2.4161	0.433644	1	up	no	LOC105611203
gene7935	5.33301	2.41495	0.434171	1	up	no	FBXL13
gene5949	5.28663	2.40235	0.268537	1	up	no	CD207
gene26483	5.28441	2.40174	0.00507998	0.342918	up	no	LOC101117215
gene26118	5.28099	2.40081	0.00134719	0.151993	up	no	STX1A
gene12014	5.27803	2.4	0.00865365	0.429627	up	no	SIX1
gene9816	5.27082	2.39803	0.302295	1	up	no	SLC23A1
gene683	5.2597	2.39498	0.0269349	0.678837	up	no	LPAR3
gene25611	5.23683	2.38869	0.293821	1	up	no	LOC101118241
gene2594	5.23618	2.38852	0.03187	0.713135	up	no	LOC101117129
gene10012	5.22886	2.3865	0.207996	1	up	no	LOC101104146
gene5999	5.22821	2.38632	0.0394299	0.769534	up	no	C3H2orf81
gene21307	5.22607	2.38573	0.152594	0.989648	up	no	RTN4R
gene11898	5.18873	2.37538	0.00454229	0.321974	up	no	SLC27A2
gene20123	5.18866	2.37536	0.29521	1	up	no	FAM196B
gene2417	5.18761	2.37507	0.0287963	0.693572	up	no	MME
gene4383	5.17604	2.37185	7.80368e-05	0.020439	up	yes	ADAM23
gene13089	5.16159	2.36782	0.426909	1	up	no	LOC105614078
gene25762	5.15543	2.36609	0.317391	1	up	no	LOC105604659
gene25747	5.15113	2.36489	0.0206525	0.617077	up	no	ATF7IP2
gene17491	5.14194	2.36231	0.330211	1	up	no	LOC101118212
gene28760	5.11731	2.35539	0.120941	0.965005	up	no	LOC105605873
gene18790	5.11198	2.35388	0.232136	1	up	no	LOC101104263
gene18202	5.11122	2.35367	0.317464	1	up	no	LOC105616887
gene26145	5.10842	2.35288	0.050758	0.813278	up	no	SRRM3
gene24219	5.10583	2.35215	0.0492933	0.804617	up	no	LRRC10B
gene10556	5.10241	2.35118	0.00250597	0.224011	up	no	SEL1L3
gene27855	5.09698	2.34964	1.53157e-06	0.000881628	up	yes	LOC101105553
gene25626	5.0933	2.3486	0.292525	1	up	no	CLDN9
gene4973	5.0933	2.3486	0.292525	1	up	no	C3H9orf172
gene19119	5.09233	2.34833	0.155397	0.990495	up	no	TMPRSS13
gene21582	5.09132	2.34804	0.298493	1	up	no	CHRNA5
gene3304	5.08462	2.34614	0.331884	1	up	no	LOC101105311
gene570	5.08449	2.3461	0.155419	0.990495	up	no	TRNAG-GCC
gene14605	5.08141	2.34523	0.42876	1	up	no	C11H17orf107
gene12783	5.06701	2.34114	0.293244	1	up	no	ADGB
gene26359	5.04962	2.33618	0.0280564	0.688373	up	no	C24H7orf50
gene26255	5.0453	2.33494	0.0278256	0.686877	up	no	LOC101110202
gene11381	5.04167	2.3339	0.0115785	0.488976	up	no	AJUBA
gene16840	5.03798	2.33285	0.333259	1	up	no	LOC101110693
gene13587	5.02899	2.33027	0.333525	1	up	no	LOC101116662
gene4551	5.01504	2.32626	0.0219178	0.629797	up	no	SCG2
gene13232	4.99879	2.32158	0.318263	1	up	no	OPRK1
gene25012	4.99867	2.32154	0.301264	1	up	no	FAM196A
gene25210	4.98816	2.31851	0.00366844	0.28301	up	no	CHST9
gene15752	4.97865	2.31575	1.45516e-06	0.000846954	up	yes	ESRRG
gene16216	4.97232	2.31392	0.0688376	0.881337	up	no	PAPPA2
gene14928	4.96488	2.31176	0.294575	1	up	no	MIR10A
gene3153	4.96341	2.31133	0.0149065	0.541888	up	no	DNAI1
gene16636	4.92938	2.30141	0.00541098	0.354304	up	no	GPR158
gene17597	4.92575	2.30034	0.00938221	0.439989	up	no	JPH3
gene23915	4.92106	2.29897	0.431178	1	up	no	LOC101120876
gene24762	4.91987	2.29862	0.0588724	0.847229	up	no	PKD2L1
gene14311	4.91192	2.29629	0.337036	1	up	no	LOC101114535
gene16543	4.90319	2.29372	0.000377868	0.0682547	up	no	GATA3
gene27943	4.89637	2.29171	0.337508	1	up	no	GABRQ
gene10826	4.89393	2.29099	0.337582	1	up	no	LOC101103238
gene18545	4.88843	2.28937	0.43184	1	up	no	TRNAC-GCA
gene3552	4.88634	2.28875	0.0692147	0.883298	up	no	CER1
gene617	4.88497	2.28835	0.01195	0.496918	up	no	LOC105609899
gene14763	4.87655	2.28586	0.308982	1	up	no	LOC106991419
gene1997	4.87512	2.28544	0.337705	1	up	no	UPK1B
gene25538	4.87294	2.28479	0.130942	0.981631	up	no	LOC101106386
gene18208	4.87247	2.28465	0.080013	0.908881	up	no	CNTD2
gene28911	4.85143	2.27841	0.143484	0.989648	up	no	LOC101121330
gene9827	4.83789	2.27438	0.0113447	0.484636	up	no	NRG2
gene17011	4.83707	2.27413	3.7716e-05	0.0120468	up	yes	RBBP8NL
gene7785	4.83044	2.27215	2.47633e-10	3.93084e-07	up	yes	ASNS
gene23537	4.82533	2.27063	0.340111	1	up	no	TRNAM-CAU
gene25491	4.82481	2.27047	0.000339749	0.0633347	up	no	LOC101108797
gene28520	4.82445	2.27036	0.17785	1	up	no	LOC101106498
gene25030	4.82367	2.27013	0.194069	1	up	no	TCERG1L
gene25333	4.82338	2.27004	0.0175334	0.578007	up	no	SLC14A2
gene19638	4.82135	2.26944	0.166407	0.994399	up	no	DNAJB13
gene18769	4.81924	2.26881	0.330908	1	up	no	LOC100192427
gene17440	4.81766	2.26833	0.308875	1	up	no	CYP24
gene6261	4.81628	2.26792	0.330573	1	up	no	LOC101113743
gene4545	4.812	2.26664	0.235382	1	up	no	LOC101120221
gene27363	4.81034	2.26614	0.0252149	0.664738	up	no	IL1RAPL1
gene11915	4.80999	2.26603	0.339255	1	up	no	CTXN2
gene27574	4.80308	2.26396	0.337367	1	up	no	PAGE4
gene2987	4.77905	2.25672	0.337165	1	up	no	LOC101119531
gene17809	4.77261	2.25478	0.156779	0.992601	up	no	BEAN1
gene10963	4.75186	2.24849	0.434034	1	up	no	LOC105607318
gene24208	4.75186	2.24849	0.434034	1	up	no	LOC101105864
gene12724	4.74635	2.24682	0.013391	0.520369	up	no	SLC35D3
gene6093	4.73749	2.24412	0.125545	0.979155	up	no	FAM178B
gene28646	4.73434	2.24316	0.118938	0.961552	up	no	GRIN1
gene20537	4.72826	2.24131	0.0984892	0.941297	up	no	IRX1
gene12933	4.71921	2.23855	0.362916	1	up	no	DACT2
gene15999	4.71921	2.23855	0.505102	1	up	no	LOC106991485
gene18556	4.71921	2.23855	0.505102	1	up	no	SPIB
gene25057	4.71313	2.23669	0.0404771	0.77232	up	no	CALY
gene28382	4.7043	2.23398	0.0306249	0.706946	up	no	CKB
gene24841	4.70341	2.23371	0.0465188	0.79472	up	no	COL17A1
gene11671	4.70056	2.23283	0.334163	1	up	no	RHOV
gene10919	4.69874	2.23227	0.505788	1	up	no	TRNAW-CCA
gene17953	4.69874	2.23227	0.505788	1	up	no	LOC105606387
gene16857	4.69138	2.23001	0.208911	1	up	no	TRNAC-GCA
gene20930	4.68872	2.22919	0.156125	0.991323	up	no	TRNAE-UUC
gene8238	4.68553	2.22821	0.262136	1	up	no	LOC105609673
gene7749	4.68138	2.22693	0.0389147	0.767597	up	no	HEPACAM2
gene11805	4.67043	2.22355	0.0893008	0.914892	up	no	C2CD4B
gene23145	4.66764	2.22269	0.50622	1	up	no	LY6G6C
gene25412	4.65759	2.21958	0.0258948	0.672145	up	no	ST8SIA3
gene29252	4.65453	2.21864	0.506402	1	up	no	CYP17A1
gene4352	4.6438	2.21531	0.00893412	0.433284	up	no	KIAA2012
gene15618	4.63967	2.21402	0.00119271	0.143996	up	no	MYBPH
gene21687	4.63883	2.21376	0.00981928	0.451989	up	no	COCH
gene28224	4.63002	2.21102	0.0367063	0.755167	up	no	LOC101112296
gene2641	4.62416	2.20919	0.0389484	0.767597	up	no	FAM3B
gene18722	4.6161	2.20667	0.116401	0.957985	up	no	LOC105602096
gene8149	4.61292	2.20568	0.337365	1	up	no	NPY
gene25720	4.61101	2.20508	0.023159	0.645557	up	no	C24H16orf89
gene28696	4.61033	2.20487	0.507016	1	up	no	LOC101102132
gene24555	4.60292	2.20255	0.107647	0.957985	up	no	RASSF7
gene7711	4.59763	2.20089	0.0389845	0.767715	up	no	DDC
gene409	4.59109	2.19884	0.0393384	0.769409	up	no	LOC105605154
gene11758	4.58476	2.19684	0.0355403	0.744854	up	no	TRIM9
gene896	4.582	2.19598	0.17632	1	up	no	ALX3
gene10448	4.57628	2.19417	0.0428668	0.780365	up	no	MTTP
gene11023	4.57495	2.19376	0.329055	1	up	no	LOC101117587
gene28268	4.56936	2.19199	0.507195	1	up	no	LOC105610402
gene18678	4.56502	2.19062	0.364452	1	up	no	LOC101112843
gene20101	4.56205	2.18968	0.232277	1	up	no	LOC106991631
gene25374	4.55479	2.18739	0.3307	1	up	no	LOC105604519
gene7898	4.54738	2.18504	0.0269408	0.678837	up	no	LOC105615152
gene21057	4.5471	2.18495	0.261165	1	up	no	MSI1
gene15697	4.53928	2.18246	0.0260116	0.672503	up	no	LOC106991474
gene21738	4.53764	2.18194	0.055346	0.829346	up	no	PAX9
gene25207	4.52724	2.17863	0.000265914	0.0542	up	no	CDH2
gene18736	4.51985	2.17627	0.030306	0.70425	up	no	PTPRH
gene17132	4.51704	2.17538	0.508306	1	up	no	LOC105611326
gene24102	4.51704	2.17538	0.508306	1	up	no	TRNAW-CCA
gene19207	4.51594	2.17503	0.008017	0.415457	up	no	TPH1
gene19706	4.51136	2.17356	0.361027	1	up	no	LOC101113955
gene10116	4.50393	2.17119	0.508487	1	up	no	LOC101120408
gene13133	4.50361	2.17108	0.0244687	0.65654	up	no	KCNQ3
gene16436	4.50048	2.17008	0.0287499	0.693572	up	no	CACNA1S
gene20166	4.49269	2.16758	0.0819682	0.908881	up	no	LOC105602668
gene25789	4.49204	2.16737	0.185839	1	up	no	TRNAC-GCA
gene22050	4.49082	2.16698	0.508667	1	up	no	LOC101107998
gene18331	4.48394	2.16477	0.0460982	0.792729	up	no	CEACAM16
gene5589	4.48382	2.16473	0.377844	1	up	no	LRRTM4
gene6498	4.47633	2.16232	0.031438	0.710247	up	no	LOC101104739
gene2530	4.47403	2.16157	0.23028	1	up	no	SPSB4
gene15671	4.47284	2.16119	0.379073	1	up	no	FAM72A
gene6514	4.47284	2.16119	0.508915	1	up	no	COL2A1
gene17873	4.46835	2.15974	0.508598	1	up	no	TRNAS-AGA
gene21542	4.45281	2.15472	0.171958	1	up	no	APBA2
gene8771	4.44964	2.15369	0.0662151	0.869309	up	no	LRRC25
gene4517	4.44371	2.15176	0.081714	0.908881	up	no	RESP18
gene21843	4.43567	2.14915	0.14269	0.989648	up	no	LOC101114311
gene6928	4.43326	2.14837	0.0218001	0.628811	up	no	PAH
gene24545	4.43253	2.14813	0.00190112	0.186841	up	no	PDDC1
gene3802	4.42863	2.14686	0.509522	1	up	no	LOC101108109
gene4586	4.42676	2.14625	0.0986845	0.941297	up	no	DNER
gene9382	4.42248	2.14486	0.126743	0.981108	up	no	LOC101123039
gene6252	4.41308	2.14179	0.380996	1	up	no	EPYC
gene11212	4.41274	2.14167	0.143201	0.989648	up	no	GPR137C
gene7493	4.40431	2.13892	0.149616	0.989648	up	no	SOX10
gene25108	4.40411	2.13885	0.335616	1	up	no	LOC101102357
gene10332	4.39754	2.1367	0.509948	1	up	no	TRAM1L1
gene135	4.39754	2.1367	0.509948	1	up	no	LOC101114743
gene15267	4.39754	2.1367	0.3815	1	up	no	LOC105613829
gene16047	4.39754	2.1367	0.509948	1	up	no	RNF207
gene25311	4.39696	2.13651	0.0112123	0.480383	up	no	CIDEA
gene28649	4.39304	2.13522	0.381206	1	up	no	LOC101114089
gene20974	4.38057	2.13112	0.279625	1	up	no	CCDC60
gene7644	4.38002	2.13094	0.0672799	0.877121	up	no	LOC105614885
gene11617	4.37553	2.12946	0.381337	1	up	no	LOC106991264
gene25290	4.37065	2.12785	0.00407895	0.302217	up	no	LAMA1
gene4708	4.36644	2.12646	0.378994	1	up	no	OPRD1
gene1623	4.36644	2.12646	0.510374	1	up	no	LOC101109936
gene23528	4.36644	2.12646	0.510374	1	up	no	TRNAR-UCG
gene28921	4.36644	2.12646	0.510374	1	up	no	LOC101102213
gene2342	4.36047	2.12448	0.107225	0.957985	up	no	ZBBX
gene25906	4.34459	2.11922	0.510305	1	up	no	TRNAG-CCC
id254228	4.34459	2.11922	0.510305	1	up	no	LOC101103651
gene1209	4.32377	2.11229	0.00872973	0.429627	up	no	CELF3
gene18813	4.32052	2.1112	0.0326123	0.71839	up	no	LOC101107984
gene25103	4.31713	2.11007	0.101722	0.94254	up	no	C23H18orf63
gene19247	4.31585	2.10965	0.154404	0.98983	up	no	TRNAC-GCA
gene20284	4.31509	2.10939	0.0479554	0.797729	up	no	RAB3C
gene23478	4.31431	2.10913	0.0671763	0.876787	up	no	LOC101105785
gene28882	4.30665	2.10656	0.109841	0.957985	up	no	LOC101116714
gene15526	4.30228	2.1051	0.203994	1	up	no	FADS6
gene11486	4.30133	2.10478	0.503738	1	up	no	RNASE11
gene26490	4.30133	2.10478	0.503738	1	up	no	LOC101118244
gene21180	4.29384	2.10227	0.226283	1	up	no	LOC101111910
gene21744	4.29262	2.10186	0.00598958	0.368215	up	no	FOXA1
gene18772	4.28313	2.09867	0.204999	1	up	no	LOC101106542
gene18913	4.2685	2.09373	0.0267321	0.677172	up	no	GPR83
gene25864	4.23908	2.08375	0.00858981	0.428942	up	no	CRYM
gene24088	4.2382	2.08345	0.0488422	0.803195	up	no	KIRREL3
gene21576	4.23658	2.0829	0.0203205	0.61281	up	no	CRABP1
gene10222	4.23607	2.08273	0.0760225	0.895499	up	no	PCSK1
gene18588	4.22595	2.07927	0.391367	1	up	no	LOC101120106
gene24450	4.22115	2.07764	0.370224	1	up	no	CARNS1
gene26519	4.22112	2.07763	0.00334057	0.267568	up	no	RET
gene25181	4.20624	2.07253	0.00738173	0.400287	up	no	ASXL3
gene25307	4.20488	2.07206	0.0855317	0.908881	up	no	GNAL
gene25976	4.19851	2.06988	0.119424	0.961552	up	no	LOC105604728
gene24317	4.19452	2.06851	0.00575439	0.363024	up	no	CCDC88B
gene22192	4.19178	2.06756	0.382292	1	up	no	LOC101119853
gene15176	4.18493	2.0652	0.224208	1	up	no	NAGS
gene14927	4.18493	2.0652	0.014736	0.540325	up	no	HOXB5
gene12084	4.18106	2.06387	0.371568	1	up	no	RDH12
gene17942	4.18106	2.06387	0.505589	1	up	no	TAT
gene7664	4.17358	2.06129	0.109956	0.957985	up	no	PANX2
gene28351	4.17335	2.06121	0.0870755	0.908881	up	no	LOC101109336
gene14552	4.16485	2.05827	1.91606e-07	0.000152074	up	yes	SPNS2
gene22753	4.16407	2.05799	0.00553349	0.358295	up	no	BEND6
gene7771	4.1612	2.057	0.118823	0.961552	up	no	ASB4
gene22381	4.1601	2.05662	0.0690992	0.882912	up	no	ASB14
gene14017	4.1583	2.05599	0.30388	1	up	no	DCT
gene16909	4.15564	2.05507	0.00646014	0.380501	up	no	GFRA4
gene22462	4.15286	2.0541	0.506022	1	up	no	GRM2
gene485	4.15264	2.05403	0.115967	0.957985	up	no	LEXM
gene3186	4.15257	2.05401	0.226775	1	up	no	STMN4
gene24851	4.14886	2.05272	0.0498093	0.80727	up	no	SORCS3
gene1444	4.14771	2.05231	0.422854	1	up	no	LOC101111142
gene10467	4.14097	2.04997	0.372924	1	up	no	LOC101102064
gene17141	4.13357	2.04739	0.107063	0.957985	up	no	BPIFB2
gene9014	4.13288	2.04715	0.148229	0.989648	up	no	RTBDN
gene28127	4.13234	2.04696	0.00359629	0.279739	up	no	TENM1
gene14924	4.12479	2.04432	0.0223011	0.633512	up	no	HOXB8
gene8761	4.12105	2.04301	0.000163725	0.0381174	up	yes	TMEM59L
gene16613	4.11714	2.04164	0.0183553	0.590969	up	no	SPAG6
gene16640	4.11516	2.04095	0.128518	0.981631	up	no	FZD8
gene24753	4.11476	2.04081	0.224328	1	up	no	ABCC2
gene25481	4.10851	2.03861	0.132663	0.981631	up	no	SERPINB10
gene21287	4.10088	2.03593	0.506818	1	up	no	LOC106991716
gene16763	4.09467	2.03375	0.0200836	0.609111	up	no	INSM1
gene9502	4.09438	2.03365	0.130337	0.981631	up	no	F12
gene15676	4.08457	2.03018	0.507068	1	up	no	LOC106991473
gene28392	4.07332	2.0262	0.0686568	0.881081	up	no	MLPH
gene25131	4.07082	2.02532	0.0571954	0.839677	up	no	SYT4
gene24584	4.06622	2.02369	0.395992	1	up	no	LOC106991829
gene8072	4.06367	2.02278	0.15544	0.990495	up	no	PPP1R17
gene940	4.0618	2.02212	0.283611	1	up	no	LOC105605160
gene5325	4.05637	2.02019	0.507498	1	up	no	KCNF1
gene9150	4.05336	2.01912	0.100832	0.941297	up	no	LOC105609456
gene21257	4.04759	2.01706	0.326991	1	up	no	RSPH14
gene28014	4.04674	2.01676	0.279093	1	up	no	LOC101114938
gene1403	4.046	2.0165	0.0226971	0.639953	up	no	INSRR
gene10045	4.04275	2.01534	0.426757	1	up	no	FAXDC2
gene4968	4.03565	2.0128	0.0197087	0.605208	up	no	NOXA1
gene8119	4.03543	2.01272	0.00549886	0.357172	up	no	LOC105606599
gene1302	4.02817	2.01012	0.507928	1	up	no	LOC106990786
gene7033	4.02639	2.00949	0.0315976	0.711811	up	no	LOC106991084
gene1945	4.02494	2.00897	0.426506	1	up	no	LOC105605181
gene14551	4.02218	2.00798	0.113705	0.957985	up	no	SPNS3
gene2140	4.01628	2.00586	0.508109	1	up	no	HRASLS
gene4952	4.00844	2.00304	0.0800139	0.908881	up	no	LOC101122774
gene16986	4.00051	2.00018	0.0381155	0.762316	up	no	STMN3
gene15193	4.00027	2.0001	0.164269	0.99347	up	no	FAM171A2
gene5501	3.99854	1.99947	0.428247	1	up	no	CAPN14
gene2353	3.99352	1.99766	0.287321	1	up	no	LOC101103029
gene7173	3.99239	1.99725	0.00691071	0.390852	up	no	LMO3
gene27736	3.98902	1.99603	0.185028	1	up	no	NAP1L2
gene11434	3.97986	1.99272	0.170522	1	up	no	LOC101107525
gene8048	3.97762	1.99191	0.0241748	0.655122	up	no	KIAA0895
gene22805	3.97556	1.99116	0.000265345	0.0542	up	no	SYNGAP1
gene22494	3.97113	1.98955	0.0136629	0.522412	up	no	SLC38A3
gene9144	3.96901	1.98878	0.0468332	0.794949	up	no	PLPPR2
gene1603	3.96647	1.98785	0.428912	1	up	no	LOC101108100
gene27341	3.95988	1.98546	0.508966	1	up	no	LOC105609982
gene17927	3.9537	1.9832	0.160341	0.99347	up	no	PMFBP1
gene4043	3.949	1.98149	0.233092	1	up	no	KCNH7
gene15883	3.9445	1.97984	0.0624609	0.859252	up	no	KMO
gene1988	3.93755	1.9773	0.00319893	0.260585	up	no	LSAMP
gene18426	3.93671	1.97699	0.0326643	0.718629	up	no	SLC8A2
gene18219	3.92298	1.97195	0.050032	0.80765	up	no	LOC106991557
gene9735	3.91271	1.96817	0.0240725	0.653362	up	no	FSTL4
gene13309	3.91074	1.96744	0.422783	1	up	no	PPP1R42
gene4441	3.90927	1.9669	0.187954	1	up	no	ABCA12
gene10958	3.90883	1.96674	0.106622	0.957985	up	no	PPP2R2C
gene4458	3.89609	1.96203	0.00318617	0.260585	up	no	IGFBP2
gene29126	3.89279	1.9608	0.0382714	0.76285	up	no	LOC101122092
gene28346	3.89234	1.96064	0.127326	0.981631	up	no	LOC101122504
gene21157	3.89128	1.96025	0.0832984	0.908881	up	no	NEFH
gene13495	3.89114	1.96019	0.0362717	0.751588	up	no	RGS22
gene28959	3.88513	1.95796	0.0994164	0.941297	up	no	LOC101108558
gene19229	3.88425	1.95764	0.0698665	0.886221	up	no	INSC
gene5876	3.87548	1.95437	0.16091	0.99347	up	no	ARHGEF33
gene16995	3.8754	1.95434	0.443163	1	up	no	COL20A1
gene20140	3.87096	1.95269	0.327657	1	up	no	FGF18
gene25763	3.86683	1.95115	0.422807	1	up	no	LOC105604658
gene3311	3.86614	1.95089	0.0343399	0.736017	up	no	FRMPD1
gene4795	3.86458	1.95031	0.365048	1	up	no	PAQR7
gene6086	3.85723	1.94757	0.0339551	0.731662	up	no	VWA3B
gene22478	3.85223	1.9457	0.057004	0.839587	up	no	C19H3orf18
gene16146	3.85057	1.94507	0.000492494	0.0821303	up	no	SLC25A34
gene19161	3.85037	1.945	0.114637	0.957985	up	no	CCDC153
gene3581	3.84774	1.94401	0.0198559	0.605208	up	no	SLC24A2
gene14610	3.84296	1.94222	0.128295	0.981631	up	no	VMO1
gene9864	3.84172	1.94175	0.0299595	0.70293	up	no	LOC106991169
gene18617	3.83024	1.93744	0.181878	1	up	no	LOC105601985
gene15690	3.82788	1.93654	0.000624309	0.0960049	up	no	C12H1orf116
gene5488	3.82513	1.93551	0.0818482	0.908881	up	no	FAM179A
gene2803	3.81407	1.93133	0.0263007	0.67591	up	no	KCNH8
gene443	3.81185	1.93049	0.426217	1	up	no	FAM159A
gene28297	3.8084	1.92918	0.0771048	0.900151	up	no	ZCCHC18
gene4034	3.80672	1.92855	0.0177188	0.580244	up	no	SCN2A
gene23597	3.80547	1.92807	0.0209613	0.61989	up	no	GPLD1
gene1269	3.80457	1.92773	0.394898	1	up	no	S100A8
gene28193	3.80253	1.92696	0.0627266	0.859252	up	no	ZCCHC12
gene10555	3.79464	1.92396	0.041383	0.775588	up	no	SLC34A2
gene11444	3.79436	1.92386	0.606383	1	up	no	LOC101114196
gene21054	3.79436	1.92386	0.606383	1	up	no	LOC105606632
gene22024	3.79436	1.92386	0.606383	1	up	no	LOC105603314
gene8710	3.79436	1.92386	0.606383	1	up	no	GJC2
gene21905	3.79359	1.92356	0.191629	1	up	no	SLC25A47
gene230	3.79228	1.92307	0.0356425	0.745036	up	no	ZFP69B
gene15035	3.79202	1.92297	0.0546829	0.827998	up	no	KRT222
gene18928	3.78882	1.92175	0.150297	0.989648	up	no	TRNAC-GCA
gene25988	3.7843	1.92003	0.0649726	0.863603	up	no	SEZ6L2
gene16946	3.77947	1.91818	0.426955	1	up	no	TGM3
gene18699	3.77611	1.9169	0.045175	0.787298	up	no	PRKCG
gene3615	3.77563	1.91672	0.423174	1	up	no	IFNE
gene25570	3.77537	1.91662	0.606356	1	up	no	HS3ST6
gene8121	3.76642	1.91319	0.0435244	0.783012	up	no	HOXA5
gene13913	3.75915	1.91041	0.412054	1	up	no	GJB6
gene12347	3.75551	1.90901	0.0716304	0.887658	up	no	LOC105612104
gene6294	3.75209	1.90769	0.0394894	0.769534	up	no	PPP1R1A
gene9858	3.74408	1.90461	0.171327	1	up	no	LOC105615366
gene6701	3.74277	1.90411	0.00773851	0.409048	up	no	GLI1
gene17826	3.73547	1.90129	0.179781	1	up	no	CES2
gene28187	3.72888	1.89874	0.302975	1	up	no	LOC101106061
gene12708	3.72751	1.89821	0.322139	1	up	no	ALDH8A1
gene14725	3.72511	1.89728	0.0449322	0.786368	up	no	ODF4
gene10964	3.72459	1.89708	0.0509854	0.814008	up	no	CRMP1
gene24811	3.71788	1.89448	0.270335	1	up	no	C22H10orf95
gene14568	3.71402	1.89298	0.182309	1	up	no	PITPNM3
gene26279	3.71379	1.89289	0.0465149	0.79472	up	no	TMEM130
gene25566	3.70651	1.89006	0.126476	0.980639	up	no	IGFALS
gene2359	3.70045	1.8877	0.607507	1	up	no	LOC101104288
gene9256	3.70023	1.88761	0.459931	1	up	no	FUT5
gene4093	3.69816	1.88681	0.00434168	0.314161	up	no	GALNT5
gene22826	3.68963	1.88347	0.0613335	0.856352	up	no	PACSIN1
gene1415	3.68898	1.88322	0.276843	1	up	no	LOC105613724
gene25887	3.6874	1.8826	0.607702	1	up	no	LOC105604708
gene7025	3.6874	1.8826	0.607702	1	up	no	TEX33
gene21622	3.68653	1.88227	0.0146755	0.539473	up	no	SCAMP5
gene4603	3.68267	1.88075	0.0408415	0.774737	up	no	C2H2orf72
gene9980	3.68114	1.88015	0.478977	1	up	no	IL17B
gene336	3.68029	1.87982	0.0197752	0.605208	up	no	PTCH2
gene9403	3.67688	1.87848	0.0274057	0.682986	up	no	FBN2
gene371	3.67485	1.87769	0.608241	1	up	no	LOC101103602
gene10368	3.66989	1.87574	5.09588e-05	0.0151669	up	yes	ENPEP
gene12360	3.66541	1.87397	0.0566182	0.836388	up	no	SNAP91
gene7525	3.66314	1.87308	0.122055	0.969002	up	no	SYNGR1
gene13204	3.66174	1.87253	0.608437	1	up	no	LOC101104671
gene27013	3.66174	1.87253	0.608437	1	up	no	LOC105605209
gene19209	3.66149	1.87243	0.0236172	0.649836	up	no	KCNC1
gene20973	3.66074	1.87213	0.129061	0.981631	up	no	TMEM233
gene23633	3.65646	1.87045	0.608165	1	up	no	LOC105603838
gene8330	3.65472	1.86976	0.00874441	0.429627	up	no	MEST
gene362	3.654	1.86948	0.129421	0.981631	up	no	TSPAN1
gene20793	3.65156	1.86851	0.0562118	0.835569	up	no	GRIA2
gene21648	3.64755	1.86693	0.104199	0.95208	up	no	ISLR2
gene15107	3.63766	1.86301	0.402513	1	up	no	LOC101110253
gene9190	3.63709	1.86278	0.076894	0.899527	up	no	TGFBR3L
gene1543	3.62219	1.85686	0.00233933	0.21639	up	no	PVRL4
gene23396	3.61843	1.85536	0.209995	1	up	no	LOC106990414
gene1274	3.61753	1.85501	0.608628	1	up	no	LOC101104285
gene17020	3.60718	1.85087	0.221766	1	up	no	TRNAE-UUC
gene18038	3.60343	1.84937	0.307198	1	up	no	MAG
gene5951	3.60308	1.84923	0.0865929	0.908881	up	no	ATP6V1B1
gene23925	3.59943	1.84777	0.608598	1	up	no	CSRP3
gene25112	3.59701	1.8468	0.481511	1	up	no	CBLN2
gene14482	3.59103	1.8444	0.0258151	0.671453	up	no	SERPINF2
gene16363	3.58982	1.84391	0.0804645	0.908881	up	no	RD3
gene7516	3.58919	1.84366	0.00186613	0.185139	up	no	NPTXR
gene23890	3.58839	1.84334	0.0724859	0.890903	up	no	LUZP2
gene19435	3.58422	1.84166	0.105486	0.955341	up	no	TRIM6
gene19597	3.58154	1.84058	0.609295	1	up	no	CHRNA10
gene17848	3.57751	1.83895	0.0645044	0.862138	up	no	LRRC36
gene27910	3.57338	1.83729	0.0295268	0.700941	up	no	PDZD4
gene22208	3.57173	1.83662	0.398093	1	up	no	TOPAZ1
gene25865	3.56849	1.83531	0.609492	1	up	no	LOC101113819
gene5347	3.56849	1.83531	0.482522	1	up	no	TRNAW-CCA
gene11944	3.56845	1.8353	0.45865	1	up	no	LOC101115542
gene9943	3.56454	1.83371	0.000328247	0.0618509	up	no	STK32A
gene29074	3.56248	1.83288	0.405991	1	up	no	LOC101112208
gene3200	3.55917	1.83154	0.00846011	0.425712	up	no	NEFL
gene4578	3.55361	1.82928	0.0833991	0.908881	up	no	LOC101104046
gene2257	3.54963	1.82767	0.0226017	0.638855	up	no	PEX5L
gene25035	3.54055	1.82397	0.221931	1	up	no	DPYSL4
gene17954	3.53797	1.82292	0.000128696	0.0313558	up	yes	HYDIN
gene18581	3.53755	1.82275	0.609963	1	up	no	KLK7
gene18759	3.53674	1.82242	0.296179	1	up	no	LOC101104006
gene9480	3.5343	1.82142	0.0575489	0.840018	up	no	UNC5A
gene27528	3.5342	1.82138	0.0468423	0.794949	up	no	WNK3
gene6708	3.53158	1.82031	0.234379	1	up	no	NXPH4
gene9659	3.53032	1.8198	0.0758514	0.895499	up	no	HCN2
gene12725	3.53025	1.81977	0.0639734	0.860096	up	no	IL20RA
gene24488	3.52861	1.8191	0.0383287	0.763121	up	no	MRGPRF
gene6930	3.52715	1.8185	0.0531665	0.820572	up	no	LOC101110666
gene8187	3.52361	1.81705	0.026141	0.673723	up	no	CAMK2B
gene9399	3.52275	1.8167	0.0317527	0.71256	up	no	ADAMTS19
gene20568	3.515	1.81353	0.209128	1	up	no	TERT
gene16240	3.5129	1.81266	0.292667	1	up	no	AXDND1
gene26167	3.5102	1.81155	0.174239	1	up	no	TRNAE-UUC
gene6290	3.50959	1.8113	0.43333	1	up	no	USP44
gene26869	3.50947	1.81125	0.343535	1	up	no	ASB5
gene28721	3.50661	1.81008	0.484744	1	up	no	LOC101107770
gene23801	3.50661	1.81008	0.610437	1	up	no	LOC105604166
gene18676	3.5065	1.81003	0.408275	1	up	no	LOC101112343
gene9666	3.50564	1.80968	0.120342	0.963655	up	no	MISP
gene18709	3.50288	1.80854	0.00149905	0.163253	up	no	CCDC106
gene18825	3.49984	1.80729	0.0435147	0.783012	up	no	AURKC
gene7028	3.49735	1.80626	0.118313	0.961552	up	no	KCTD17
gene24222	3.49594	1.80568	0.32007	1	up	no	MYRF
gene2255	3.49476	1.80519	0.0261474	0.673723	up	no	CCDC39
gene10182	3.49315	1.80453	0.610268	1	up	no	LOC105615382
gene13678	3.49315	1.80453	0.610268	1	up	no	TNFSF11
gene17061	3.49315	1.80453	0.482866	1	up	no	TFAP2C
gene7627	3.49315	1.80453	0.610268	1	up	no	RIBC2
gene8868	3.49315	1.80453	0.610268	1	up	no	LOC105613870
gene14036	3.49315	1.80453	0.449862	1	up	no	LOC105616214
gene14628	3.48824	1.8025	0.105835	0.956368	up	no	SLC16A11
gene12365	3.48718	1.80206	0.0586256	0.846234	up	no	SOGA3
gene5114	3.48501	1.80116	0.338691	1	up	no	C3H9orf50
gene12531	3.48033	1.79922	0.0521725	0.81605	up	no	LIN28B
gene9946	3.48001	1.79909	0.0609569	0.854263	up	no	JAKMIP2
gene10877	3.47864	1.79852	0.0329619	0.721933	up	no	CXCL13
gene20915	3.47659	1.79767	0.0773985	0.90097	up	no	B3GNT4
gene3056	3.47567	1.79729	0.610234	1	up	no	LOC105607037
gene12170	3.47343	1.79636	0.236063	1	up	no	SYNDIG1L
gene15882	3.47	1.79494	0.214998	1	up	no	OPN3
gene26389	3.4665	1.79348	0.374059	1	up	no	TRNAE-UUC
gene5375	3.46637	1.79342	0.40337	1	up	no	GDF7
gene21510	3.4613	1.79131	0.0767184	0.898899	up	no	ANKRD34C
gene6951	3.46066	1.79105	8.38348e-06	0.00356654	up	yes	SLC41A2
gene13291	3.45757	1.78976	0.478816	1	up	no	LOC101113158
gene17437	3.45367	1.78813	0.257885	1	up	no	LOC105608656
gene4369	3.45259	1.78768	0.114488	0.957985	up	no	CTLA4
gene29178	3.4502	1.78668	0.0277044	0.686816	up	no	GPT
gene19231	3.44707	1.78537	0.105628	0.955846	up	no	CALCA
gene19077	3.4462	1.78501	0.0594976	0.848533	up	no	LOC101111049
gene14154	3.44577	1.78483	0.0293707	0.700432	up	no	LOC105616252
gene20133	3.44106	1.78285	0.604946	1	up	no	LOC101106362
gene21623	3.44106	1.78285	0.604946	1	up	no	RPP25
gene8354	3.44024	1.78251	0.00397224	0.29768	up	no	LRGUK
gene7402	3.43918	1.78207	0.0370988	0.758232	up	no	KCNA5
gene27818	3.43417	1.77996	0.0612506	0.856352	up	no	HDX
gene25848	3.4319	1.77901	0.424897	1	up	no	LOC105604692
gene4235	3.4319	1.77901	0.424897	1	up	no	CFAP221
gene4916	3.43153	1.77885	0.00978491	0.4512	up	no	KLHDC7A
gene12348	3.43026	1.77832	0.0138226	0.525591	up	no	TPBG
gene4417	3.43002	1.77822	0.0550166	0.828035	up	no	UNC80
gene5601	3.4281	1.77741	0.0420753	0.77589	up	no	CTNNA2
gene27637	3.42527	1.77622	0.0835423	0.908881	up	no	SYN1
gene7034	3.419	1.77357	0.078101	0.904524	up	no	SSTR3
gene8772	3.41717	1.7728	0.162274	0.99347	up	no	GDF15
gene21854	3.41134	1.77034	0.222348	1	up	no	SERPINA1
gene18090	3.40884	1.76928	0.00162099	0.17154	up	no	LOC101121285
gene7331	3.40879	1.76926	0.203428	1	up	no	CLEC4E
gene6436	3.40621	1.76817	0.0576241	0.840018	up	no	AQP5
gene18416	3.40286	1.76675	0.494082	1	up	no	NPAS1
gene14329	3.40097	1.76595	0.605599	1	up	no	SLFN14
gene17280	3.40097	1.76595	0.470807	1	up	no	EMILIN3
gene8798	3.40047	1.76573	0.0496267	0.80727	up	no	LOC106991179
gene18812	3.39694	1.76423	0.277278	1	up	no	LOC101108414
gene4025	3.39215	1.7622	0.0876195	0.908881	up	no	SCN7A
gene28423	3.37995	1.757	0.277087	1	up	no	LOC105605742
gene27875	3.37277	1.75394	0.606059	1	up	no	LOC101107072
gene4163	3.36901	1.75233	0.0213488	0.62406	up	no	KYNU
gene523	3.36752	1.75169	0.00980714	0.451827	up	no	LOC101121820
gene21117	3.36575	1.75093	0.00963578	0.447078	up	no	PIWIL3
gene28688	3.36539	1.75077	0.1214	0.966956	up	no	LOC106992016
gene26281	3.36513	1.75066	0.1303	0.981631	up	no	NPTX2
gene9997	3.36463	1.75045	0.114014	0.957985	up	no	CAMK2A
gene4036	3.36265	1.7496	0.170714	1	up	no	SLC38A11
gene22376	3.36195	1.7493	0.0825193	0.908881	up	no	DNAH12
gene7899	3.3596	1.74829	0.0438262	0.783678	up	no	PCLO
gene12922	3.35589	1.7467	0.110869	0.957985	up	no	LOC105612542
gene18452	3.3518	1.74494	0.0240183	0.652685	up	no	CCDC114
gene25120	3.35166	1.74487	0.146316	0.989648	up	no	DOK6
gene16038	3.34485	1.74194	0.0109314	0.47309	up	no	TNFRSF25
gene8607	3.34422	1.74167	0.00113066	0.140682	up	no	ABCB8
gene434	3.3414	1.74045	0.207371	1	up	no	LOC106990795
gene11879	3.33711	1.7386	0.116913	0.959131	up	no	SCG3
gene14427	3.33662	1.73839	0.0428203	0.780365	up	no	LOC105616311
gene27427	3.3351	1.73773	0.229255	1	up	no	LOC106991987
gene7601	3.33356	1.73706	0.170472	1	up	no	LOC101116389
gene157	3.33244	1.73658	0.00230168	0.214154	up	no	TEKT2
gene20338	3.33156	1.7362	0.0253551	0.665754	up	no	ISL1
gene12361	3.32565	1.73364	0.104888	0.954215	up	no	LOC105613508
gene5431	3.32524	1.73346	0.20799	1	up	no	KCNK3
gene22551	3.32421	1.73301	0.00339502	0.2711	up	no	CELSR3
gene20442	3.32417	1.733	0.0669988	0.875212	up	no	LOC101119163
gene1210	3.32406	1.73295	0.0405818	0.773297	up	no	RIIAD1
gene11647	3.32346	1.73269	0.245842	1	up	no	LOC105608913
gene575	3.32083	1.73154	0.0552443	0.82895	up	no	DNAJC6
gene8037	3.32008	1.73122	0.0844916	0.908881	up	no	LRRN3
gene3201	3.31829	1.73044	0.117076	0.959131	up	no	NEFM
gene17990	3.31697	1.72986	0.140759	0.989648	up	no	LRP3
gene22344	3.31618	1.72952	0.0223841	0.634965	up	no	CADPS
gene26554	3.31521	1.7291	0.0218688	0.629131	up	no	ADO
gene9661	3.31485	1.72894	0.304798	1	up	no	FGF22
gene21957	3.31466	1.72886	0.48053	1	up	no	MIR323B
gene17272	3.31428	1.7287	1.99002e-05	0.00744596	up	yes	MAFB
gene1316	3.31401	1.72858	0.22567	1	up	no	CHRNB2
gene25179	3.31169	1.72757	0.0441403	0.783678	up	no	NOL4
gene410	3.30771	1.72583	0.041582	0.77589	up	no	ELAVL4
gene1764	3.30759	1.72578	0.390335	1	up	no	MIR99A
gene16974	3.30487	1.72459	0.0044931	0.319352	up	no	SAMD10
gene26998	3.30448	1.72442	0.467042	1	up	no	MBOAT4
gene24835	3.30105	1.72293	0.0900731	0.915939	up	no	NEURL1
gene14954	3.29697	1.72114	0.240302	1	up	no	TRNAT-AGU
gene15424	3.29194	1.71894	0.216447	1	up	no	TK1
gene22187	3.29058	1.71834	0.317647	1	up	no	CCDC13
gene2636	3.28456	1.7157	0.0715828	0.887658	up	no	DSCAM
gene22490	3.2839	1.71541	0.00349645	0.276256	up	no	IFRD2
gene28537	3.28301	1.71502	0.014402	0.534206	up	no	NPDC1
gene22184	3.28113	1.71419	0.0797983	0.908881	up	no	KLHL40
gene23947	3.28066	1.71399	0.302934	1	up	no	LOC101120613
gene17439	3.27798	1.71281	0.0290094	0.696745	up	no	BCAS1
gene4007	3.27627	1.71205	0.040628	0.773897	up	no	KLHL41
gene27832	3.27598	1.71193	0.263112	1	up	no	DACH2
gene1591	3.27586	1.71187	0.542832	1	up	no	C1H1orf111
gene29133	3.27586	1.71187	0.542832	1	up	no	LOC101102299
gene9868	3.27518	1.71157	0.0295484	0.700941	up	no	LOC106991194
gene24322	3.27497	1.71148	0.100296	0.941297	up	no	NRXN2
gene22665	3.27413	1.71111	0.520945	1	up	no	EFCAB12
gene21605	3.27352	1.71084	0.457446	1	up	no	LOC105610869
gene5760	3.27291	1.71058	0.135454	0.986258	up	no	LOC106991052
gene21839	3.26691	1.70793	0.02731	0.682986	up	no	UNC79
gene2569	3.26686	1.7079	0.0875792	0.908881	up	no	SLC35G2
gene7029	3.26309	1.70624	0.076522	0.898899	up	no	TMPRSS6
gene18234	3.25997	1.70486	0.0270209	0.679377	up	no	CYP2A6
gene9996	3.2525	1.70155	0.608028	1	up	no	SLC6A7
gene7721	3.2525	1.70155	0.479109	1	up	no	SUN3
gene11272	3.25207	1.70136	0.000589645	0.0930343	up	no	PAQR5
gene4500	3.24899	1.69999	0.253192	1	up	no	IHH
gene4285	3.24815	1.69962	0.00032734	0.0618509	up	no	DNAH7
gene4101	3.24034	1.69614	0.0191519	0.598706	up	no	KCNJ3
gene1036	3.2376	1.69492	0.424057	1	up	no	LOC101112943
gene27103	3.23287	1.69281	0.0997752	0.941297	up	no	CHRNA6
gene24734	3.23002	1.69154	0.000497019	0.0821303	up	no	SFRP5
gene22031	3.22973	1.69141	0.0794855	0.908881	up	no	PLD4
gene4250	3.22924	1.69119	0.144741	0.989648	up	no	TFCP2L1
gene26777	3.2243	1.68899	0.608492	1	up	no	LOC105605051
gene7886	3.2243	1.68899	0.608492	1	up	no	LOC106991109
gene25040	3.22367	1.6887	0.0296993	0.700941	up	no	LOC105606161
gene18244	3.22201	1.68796	0.113139	0.957985	up	no	LOC105614373
gene17155	3.21838	1.68633	0.0792543	0.908881	up	no	BPIFB1
gene8422	3.218	1.68617	0.0912997	0.922916	up	no	TMEM178B
gene24928	3.2164	1.68545	0.0698619	0.886221	up	no	NANOS1
gene25132	3.21497	1.68481	0.261455	1	up	no	LOC101105460
gene10896	3.21332	1.68406	0.197416	1	up	no	BMP3
gene19640	3.21065	1.68286	0.0161184	0.557884	up	no	UCP3
gene7491	3.21004	1.68259	0.231495	1	up	no	C3H22orf23
gene21604	3.20976	1.68247	0.0796618	0.908881	up	no	LINGO1
gene21512	3.20825	1.68179	0.242083	1	up	no	KIAA1024
gene26527	3.20725	1.68134	0.0820771	0.908881	up	no	PHYHIPL
gene25221	3.20711	1.68127	0.545347	1	up	no	HRH4
gene4035	3.20647	1.68098	0.00244898	0.219666	up	no	SCN3A
gene14423	3.20175	1.67886	0.045971	0.792398	up	no	SEZ6
gene25204	3.20169	1.67883	0.453986	1	up	no	DSC3
gene21278	3.20001	1.67808	0.544829	1	up	no	TUBA3E
gene5132	3.19826	1.67729	0.0704347	0.886957	up	no	ENDOG
gene20616	3.19811	1.67722	0.322779	1	up	no	MAB21L2
gene11859	3.1961	1.67631	0.608958	1	up	no	WDR72
gene28476	3.1961	1.67631	0.608958	1	up	no	LOC443441
gene3348	3.1961	1.67631	0.608958	1	up	no	MSMP
gene18285	3.18744	1.6724	0.546076	1	up	no	LOC101105020
gene16139	3.18658	1.67201	0.072878	0.891263	up	no	SAMD11
gene2338	3.18377	1.67074	0.0591372	0.848533	up	no	SERPINI1
gene11074	3.1809	1.66944	0.0125427	0.509715	up	no	FGFR3
gene20092	3.18025	1.66914	0.215154	1	up	no	MS4A1
gene28692	3.17847	1.66833	0.0245571	0.657187	up	no	LOC101101878
gene14252	3.17829	1.66825	0.0996081	0.941297	up	no	LOC105616289
gene16728	3.17076	1.66483	0.115827	0.957985	up	no	PCSK2
gene13382	3.1679	1.66353	0.609427	1	up	no	LOC101119829
gene1784	3.1679	1.66353	0.609427	1	up	no	LOC101123009
gene26149	3.1679	1.66353	0.609427	1	up	no	SSC4D
gene27979	3.1679	1.66353	0.609427	1	up	no	LOC105614134
gene2632	3.1661	1.66271	0.0498814	0.80727	up	no	B3GALT5
gene10495	3.16485	1.66214	0.00849441	0.426442	up	no	SNCA
gene22528	3.16443	1.66195	0.00331908	0.266661	up	no	KLHDC8B
gene9689	3.16211	1.66089	0.0630744	0.859252	up	no	CBARP
gene25111	3.15724	1.65866	0.111587	0.957985	up	no	NETO1
gene4187	3.15667	1.6584	0.261978	1	up	no	LOC105609800
gene14872	3.15537	1.65781	0.0206623	0.617077	up	no	EPN3
gene18330	3.1495	1.65512	0.503571	1	up	no	CEACAM19
gene14044	3.14871	1.65476	0.345521	1	up	no	LOC101109370
gene7984	3.14841	1.65462	0.0409433	0.774737	up	no	NRCAM
gene27727	3.14771	1.6543	0.0970223	0.939677	up	no	CITED1
gene18061	3.1472	1.65407	0.374078	1	up	no	ZBTB32
gene14870	3.14704	1.654	0.0813549	0.908881	up	no	CACNA1G
gene18308	3.14662	1.6538	0.247057	1	up	no	CADM4
gene7574	3.14614	1.65358	0.522603	1	up	no	SHISA8
gene19130	3.1445	1.65283	0.0127343	0.511159	up	no	CD3G
gene6401	3.14136	1.65139	0.303255	1	up	no	CELA1
gene22226	3.14111	1.65127	0.097739	0.939677	up	no	PRRT3
gene29206	3.14041	1.65095	0.0773011	0.90097	up	no	LOC105606097
gene29112	3.13896	1.65029	0.16849	0.999999	up	no	LOC101119029
gene7231	3.13638	1.6491	0.0722288	0.889764	up	no	BCL2L14
gene17824	3.13178	1.64698	0.412068	1	up	no	RRAD
gene9504	3.13161	1.6469	0.547388	1	up	no	PRR7
gene20357	3.12547	1.64407	0.352045	1	up	no	NIM1K
gene26436	3.12456	1.64365	0.270932	1	up	no	FMN2
gene26783	3.12334	1.64309	0.113333	0.957985	up	no	GDF2
gene24692	3.12117	1.64209	0.538182	1	up	no	LOC101106641
gene4234	3.12037	1.64172	0.451701	1	up	no	SCTR
gene26762	3.11968	1.6414	0.149561	0.989648	up	no	SNCG
gene2022	3.11961	1.64137	0.0273363	0.682986	up	no	STXBP5L
gene27580	3.118	1.64062	0.052286	0.817093	up	no	SYP
gene25824	3.11775	1.6405	0.0957837	0.93864	up	no	SYT17
gene15429	3.11658	1.63996	0.0100293	0.458432	up	no	LOC106991439
gene25516	3.11378	1.63867	0.080045	0.908881	up	no	RHBDL1
gene3439	3.10962	1.63674	0.548223	1	up	no	LOC105607881
gene27219	3.10643	1.63526	0.247135	1	up	no	LOC105605348
gene6747	3.10592	1.63502	0.0644918	0.862138	up	no	SLC39A5
gene15116	3.10576	1.63495	0.00120075	0.14428	up	no	NAGLU
gene15933	3.10568	1.63491	0.349239	1	up	no	MIR199A
gene20976	3.10517	1.63467	0.051254	0.814578	up	no	SRRM4
gene14089	3.10441	1.63432	0.0488691	0.803235	up	no	FGF14
gene1396	3.10335	1.63383	0.334812	1	up	no	CRABP2
gene8984	3.10066	1.63257	0.148714	0.989648	up	no	NANOS3
gene8470	3.0999	1.63222	0.000194927	0.0438752	up	yes	TRPV6
gene14925	3.09717	1.63095	0.046081	0.792729	up	no	HOXB7
gene13841	3.09566	1.63025	0.120681	0.964299	up	no	TEX26
gene22900	3.09501	1.62995	0.106221	0.957917	up	no	DNAH8
gene12463	3.08991	1.62756	0.0818475	0.908881	up	no	WISP3
gene25605	3.0876	1.62649	0.549853	1	up	no	PRSS27
gene4741	3.08541	1.62546	0.00364721	0.282103	up	no	IFI6
gene14087	3.08194	1.62384	0.038733	0.766412	up	no	NALCN
gene9857	3.0767	1.62139	0.236371	1	up	no	LOC105611187
gene7345	3.07215	1.61925	0.549659	1	up	no	LOC105608600
gene10515	3.07206	1.6192	0.550452	1	up	no	FAM184B
gene2715	3.07206	1.6192	0.550452	1	up	no	LOC101111417
gene21961	3.06972	1.61811	0.447107	1	up	no	MIR377
gene22617	3.06754	1.61708	0.264909	1	up	no	LOC101103766
gene24360	3.06458	1.61569	0.329471	1	up	no	TIGD3
gene2357	3.06009	1.61357	0.178004	1	up	no	SPTSSB
gene21020	3.05859	1.61287	0.404645	1	up	no	CFAP73
gene6497	3.05035	1.60897	0.448112	1	up	no	LOC101104481
gene21523	3.04888	1.60828	0.151838	0.989648	up	no	CEMIP
gene4757	3.04685	1.60732	0.0506882	0.813278	up	no	FAM46B
gene13108	3.04616	1.60699	0.0667983	0.873682	up	no	KCNK9
gene1335	3.04383	1.60589	0.00613478	0.370655	up	no	DPM3
gene9878	3.04155	1.60481	0.0460824	0.792729	up	no	LOC101102726
gene15637	3.04121	1.60465	0.507093	1	up	no	LOC105616478
gene22877	3.03765	1.60296	0.250273	1	up	no	CPNE5
gene24112	3.03611	1.60222	0.0297175	0.700941	up	no	NTM
gene8487	3.03426	1.60134	0.0455615	0.790047	up	no	TMEM139
gene18819	3.02723	1.598	0.5396	1	up	no	LOC101112508
gene12115	3.02713	1.59795	0.453009	1	up	no	TRNAC-GCA
gene19652	3.02613	1.59748	0.217883	1	up	no	CHRDL2
gene24836	3.02167	1.59535	0.183447	1	up	no	LOC106991855
gene11397	3.0192	1.59417	0.505491	1	up	no	LOC105613069
gene27495	3.01665	1.59295	0.220047	1	up	no	ZC3H12B
gene13995	3.0158	1.59254	0.00649279	0.380501	up	no	SLITRK6
gene11779	3.01537	1.59234	0.41301	1	up	no	KIAA0101
gene9348	3.01507	1.59219	0.345288	1	up	no	DIRAS1
gene21111	3.01505	1.59218	0.0493207	0.804617	up	no	WSCD2
gene8123	3.01396	1.59166	0.0117231	0.491803	up	no	HOXA2
gene23413	3.01393	1.59165	0.492618	1	up	no	TRNAV-AAC
gene9944	3.01256	1.59099	0.267723	1	up	no	LOC105606690
gene1137	3.01091	1.5902	0.0694786	0.885125	up	no	SV2A
gene1879	3.00847	1.58903	0.265854	1	up	no	ADGRG7
gene16218	3.00661	1.58814	0.539942	1	up	no	LOC101117862
gene24737	3.0039	1.58684	0.0831845	0.908881	up	no	CRTAC1
gene546	3.003	1.58641	0.00764403	0.408064	up	no	KANK4
gene5808	3.00142	1.58564	0.272461	1	up	no	LOC105606938
gene26468	2.9974	1.58371	0.410299	1	up	no	TRNAG-UCC
gene5785	2.99636	1.58321	0.357522	1	up	no	GTF2A1L
gene9998	2.99069	1.58048	0.0283094	0.691224	up	no	ARSI
gene20416	2.98962	1.57996	0.0894095	0.914989	up	no	CAPSL
gene12053	2.98812	1.57924	0.0418473	0.77589	up	no	SPTB
gene5409	2.98338	1.57695	0.0587745	0.846858	up	no	EFR3B
gene22985	2.98121	1.5759	0.546145	1	up	no	LOC105603710
gene14415	2.98116	1.57588	0.00885659	0.431567	up	no	TLCD1
gene17341	2.97812	1.5744	0.385732	1	up	no	WFDC2
gene10880	2.9754	1.57309	0.053848	0.823247	up	no	FRAS1
gene19088	2.97381	1.57231	0.415828	1	up	no	TRNAC-GCA
gene27567	2.97348	1.57215	0.00411203	0.304238	up	no	AKAP4
gene7149	2.96818	1.56958	0.501876	1	up	no	SLCO1C1
gene9121	2.96678	1.5689	0.0432426	0.782174	up	no	CDKN2D
gene10486	2.96259	1.56686	0.292326	1	up	no	GRID2
gene8026	2.95984	1.56552	0.135102	0.986041	up	no	GPR85
gene938	2.95868	1.56495	0.0511614	0.814091	up	no	KCND3
gene13266	2.95846	1.56484	0.128326	0.981631	up	no	CA8
gene9863	2.95454	1.56294	0.0489547	0.803497	up	no	LOC105615370
gene13126	2.95343	1.56239	0.263624	1	up	no	WISP1
gene18731	2.95215	1.56177	0.0540928	0.825087	up	no	BRSK1
gene1022	2.95215	1.56177	0.0319687	0.714062	up	no	PHGDH
gene907	2.95149	1.56144	0.0788778	0.908881	up	no	KCNA2
gene21506	2.94801	1.55974	0.187577	1	up	no	MEX3B
gene18942	2.94681	1.55915	0.047839	0.797149	up	no	MMP7
gene10550	2.94602	1.55877	0.266646	1	up	no	LGI2
gene28577	2.94363	1.55759	0.359174	1	up	no	LOC105605794
gene20728	2.94308	1.55732	0.547648	1	up	no	LOC105602779
gene12809	2.94237	1.55698	0.238384	1	up	no	LOC101105006
gene12002	2.9401	1.55587	0.0106839	0.466768	up	no	CCDC175
gene13109	2.93955	1.55559	0.351727	1	up	no	COL22A1
gene9940	2.93197	1.55187	0.0064514	0.380501	up	no	PPP2R2B
gene3114	2.93183	1.5518	0.236116	1	up	no	CDC26
gene21886	2.92779	1.54981	0.455781	1	up	no	LOC105603242
gene26732	2.92667	1.54926	0.506332	1	up	no	NRG3
gene18561	2.9248	1.54834	0.0672805	0.877121	up	no	JOSD2
gene2158	2.92474	1.54831	0.113386	0.957985	up	no	TP63
gene10855	2.92208	1.547	0.459369	1	up	no	ART3
gene28225	2.92046	1.5462	0.139882	0.989648	up	no	LOC105605618
gene6085	2.91946	1.5457	0.0270412	0.679377	up	no	CNGA3
gene20502	2.918	1.54498	0.453528	1	up	no	LOC106991646
gene18273	2.91654	1.54426	0.149515	0.989648	up	no	POU2F2
gene11149	2.91383	1.54292	0.0188675	0.596446	up	no	CPLX2
gene9792	2.9136	1.54281	0.0895333	0.915006	up	no	GFRA3
gene12646	2.91313	1.54257	0.0600331	0.851005	up	no	LOC101118534
gene19752	2.91016	1.5411	0.33508	1	up	no	C15H11orf91
gene27944	2.90812	1.54009	0.00141745	0.156668	up	no	GABRA3
gene11885	2.90624	1.53915	0.285873	1	up	no	CYP19
gene26121	2.90594	1.53901	0.186791	1	up	no	VPS37D
gene22440	2.9	1.53605	0.358171	1	up	no	TLR9
gene23016	2.89966	1.53588	0.498209	1	up	no	TDRD6
gene6126	2.89957	1.53584	0.000731657	0.10646	up	no	MALL
gene4835	2.89889	1.5355	0.000630578	0.096302	up	no	ID3
gene19467	2.89756	1.53484	0.119298	0.961552	up	no	LOC101105437
gene16964	2.8971	1.53461	0.0948165	0.935679	up	no	MYT1
gene5945	2.89434	1.53323	0.210821	1	up	no	ADD2
gene26114	2.89338	1.53276	7.78906e-05	0.020439	up	yes	CLDN4
gene16121	2.89232	1.53223	0.172854	1	up	no	FAM132A
gene21848	2.89066	1.5314	0.542318	1	up	no	LOC101117703
gene15545	2.8897	1.53092	0.146823	0.989648	up	no	KIF19
gene21300	2.889	1.53057	0.329023	1	up	no	ARVCF
gene16382	2.88613	1.52914	0.270866	1	up	no	G0S2
gene21844	2.88594	1.52904	0.223142	1	up	no	OTUB2
gene28703	2.8844	1.52827	0.492679	1	up	no	LOC101104384
gene12195	2.8824	1.52727	0.237948	1	up	no	BATF
gene25729	2.88169	1.52692	0.0851113	0.908881	up	no	RBFOX1
gene26830	2.88074	1.52644	0.23551	1	up	no	DLGAP2
gene27852	2.87967	1.5259	0.0277414	0.686877	up	no	RAB39B
gene21270	2.87923	1.52568	0.355678	1	up	no	LOC101116768
gene20002	2.87435	1.52324	0.542967	1	up	no	LOC101123235
gene1278	2.86655	1.51932	0.0767228	0.898899	up	no	S100A2
gene6144	2.86593	1.519	0.453031	1	up	no	LOC105611972
gene16245	2.86177	1.51691	0.129124	0.981631	up	no	FAM163A
gene7167	2.86164	1.51684	0.36152	1	up	no	PIK3C2G
gene19819	2.86043	1.51623	0.0441622	0.783678	up	no	SYT13
gene15542	2.85921	1.51562	0.00766952	0.408064	up	no	GPRC5C
gene18201	2.85596	1.51398	0.0839215	0.908881	up	no	FCGBP
gene9353	2.85552	1.51375	0.0928586	0.93104	up	no	TMPRSS9
gene28536	2.85515	1.51357	0.381053	1	up	no	ENTPD2
gene1063	2.85085	1.51139	0.328657	1	up	no	ANKRD34A
gene26357	2.84791	1.50991	0.273691	1	up	no	LOC105604880
gene11855	2.84577	1.50882	0.618461	1	up	no	LOC101105256
gene16213	2.84577	1.50882	0.75328	1	up	no	LOC101117093
gene18361	2.84577	1.50882	0.75328	1	up	no	CKM
gene20091	2.84577	1.50882	0.75328	1	up	no	LOC105602405
gene21356	2.84577	1.50882	0.75328	1	up	no	LOC101112680
gene56	2.84577	1.50882	0.75328	1	up	no	KLHL30
gene24557	2.84388	1.50786	0.290397	1	up	no	LRRC56
gene2248	2.84353	1.50768	0.190931	1	up	no	SOX2
gene2171	2.84242	1.50712	0.54425	1	up	no	SST
gene27990	2.84082	1.50631	0.212799	1	up	no	TMEM257
gene14926	2.8389	1.50533	0.089899	0.915939	up	no	HOXB6
gene18325	2.83754	1.50464	0.258146	1	up	no	LOC101110261
gene14379	2.83587	1.50379	0.000371731	0.0673785	up	no	RAB11FIP4
gene12900	2.83472	1.5032	0.102415	0.944223	up	no	PACRG
gene6694	2.83215	1.5019	0.010437	0.46413	up	no	KIF5A
gene19078	2.83153	1.50158	0.753263	1	up	no	LOC106991616
gene25524	2.82902	1.5003	0.0161841	0.558479	up	no	FAM173A
gene15045	2.8285	1.50004	0.26148	1	up	no	KRT23
gene21938	2.82832	1.49994	0.54482	1	up	no	MIR376E
gene27936	2.82832	1.49994	0.54482	1	up	no	LOC101104640
gene25497	2.82551	1.49851	0.42448	1	up	no	ARHGDIG
gene25508	2.82543	1.49847	0.00679406	0.387563	up	no	PIGQ
gene17189	2.82259	1.49702	0.0257018	0.670488	up	no	GGT7
gene881	2.82246	1.49696	0.168296	0.999585	up	no	GPR61
gene18884	2.82183	1.49663	0.0508466	0.813278	up	no	SLC27A5
gene15653	2.82101	1.49621	0.014249	0.533573	up	no	NUAK2
gene19375	2.82003	1.49571	0.132251	0.981631	up	no	CCKBR
gene16135	2.8178	1.49457	0.0286891	0.693572	up	no	PERM1
gene3929	2.81555	1.49342	0.496343	1	up	no	LOC105609044
gene13563	2.81329	1.49226	0.00574872	0.363024	up	no	LOC105610887
gene19116	2.81159	1.49139	0.104932	0.954284	up	no	DSCAML1
gene29045	2.81154	1.49136	0.208625	1	up	no	LOC105606002
gene8392	2.80764	1.48936	0.191034	1	up	no	TMEM213
gene7659	2.80655	1.4888	0.588937	1	up	no	LOC106991012
gene22546	2.80639	1.48871	0.0770194	0.89995	up	no	SLC25A20
gene25530	2.80624	1.48864	0.146697	0.989648	up	no	LOC101105379
gene19215	2.80555	1.48828	0.361121	1	up	no	KCNJ11
gene28306	2.80506	1.48803	0.460866	1	up	no	LOC105605641
gene5354	2.80283	1.48688	0.120557	0.964299	up	no	VSNL1
gene27465	2.80156	1.48623	0.759395	1	up	no	LOC101106143
gene66	2.80156	1.48623	0.759395	1	up	no	RBM44
gene13142	2.8008	1.48584	0.390865	1	up	no	ADCY8
gene20431	2.80034	1.4856	0.454635	1	up	no	RXFP3
gene26990	2.80023	1.48555	0.236471	1	up	no	LOC105601882
gene5977	2.80021	1.48554	0.127768	0.981631	up	no	FBXO41
gene24911	2.79677	1.48376	0.0349752	0.741474	up	no	ENO4
gene1763	2.79592	1.48332	0.422827	1	up	no	MIRLET7C
gene19739	2.79586	1.48329	0.536954	1	up	no	CCDC73
gene22834	2.79533	1.48302	0.00350405	0.276435	up	no	TCP11
gene27735	2.79244	1.48152	0.236558	1	up	no	LOC101111256
gene24461	2.79189	1.48124	0.00899486	0.434265	up	no	GSTP1
gene9449	2.7915	1.48104	0.227187	1	up	no	PRR16
gene24808	2.79029	1.48041	0.0845405	0.908881	up	no	PSD
gene26724	2.79003	1.48028	0.423479	1	up	no	DYDC2
gene7618	2.78777	1.47911	0.0376884	0.761106	up	no	KIAA1644
gene2944	2.78674	1.47858	7.10862e-05	0.0192938	up	yes	FRRS1L
gene15696	2.78551	1.47794	0.0104675	0.46413	up	no	PLEKHA6
gene24310	2.78458	1.47746	0.0120494	0.500544	up	no	BAD
gene8469	2.78447	1.4774	0.0701561	0.886957	up	no	EPHB6
gene20458	2.78432	1.47733	0.396084	1	up	no	LOC101120952
gene23650	2.78339	1.47684	0.00543168	0.354641	up	no	GMPR
gene15509	2.78287	1.47657	0.00706943	0.395158	up	no	ARMC7
gene13888	2.78277	1.47652	0.17909	1	up	no	LOC101116326
gene9115	2.78215	1.4762	0.418027	1	up	no	LOC106991165
gene29157	2.78018	1.47518	0.387708	1	up	no	LOC106990512
gene26485	2.7728	1.47134	0.0163242	0.559001	up	no	GNG4
gene10180	2.77209	1.47097	0.589348	1	up	no	LOC106991203
gene22902	2.77178	1.47081	0.0422555	0.776657	up	no	GLP1R
gene28374	2.77047	1.47013	0.760178	1	up	no	PCDH11X
gene425	2.7661	1.46785	0.589467	1	up	no	LOC105609507
gene4450	2.764	1.46676	0.0235221	0.648847	up	no	TMEM169
gene7763	2.76248	1.46596	0.0445343	0.783678	up	no	PEG10
gene24399	2.76137	1.46538	0.0170734	0.570017	up	no	GAL3ST3
gene13244	2.76075	1.46506	0.116334	0.957985	up	no	XKR4
gene25961	2.76066	1.46502	0.556476	1	up	no	IL27
gene11985	2.76042	1.46489	0.000793513	0.112946	up	no	C7H14orf37
gene1338	2.76007	1.46471	0.253725	1	up	no	MUC1
gene186	2.76006	1.4647	0.0377154	0.761106	up	no	C1H1orf122
gene22283	2.75887	1.46408	0.0473528	0.794949	up	no	CNTN4
gene29049	2.75736	1.46329	0.76051	1	up	no	LOC101106752
gene29125	2.75736	1.46329	0.76051	1	up	no	LOC105606047
gene8777	2.75386	1.46145	0.453211	1	up	no	LOC106991161
gene17469	2.75267	1.46083	0.331932	1	up	no	LOC101115646
gene13088	2.7516	1.46027	0.534129	1	up	no	THEM6
gene14106	2.75103	1.45997	0.105244	0.955341	up	no	FAM155A
gene27362	2.75008	1.45947	0.622844	1	up	no	LOC101116885
gene8171	2.74716	1.45794	0.207714	1	up	no	ADCY1
gene24708	2.74376	1.45615	0.188803	1	up	no	TLL2
gene23780	2.74356	1.45605	0.760382	1	up	no	TRNAW-CCA
gene4602	2.74356	1.45605	0.760382	1	up	no	SPATA3
gene6664	2.74356	1.45605	0.760382	1	up	no	LOC106991000
gene2301	2.74231	1.45539	0.131331	0.981631	up	no	SLC7A14
gene7348	2.74131	1.45487	0.0211391	0.621694	up	no	C1RL
gene22904	2.7403	1.45433	0.00554455	0.358479	up	no	KCNK5
gene624	2.73765	1.45294	0.0715592	0.887658	up	no	ERICH3
gene1348	2.73697	1.45258	0.054886	0.827998	up	no	RUSC1-AS1
gene9296	2.73019	1.449	0.459382	1	up	no	FSD1
gene27080	2.7301	1.44895	0.0943588	0.934794	up	no	ZMAT4
gene22547	2.727	1.44732	0.0960041	0.938944	up	no	LOC105603546
gene28622	2.72626	1.44692	0.761297	1	up	no	LOC101107851
gene15891	2.72398	1.44572	0.392663	1	up	no	LOC101122122
gene22892	2.72326	1.44533	0.0769694	0.89986	up	no	MDGA1
gene18056	2.7192	1.44318	0.249112	1	up	no	ETV2
gene6500	2.71794	1.44251	0.272261	1	up	no	LOC101105237
gene7361	2.71575	1.44135	0.0706354	0.886957	up	no	ENO2
gene25128	2.71439	1.44063	0.333728	1	up	no	CDH7
gene7032	2.71416	1.44051	0.0197306	0.605208	up	no	C1QTNF6
gene25107	2.71362	1.44022	0.334713	1	up	no	LOC101102110
gene4836	2.71349	1.44015	0.126137	0.980414	up	no	E2F2
gene1123	2.71315	1.43997	0.756358	1	up	no	LOC101115504
gene25548	2.71201	1.43936	0.0533713	0.821308	up	no	BAIAP3
gene20527	2.71145	1.43907	0.0399092	0.770407	up	no	SRD5A1
gene14440	2.71072	1.43868	0.286197	1	up	no	LOC105616313
gene16774	2.70883	1.43767	0.204439	1	up	no	FOXA2
gene18571	2.70665	1.43651	0.590887	1	up	no	ACPT
gene13334	2.70431	1.43526	0.415492	1	up	no	LOC105616103
gene18566	2.70394	1.43506	0.0629843	0.859252	up	no	SHANK1
gene12886	2.70391	1.43505	0.625085	1	up	no	MAS1
gene15694	2.70322	1.43468	0.213161	1	up	no	C4BPA
gene7054	2.70174	1.43389	6.05376e-05	0.0168789	up	yes	BICD1
gene1774	2.69957	1.43273	0.756327	1	up	no	LOC105605735
gene556	2.69957	1.43273	0.756327	1	up	no	FOXD3
gene4653	2.6988	1.43232	7.86982e-05	0.0205097	up	yes	KIAA1522
gene21163	2.69866	1.43224	0.0954479	0.937476	up	no	CABP7
gene20049	2.69525	1.43042	0.107768	0.957985	up	no	DTX4
gene14739	2.69517	1.43037	0.590964	1	up	no	CFAP52
gene26819	2.69367	1.42957	0.0376443	0.761106	up	no	TMEM72
gene11099	2.69016	1.42769	0.13885	0.989648	up	no	MFSD7
gene7436	2.68983	1.42752	0.142987	0.989648	up	no	IQSEC3
gene9924	2.68921	1.42718	0.16493	0.99347	up	no	KCTD16
gene19274	2.688	1.42653	0.00679204	0.387563	up	no	AMPD3
gene9573	2.68763	1.42633	0.382381	1	up	no	GCSAML
gene19253	2.68675	1.42586	5.14032e-05	0.0152127	up	yes	ARNTL
gene21895	2.68573	1.42531	0.116477	0.957985	up	no	CCDC85C
gene20845	2.6856	1.42525	0.194069	1	up	no	RIMBP2
gene26505	2.6841	1.42444	0.625516	1	up	no	LOC105604933
gene6316	2.68205	1.42334	0.762422	1	up	no	HOXC9
gene13571	2.68168	1.42314	0.76196	1	up	no	LOC105616118
gene19233	2.68168	1.42314	0.76196	1	up	no	LOC101117532
gene2176	2.68168	1.42314	0.76196	1	up	no	LOC101111595
gene28538	2.68083	1.42268	0.0531548	0.820572	up	no	ABCA2
gene11857	2.67987	1.42217	0.265584	1	up	no	UNC13C
gene7621	2.67824	1.42129	0.293929	1	up	no	PHF21B
gene14138	2.67762	1.42095	0.00685835	0.388488	up	no	MCF2L
gene9304	2.67706	1.42065	0.396739	1	up	no	CREB3L3
gene29152	2.67604	1.4201	0.114848	0.957985	up	no	LOC101106315
gene16993	2.6732	1.41857	0.286056	1	up	no	KCNQ2
gene12673	2.6718	1.41781	0.154831	0.989923	up	no	MOXD1
gene24378	2.67087	1.41731	0.0106729	0.466768	up	no	AP5B1
gene22458	2.66863	1.4161	0.762294	1	up	no	LOC101116353
gene7446	2.66863	1.4161	0.762294	1	up	no	TRNAM-CAU
gene9373	2.66863	1.4161	0.762294	1	up	no	IL13
gene9794	2.66629	1.41484	0.246045	1	up	no	CDC25C
gene20700	2.66571	1.41452	0.360752	1	up	no	SLC7A11
gene3997	2.66463	1.41393	0.619208	1	up	no	LOC105609182
gene2860	2.66279	1.41294	0.137826	0.989648	up	no	ASTN2
gene18250	2.66236	1.41271	0.0684875	0.880852	up	no	B9D2
gene19284	2.66132	1.41214	0.591735	1	up	no	LOC105602256
gene4564	2.65232	1.40725	0.0458212	0.792065	up	no	NYAP2
gene2998	2.65215	1.40716	0.287896	1	up	no	PPP3R2
gene18246	2.64997	1.40598	0.180364	1	up	no	B3GNT8
gene28616	2.64995	1.40596	0.274428	1	up	no	LOC105605810
gene26780	2.64607	1.40385	0.237415	1	up	no	LOC105605098
gene26569	2.64111	1.40115	0.334504	1	up	no	TRNAC-ACA
gene28233	2.64033	1.40072	0.0365336	0.753933	up	no	DCX
gene178	2.63769	1.39928	0.763087	1	up	no	DNALI1
gene18890	2.6357	1.39818	0.0482169	0.800046	up	no	MZF1
gene10595	2.63541	1.39803	0.628296	1	up	no	LOC106991215
gene16290	2.63526	1.39795	0.447127	1	up	no	APOBEC4
gene12854	2.63519	1.39791	0.620762	1	up	no	LOC101107970
gene15566	2.63123	1.39574	0.0492323	0.804617	up	no	KCNJ2
gene446	2.62849	1.39424	0.331199	1	up	no	ZYG11A
gene2754	2.6259	1.39281	0.119795	0.96182	up	no	SIM2
gene17779	2.62443	1.392	0.155546	0.990495	up	no	TEPP
gene4225	2.62421	1.39189	0.242398	1	up	no	EN1
gene21390	2.62316	1.3913	0.031805	0.712897	up	no	NTRK3
gene7578	2.62256	1.39097	0.110624	0.957985	up	no	SEPT3
gene12965	2.62178	1.39055	0.49342	1	up	no	MIR30A
gene10935	2.62012	1.38963	0.0319006	0.713514	up	no	MAPK10
gene10830	2.61986	1.38949	0.75871	1	up	no	PF4
gene15558	2.61986	1.38949	0.75871	1	up	no	SSTR2
gene21949	2.61986	1.38949	0.75871	1	up	no	MIR544
gene23028	2.61986	1.38949	0.75871	1	up	no	OPN5
gene23481	2.61986	1.38949	0.75871	1	up	no	LOC101106292
gene8438	2.61986	1.38949	0.628949	1	up	no	MGAM
gene28119	2.6175	1.38819	0.0941451	0.934794	up	no	GRIA3
gene26127	2.61489	1.38675	0.544044	1	up	no	FZD9
gene16605	2.61402	1.38627	0.0162349	0.558601	up	no	SKIDA1
gene15523	2.61279	1.38559	0.415146	1	up	no	OTOP3
gene4588	2.61255	1.38546	0.0790632	0.908881	up	no	FBXO36
gene10636	2.6098	1.38394	0.462714	1	up	no	KCTD8
gene8311	2.60856	1.38325	0.0291488	0.698882	up	no	IRF5
gene17621	2.60793	1.3829	0.621529	1	up	no	PABPN1L
gene14192	2.60675	1.38225	0.758674	1	up	no	LOC105612048
gene15159	2.60675	1.38225	0.628737	1	up	no	LOC101109547
gene19860	2.60675	1.38225	0.628737	1	up	no	RAPSN
gene2340	2.60675	1.38225	0.628737	1	up	no	WDR49
gene2341	2.60675	1.38225	0.628737	1	up	no	SERPINI2
gene25278	2.60675	1.38225	0.758674	1	up	no	TRNAC-GCA
gene25917	2.60675	1.38225	0.758674	1	up	no	LOC105601881
gene29092	2.60675	1.38225	0.758674	1	up	no	LOC105606028
gene891	2.60675	1.38225	0.628737	1	up	no	EPS8L3
id254296	2.60675	1.38225	0.758674	1	up	no	LOC105613137
gene14439	2.60664	1.38219	0.422079	1	up	no	LOC105613550
gene22808	2.60604	1.38186	0.005126	0.343809	up	no	BAK1
gene10451	2.60544	1.38153	0.422585	1	up	no	C6H4orf17
gene27026	2.6041	1.38079	0.297113	1	up	no	DUSP26
gene5765	2.60364	1.38053	0.0476117	0.795964	up	no	GPR75
gene2271	2.6017	1.37945	0.0700722	0.886616	up	no	KCNMB2
gene754	2.59967	1.37833	0.129655	0.981631	up	no	EPHX4
gene24826	2.59963	1.37831	0.185471	1	up	no	INA
gene20163	2.59938	1.37817	0.622241	1	up	no	LOC105602461
gene28332	2.59901	1.37796	0.0680966	0.880002	up	no	ARMCX4
gene25084	2.59675	1.37671	0.212912	1	up	no	SALL3
gene22479	2.59628	1.37645	0.14453	0.989648	up	no	CACNA2D2
gene29210	2.59317	1.37472	0.622141	1	up	no	LOC101116386
gene510	2.58988	1.37289	0.0322441	0.714639	up	no	TACSTD2
gene28420	2.58895	1.37237	0.498858	1	up	no	LOC106991997
gene9963	2.58895	1.37237	0.498858	1	up	no	LOC101116828
gene11980	2.5888	1.37228	0.463076	1	up	no	LOC106991261
gene3711	2.5883	1.372	0.173533	1	up	no	BLK
gene17120	2.5852	1.37028	0.388909	1	up	no	TTLL9
gene26435	2.58458	1.36993	0.205004	1	up	no	LOC105604896
gene26102	2.58217	1.36858	0.0503424	0.810413	up	no	NCF1
gene1052	2.58091	1.36788	0.303145	1	up	no	PDZK1
gene13863	2.5808	1.36782	0.753045	1	up	no	URAD
gene29026	2.5808	1.36782	0.753045	1	up	no	LOC101102215
gene6049	2.5808	1.36782	0.753045	1	up	no	RFX8
gene18383	2.58016	1.36746	0.0147432	0.540325	up	no	SIX5
gene7643	2.57874	1.36667	0.635172	1	up	no	LOC105614928
gene15951	2.57455	1.36432	0.420548	1	up	no	TNFRSF8
gene22153	2.57356	1.36376	0.496276	1	up	no	LOC101117796
gene9222	2.57144	1.36257	0.260902	1	up	no	ADGRE1
gene2121	2.56693	1.36004	0.203961	1	up	no	BDH1
gene15377	2.56643	1.35976	0.00105794	0.134671	up	no	BAHCC1
gene11307	2.56569	1.35935	0.00576487	0.363024	up	no	HCN4
gene23012	2.56339	1.35805	0.0180237	0.586227	up	no	RCAN2
gene13227	2.56315	1.35792	0.051413	0.814578	up	no	ST18
gene11849	2.56183	1.35717	0.335947	1	up	no	C7H15orf65
gene18616	2.56016	1.35624	0.203154	1	up	no	LOC101102085
gene28156	2.55813	1.35509	0.335921	1	up	no	RAB33A
gene15587	2.55745	1.3547	0.62364	1	up	no	SLC16A6
gene24056	2.55329	1.35236	0.437352	1	up	no	HEPACAM
gene448	2.55192	1.35158	0.0906387	0.919417	up	no	LOC105609512
gene15791	2.54937	1.35014	0.358578	1	up	no	CAPN8
gene4990	2.54752	1.34909	0.553055	1	up	no	LOC106991027
gene1498	2.54749	1.34908	0.0533961	0.821308	up	no	IGSF9
gene6337	2.54496	1.34765	0.558993	1	up	no	SP7
gene3852	2.54247	1.34623	0.0398142	0.770407	up	no	FAM171B
gene10328	2.54071	1.34523	0.756862	1	up	no	LOC101111549
gene1780	2.54035	1.34503	0.0490611	0.803624	up	no	LOC101122496
gene7809	2.54032	1.34501	0.0134009	0.520369	up	no	SCIN
gene595	2.53994	1.3448	0.0716876	0.887658	up	no	DIRAS3
gene7685	2.53978	1.3447	0.0106554	0.466768	up	no	MAPK8IP2
gene14377	2.53871	1.3441	0.00387754	0.2948	up	no	LOC105606870
gene14760	2.53791	1.34364	0.158542	0.99347	up	no	SHISA6
gene6521	2.53746	1.34338	0.288241	1	up	no	ENDOU
gene20102	2.53636	1.34276	0.122184	0.969002	up	no	LOC101115988
gene18399	2.53633	1.34274	0.310058	1	up	no	PNMAL1
gene6104	2.53631	1.34273	0.624897	1	up	no	NEURL3
gene3022	2.53487	1.34191	0.439622	1	up	no	SHC3
gene1332	2.534	1.34142	0.0660298	0.86816	up	no	EFNA3
gene6191	2.5325	1.34056	0.502663	1	up	no	SYT1
gene24594	2.532	1.34028	0.258443	1	up	no	LOC105604363
gene3005	2.53126	1.33986	0.634953	1	up	no	LOC101106409
gene3321	2.52974	1.33899	0.128295	0.981631	up	no	PAX5
gene3252	2.52944	1.33882	0.320694	1	up	no	SLC18A1
gene24707	2.52912	1.33864	0.30208	1	up	no	OPALIN
gene13512	2.5279	1.33794	0.0939636	0.934706	up	no	ERICH5
gene836	2.52654	1.33716	0.00714395	0.396232	up	no	COL11A1
gene21412	2.52636	1.33706	0.335468	1	up	no	LOC101119588
gene402	2.52592	1.33681	0.454439	1	up	no	SLC5A9
gene22152	2.52368	1.33553	0.0523368	0.817172	up	no	CX3CR1
gene4026	2.51998	1.33341	0.140023	0.989648	up	no	SCN9A
gene23520	2.51873	1.3327	0.226091	1	up	no	LOC101103021
gene17396	2.51769	1.3321	0.0467896	0.794949	up	no	KCNB1
gene22735	2.5168	1.33159	0.102814	0.94536	up	no	LOC101116871
gene22555	2.51459	1.33033	0.15902	0.99347	up	no	COL7A1
gene17217	2.51299	1.32941	0.0174278	0.576339	up	no	CNBD2
gene5939	2.50839	1.32676	0.333077	1	up	no	XDH
gene25844	2.50696	1.32594	0.239625	1	up	no	ACSM5
gene23616	2.50673	1.32581	0.626167	1	up	no	LOC105601864
gene8532	2.50645	1.32565	0.0492195	0.804617	up	no	CNTNAP2
gene8394	2.50641	1.32562	0.134924	0.985737	up	no	LOC106991141
gene14284	2.50541	1.32505	0.616731	1	up	no	CA4
gene22597	2.50487	1.32474	0.548556	1	up	no	LOC101102270
gene23823	2.50441	1.32447	0.18069	1	up	no	CCDC81
gene23740	2.50438	1.32445	0.193014	1	up	no	LOC101122475
gene5164	2.50248	1.32336	0.021669	0.627197	up	no	ST6GALNAC4
gene15197	2.50232	1.32327	0.0408584	0.774737	up	no	FZD2
gene17057	2.50096	1.32248	0.25376	1	up	no	RBM38
gene19184	2.50062	1.32228	0.757945	1	up	no	TRNAG-CCC
gene19612	2.50043	1.32218	0.0785924	0.908096	up	no	LOC101120775
gene23645	2.49782	1.32067	0.0482538	0.800405	up	no	RBM24
gene6528	2.49774	1.32062	0.00678524	0.387563	up	no	SLC38A4
gene4515	2.49755	1.32051	0.0689342	0.882017	up	no	PTPRN
gene23395	2.49684	1.3201	0.238382	1	up	no	LOC101120200
gene7265	2.49428	1.31862	0.32152	1	up	no	LOC105614844
gene26700	2.49399	1.31846	0.0975806	0.939677	up	no	KCNMA1
gene16252	2.49213	1.31738	0.132813	0.981631	up	no	LHX4
gene10758	2.49207	1.31734	0.617178	1	up	no	LOC101121777
gene11066	2.49194	1.31727	0.647951	1	up	no	ZFYVE28
gene404	2.48735	1.31461	0.109076	0.957985	up	no	AGBL4
gene12385	2.48734	1.31461	0.17246	1	up	no	NKAIN2
gene19764	2.48721	1.31453	0.0106271	0.466602	up	no	ABTB2
gene29	2.48714	1.31449	0.167216	0.996261	up	no	OTOS
gene14204	2.48372	1.3125	0.20127	1	up	no	TPT1
gene25735	2.48368	1.31248	0.115193	0.957985	up	no	ABAT
gene17125	2.48273	1.31193	0.17015	1	up	no	LOC101112919
gene11603	2.48192	1.31145	0.0938589	0.934706	up	no	SCG5
gene11354	2.48177	1.31137	0.113697	0.957985	up	no	JPH4
gene5899	2.47878	1.30963	0.0278909	0.686886	up	no	QPCT
gene27006	2.47856	1.3095	0.145938	0.989648	up	no	SMIM18
gene9417	2.47749	1.30888	0.313037	1	up	no	TEX43
gene4743	2.47732	1.30878	0.0284321	0.691711	up	no	AHDC1
gene9148	2.47693	1.30855	0.0876728	0.909059	up	no	CCDC151
gene15581	2.47641	1.30825	0.0449237	0.786368	up	no	FAM20A
gene18763	2.47638	1.30823	0.599362	1	up	no	LOC101104523
gene28668	2.47634	1.30821	0.129437	0.981631	up	no	LOC106992013
gene5869	2.47257	1.30601	0.354985	1	up	no	TMEM178A
gene12221	2.47109	1.30515	0.108133	0.957985	up	no	TMEM63C
gene22	2.47027	1.30467	0.303099	1	up	no	C1H2orf54
gene8968	2.46983	1.30441	0.200822	1	up	no	ASF1B
gene16475	2.46972	1.30435	0.00179747	0.182242	up	no	ELF3
gene28725	2.46938	1.30415	0.334006	1	up	no	LOC106990161
gene4963	2.46899	1.30392	0.202194	1	up	no	LOC101103463
gene7487	2.46716	1.30285	0.458269	1	up	no	GALR3
gene9867	2.46711	1.30282	0.00898634	0.434265	up	no	LOC101122274
gene15655	2.46686	1.30268	0.049258	0.804617	up	no	KLHDC8A
gene7093	2.46536	1.3018	0.313256	1	up	no	LOC105614819
gene9009	2.46526	1.30174	0.443693	1	up	no	LOC105615210
gene10583	2.46283	1.30032	0.123356	0.972884	up	no	LOC106991214
gene19721	2.46277	1.30028	0.227581	1	up	no	KCNA4
gene21118	2.46213	1.29991	0.0031804	0.260585	up	no	SGSM1
gene15394	2.46098	1.29924	0.149086	0.989648	up	no	CARD14
gene11163	2.46053	1.29897	0.755898	1	up	no	ANKDD1B
gene21155	2.46053	1.29897	0.755898	1	up	no	RASL10A
gene26577	2.46053	1.29897	0.755898	1	up	no	MYPN
gene4965	2.46053	1.29897	0.755898	1	up	no	FAM166A
gene5825	2.46053	1.29897	0.755898	1	up	no	SIX3
gene8616	2.46053	1.29897	0.755898	1	up	no	ASB10
gene4986	2.45878	1.29794	0.0601181	0.851297	up	no	OLFM1
gene12114	2.45839	1.29771	0.0066075	0.382454	up	no	SLC8A3
gene27683	2.45827	1.29764	0.648749	1	up	no	DGAT2L6
gene28624	2.45605	1.29634	0.39623	1	up	no	LOC101108374
gene18172	2.45563	1.29609	0.377517	1	up	no	ACP7
gene8757	2.45399	1.29513	0.0914919	0.923923	up	no	COMP
gene17512	2.45387	1.29506	0.0818143	0.908881	up	no	VAT1L
gene18495	2.45206	1.29399	0.0644214	0.862138	up	no	LIN7B
gene26922	2.45178	1.29383	0.619648	1	up	no	CCDC110
gene14463	2.45158	1.29371	0.00254903	0.227084	up	no	RPH3AL
gene15472	2.45143	1.29362	0.61831	1	up	no	EVPL
gene6395	2.44875	1.29205	0.00131777	0.150062	up	no	SCN8A
gene11036	2.44682	1.29091	0.144927	0.989648	up	no	SH3TC1
gene982	2.44468	1.28965	0.0409857	0.774737	up	no	NGF
gene5025	2.44464	1.28962	0.0478694	0.797149	up	no	ABO
gene6636	2.44422	1.28937	0.759489	1	up	no	LOC105609952
gene14762	2.44341	1.28889	0.0989082	0.941297	up	no	DNAH9
gene21543	2.44295	1.28862	0.219402	1	up	no	FAM189A1
gene17959	2.44269	1.28847	0.00650367	0.380501	up	no	PLEKHF1
gene2712	2.44252	1.28837	0.0144202	0.534206	up	no	SLC19A1
gene11246	2.44097	1.28746	0.00640405	0.380423	up	no	SMAD6
gene20901	2.44081	1.28736	0.0621323	0.859252	up	no	ABCB9
gene7958	2.44054	1.2872	0.0892841	0.914892	up	no	LOC101122944
gene9825	2.44029	1.28706	0.0219329	0.629885	up	no	CXXC5
gene20418	2.44	1.28688	0.101508	0.941816	up	no	SPEF2
gene199	2.4396	1.28664	0.547244	1	up	no	LOC105605139
gene3342	2.43935	1.28649	0.0386477	0.766178	up	no	TMEM8B
gene21726	2.4392	1.28641	0.429423	1	up	no	INSM2
gene1687	2.43836	1.28591	0.253553	1	up	no	LOC101113300
gene24678	2.4383	1.28587	0.116723	0.959131	up	no	FFAR4
gene17244	2.4365	1.28481	0.0149277	0.541899	up	no	NNAT
gene5560	2.43509	1.28397	0.195619	1	up	no	LOC101114597
gene15334	2.43375	1.28318	0.342131	1	up	no	CD7
gene13061	2.43157	1.28189	0.101316	0.941672	up	no	TIGD5
gene18070	2.43052	1.28126	0.248808	1	up	no	LOC106991536
gene15719	2.42994	1.28092	0.28682	1	up	no	LOC105616610
gene16878	2.42948	1.28065	0.102388	0.944223	up	no	CHGB
gene18313	2.42838	1.27999	0.517302	1	up	no	KCNN4
gene19061	2.42778	1.27964	0.0531535	0.820572	up	no	NCAM1
gene18487	2.42717	1.27928	2.63652e-05	0.00920724	up	yes	FTL
gene182	2.42045	1.27528	0.459924	1	up	no	CDCA8
gene651	2.41768	1.27362	0.615226	1	up	no	LOC105614727
gene2196	2.41676	1.27308	0.384342	1	up	no	LIPH
gene4085	2.41521	1.27215	0.085866	0.908881	up	no	CCDC148
gene16040	2.41433	1.27163	0.0117264	0.491803	up	no	HES2
gene16971	2.4143	1.2716	0.31185	1	up	no	SOX18
gene14718	2.41377	1.27129	0.482727	1	up	no	TRNAS-AGA
gene21280	2.41353	1.27114	0.160113	0.99347	up	no	P2RX6
gene5998	2.41267	1.27063	0.649897	1	up	no	LOC101116640
gene14346	2.41254	1.27056	0.306803	1	up	no	LOC101119572
gene27157	2.41073	1.26947	0.387275	1	up	no	IL3RA
gene22793	2.40948	1.26872	0.0313004	0.710247	up	no	B3GALT4
gene18461	2.4074	1.26747	0.109335	0.957985	up	no	LMTK3
gene9103	2.40697	1.26722	0.0518487	0.814879	up	no	S1PR2
gene17180	2.40565	1.26643	0.209575	1	up	no	AHCY
gene4263	2.40563	1.26641	0.13422	0.985102	up	no	CNTNAP5
gene24220	2.40532	1.26623	0.0205883	0.617077	up	no	SYT7
gene10058	2.40413	1.26551	0.760604	1	up	no	HAVCR1
gene9790	2.40349	1.26513	0.164248	0.99347	up	no	KIF20A
gene14959	2.40331	1.26502	0.290312	1	up	no	GPR179
gene831	2.40293	1.26479	0.263579	1	up	no	LOC101116523
gene12763	2.40073	1.26347	0.0387427	0.766412	up	no	ZC2HC1B
gene12470	2.40031	1.26322	0.0878791	0.909578	up	no	SLC16A10
gene21235	2.39823	1.26197	0.28571	1	up	no	DERL3
gene11180	2.39765	1.26162	0.549993	1	up	no	LOC101111968
gene14555	2.39714	1.26131	0.458008	1	up	no	TEKT1
gene6072	2.39662	1.261	0.355686	1	up	no	LYG2
gene22608	2.39613	1.2607	0.0850155	0.908881	up	no	LRRC2
gene15445	2.39336	1.25904	0.223699	1	up	no	METTL23
gene14119	2.39023	1.25715	0.151045	0.989648	up	no	RAB20
gene19630	2.39018	1.25712	0.381259	1	up	no	RELT
gene18081	2.38811	1.25587	0.111777	0.957985	up	no	SYNE4
gene16100	2.38624	1.25474	0.24103	1	up	no	C12H1orf233
gene1265	2.38619	1.25471	0.41856	1	up	no	PGLYRP4
gene17961	2.38586	1.25451	0.117747	0.960554	up	no	CCNE1
gene16375	2.38568	1.2544	0.166747	0.994992	up	no	SYT14
gene23675	2.38543	1.25425	0.356609	1	up	no	ADTRP
gene4624	2.38427	1.25355	0.0914034	0.92343	up	no	LOC106990892
gene4103	2.38374	1.25323	0.14747	0.989648	up	no	GALNT13
gene12511	2.3837	1.2532	0.0258682	0.672145	up	no	BEND3
gene11652	2.383	1.25278	0.300193	1	up	no	LOC105615801
gene26834	2.38285	1.25269	0.169813	1	up	no	LOC106990141
gene13174	2.38225	1.25232	0.312051	1	up	no	LOC105609073
gene20768	2.3802	1.25108	0.409667	1	up	no	FSTL5
gene22626	2.37727	1.24931	0.0277848	0.686877	up	no	SLC6A20
gene590	2.37716	1.24924	0.496755	1	up	no	IL23R
gene28528	2.37688	1.24907	0.332001	1	up	no	LOC105605772
gene11227	2.37593	1.24849	0.758104	1	up	no	IGDCC3
gene17447	2.37593	1.24849	0.758104	1	up	no	LOC101113617
gene18727	2.37593	1.24849	0.758104	1	up	no	FAM71E2
gene3913	2.37593	1.24849	0.758104	1	up	no	TRNAC-GCA
gene3991	2.37593	1.24849	0.758104	1	up	no	GAD1
gene19786	2.37593	1.24849	0.624707	1	up	no	RAG1
gene4929	2.37593	1.24849	0.581169	1	up	no	PADI1
gene5973	2.37593	1.24849	0.624707	1	up	no	NOTO
gene7346	2.37365	1.24711	0.0250148	0.66347	up	no	CLSTN3
gene3989	2.37068	1.2453	0.405437	1	up	no	LOC105607494
gene8770	2.37041	1.24513	0.0578752	0.840928	up	no	SSBP4
gene28357	2.36994	1.24485	0.474211	1	up	no	LOC101102211
gene28614	2.36972	1.24472	0.0696854	0.886221	up	no	LOC101106063
gene16460	2.36919	1.24439	0.542259	1	up	no	LOC105616627
gene133	2.36901	1.24429	0.355284	1	up	no	DLGAP3
gene8400	2.36849	1.24397	0.58315	1	up	no	TRNAR-CCU
gene17321	2.36793	1.24362	0.287011	1	up	no	LOC101111217
gene26902	2.36778	1.24354	0.0996939	0.941297	up	no	ENPP6
gene25517	2.36734	1.24327	0.079007	0.908881	up	no	LOC101103616
gene11453	2.3672	1.24318	0.0563438	0.836231	up	no	SLC39A2
gene21520	2.36714	1.24315	0.0796843	0.908881	up	no	ARNT2
gene16127	2.36552	1.24216	0.716523	1	up	no	MIR200A
gene22484	2.36519	1.24196	0.103346	0.948399	up	no	ZMYND10
gene18740	2.36463	1.24162	0.389647	1	up	no	TNNT1
gene18466	2.36292	1.24057	0.0171192	0.570225	up	no	SPHK2
gene3685	2.3626	1.24038	0.0177583	0.580669	up	no	FZD3
gene18405	2.36179	1.23988	0.162597	0.99347	up	no	PTGIR
gene9288	2.36153	1.23972	0.0671864	0.876787	up	no	PLIN5
gene18592	2.36075	1.23924	0.458549	1	up	no	LOC105601924
gene15272	2.3594	1.23842	0.191089	1	up	no	LIMD2
gene12934	2.35925	1.23833	0.0737787	0.891523	up	no	SMOC2
gene5846	2.35923	1.23832	0.14658	0.989648	up	no	HAAO
gene13212	2.35837	1.23779	0.651369	1	up	no	LOC101105668
gene24379	2.35455	1.23545	0.307531	1	up	no	OVOL1
gene5135	2.35454	1.23545	0.179563	1	up	no	ZDHHC12
gene12366	2.35424	1.23526	0.0152428	0.544656	up	no	KIAA0408
gene9143	2.35318	1.23461	0.116424	0.957985	up	no	CCDC159
gene9013	2.35212	1.23396	0.0490839	0.803624	up	no	MAST1
gene6398	2.35146	1.23356	0.105387	0.955341	up	no	SLC4A8
gene23089	2.35066	1.23307	0.349809	1	up	no	LOC101121379
gene12356	2.34727	1.23098	0.019568	0.604739	up	no	ME1
gene18142	2.3471	1.23088	0.156734	0.992601	up	no	YIF1B
gene14773	2.34581	1.23008	0.151757	0.989648	up	no	HS3ST3B1
gene22765	2.34528	1.22976	0.154917	0.989923	up	no	FAM83B
gene28020	2.34381	1.22885	0.606244	1	up	no	MCF2
gene9729	2.34317	1.22846	0.140705	0.989648	up	no	GDF9
gene28774	2.34246	1.22803	0.412747	1	up	no	LOC105605878
gene22242	2.34193	1.2277	0.0450133	0.786368	up	no	CPNE9
gene18229	2.34008	1.22656	0.0842057	0.908881	up	no	MIA
gene23750	2.33985	1.22642	0.341227	1	up	no	MYLK4
gene148	2.33886	1.22581	0.0395028	0.769534	up	no	NCDN
gene21176	2.33661	1.22441	0.159061	0.99347	up	no	CCDC157
gene8719	2.33648	1.22434	0.13448	0.985102	up	no	WNT9A
gene24915	2.33595	1.22401	0.296603	1	up	no	SLC18A2
gene22539	2.3337	1.22262	0.297361	1	up	no	LOC105603545
gene8161	2.33362	1.22257	0.0597923	0.850131	up	no	STEAP2
gene1346	2.33128	1.22112	0.255118	1	up	no	PKLR
gene11280	2.32956	1.22006	0.000247637	0.0516812	up	no	TLE3
gene4359	2.32955	1.22005	0.0152764	0.545111	up	no	ICA1L
gene15422	2.32778	1.21895	0.496469	1	up	no	BIRC5
gene26745	2.32773	1.21892	0.566228	1	up	no	LOC101113824
gene24397	2.32763	1.21886	0.12239	0.969916	up	no	CST6
gene5059	2.32649	1.21815	0.0195943	0.604871	up	no	GBGT1
gene17773	2.32587	1.21777	0.546276	1	up	no	DRC7
gene2133	2.32559	1.2176	0.546547	1	up	no	LRRC15
gene2659	2.32435	1.21683	0.184294	1	up	no	RSPH1
gene17316	2.32214	1.21546	0.718051	1	up	no	PI3
gene856	2.32107	1.21479	0.533381	1	up	no	HENMT1
gene21447	2.31989	1.21406	0.0265568	0.676287	up	no	ANPEP
gene815	2.31875	1.21335	0.451025	1	up	no	LOC105610863
gene21813	2.31865	1.21328	0.497628	1	up	no	GPR68
gene11967	2.31713	1.21234	0.546445	1	up	no	TBPL2
gene4776	2.31701	1.21226	0.620515	1	up	no	LOC105606964
gene18521	2.31476	1.21086	0.00243455	0.218865	up	no	PRR12
gene15125	2.31395	1.21036	0.0328027	0.720128	up	no	PLEKHH3
gene21067	2.31155	1.20886	0.0913557	0.923127	up	no	CABP1
gene28110	2.31066	1.2083	0.211085	1	up	no	LOC101115187
gene12721	2.3105	1.2082	0.406961	1	up	no	TRNAG-CCC
gene26528	2.31005	1.20793	0.00130552	0.149643	up	no	FAM13C
gene25579	2.30509	1.20482	0.155874	0.991159	up	no	SYNGR3
gene8189	2.30249	1.2032	0.247519	1	up	no	GCK
gene11089	2.30129	1.20244	0.196746	1	up	no	DGKQ
gene4930	2.30091	1.20221	0.094484	0.935429	up	no	PADI2
gene24097	2.30015	1.20173	0.719025	1	up	no	LOC101115663
gene22723	2.29861	1.20076	0.348051	1	up	no	KBTBD12
gene14923	2.29853	1.20071	0.368726	1	up	no	HOXB9
gene26220	2.29815	1.20048	0.0164972	0.561515	up	no	TSC22D4
gene19668	2.29667	1.19954	0.13887	0.989648	up	no	GDPD5
gene20836	2.29597	1.19911	0.597427	1	up	no	MMP17
gene18365	2.2941	1.19793	0.160065	0.99347	up	no	LOC106991561
gene1750	2.29363	1.19763	0.719315	1	up	no	LOC101120215
gene25612	2.28886	1.19463	0.197316	1	up	no	PRSS33
gene5490	2.28839	1.19433	0.00856613	0.428168	up	no	CLIP4
gene10946	2.28693	1.19341	0.153296	0.989648	up	no	HSD17B13
gene17116	2.2868	1.19333	0.099573	0.941297	up	no	FOXS1
gene4534	2.28636	1.19305	0.0546515	0.827965	up	no	SLC4A3
gene15200	2.28623	1.19297	0.268841	1	up	no	MEIOC
gene19238	2.28618	1.19294	0.0015697	0.169188	up	no	PDE3B
gene25006	2.28575	1.19267	0.200245	1	up	no	FANK1
gene15510	2.28572	1.19265	0.0665059	0.87138	up	no	SLC16A5
gene13685	2.28503	1.19221	0.20211	1	up	no	LOC101109369
gene28611	2.28362	1.19132	0.403735	1	up	no	TRNAG-CCC
gene22930	2.28173	1.19013	0.411771	1	up	no	MDFI
gene25485	2.27892	1.18835	0.0760017	0.895499	up	no	MPG
gene4649	2.27839	1.18802	0.492267	1	up	no	LOC106990918
gene14738	2.27816	1.18787	0.683312	1	up	no	TRNAE-UUC
gene13890	2.27815	1.18786	0.000204142	0.0453117	up	yes	TNFRSF19
gene15283	2.27784	1.18767	0.211875	1	up	no	PRR29
gene6977	2.27778	1.18763	0.259246	1	up	no	LOC105614892
gene14821	2.27669	1.18694	0.166264	0.994261	up	no	MIEF2
gene4471	2.27543	1.18614	0.634324	1	up	no	CXCR1
gene13604	2.27466	1.18565	0.103474	0.948759	up	no	LOC101113341
gene3683	2.27451	1.18555	0.00816528	0.418102	up	no	ZNF395
gene1337	2.2744	1.18549	0.622952	1	up	no	TRIM46
gene11957	2.27371	1.18505	0.00518784	0.345854	up	no	GCH1
gene11324	2.27313	1.18468	0.174591	1	up	no	LTB4R
gene18999	2.27305	1.18463	0.15355	0.989648	up	no	ELMOD1
gene20645	2.27285	1.1845	0.611208	1	up	no	LOC101103595
gene26122	2.27249	1.18427	0.210902	1	up	no	MLXIPL
gene13028	2.27222	1.1841	0.606258	1	up	no	LOC105612924
gene24631	2.27023	1.18284	0.254886	1	up	no	ANKRD22
gene24166	2.26937	1.18229	0.39562	1	up	no	LOC105604082
gene8318	2.26873	1.18189	0.031681	0.712251	up	no	STRIP2
gene16217	2.26797	1.1814	0.1168	0.959131	up	no	ASTN1
gene6725	2.26749	1.1811	0.137475	0.989648	up	no	HSD17B6
gene18380	2.26729	1.18097	0.062856	0.859252	up	no	QPCTL
gene26964	2.26593	1.1801	0.378503	1	up	no	FGF20
gene17948	2.26532	1.17972	0.451926	1	up	no	LOC105606385
gene18497	2.26444	1.17915	0.134562	0.98514	up	no	PPFIA3
gene15363	2.26347	1.17854	0.0103468	0.463672	up	no	SLC25A10
gene29258	2.26284	1.17813	0.400238	1	up	no	LOC105601936
gene13941	2.26162	1.17736	0.108795	0.957985	up	no	DACH1
gene12540	2.2613	1.17716	0.540793	1	up	no	LOC105615865
gene21195	2.26101	1.17696	0.535575	1	up	no	PLA2G3
gene16018	2.261	1.17696	0.386413	1	up	no	SLC45A1
gene17742	2.25852	1.17538	0.721637	1	up	no	SPP1
gene8261	2.25803	1.17506	0.0897867	0.915939	up	no	IQUB
gene14603	2.2576	1.17479	0.298175	1	up	no	LOC105607817
gene22023	2.25625	1.17392	0.0908482	0.920662	up	no	INF2
gene17372	2.25624	1.17392	0.501653	1	up	no	CDH22
gene10421	2.25617	1.17387	0.721002	1	up	no	LOC101121856
gene1181	2.2544	1.17274	0.105934	0.95659	up	no	SEMA6C
gene10715	2.25439	1.17273	0.524901	1	up	no	ARL9
gene18730	2.25369	1.17229	0.235408	1	up	no	TMEM150B
gene28550	2.25351	1.17217	0.0101213	0.46064	up	no	LOC101113211
gene9800	2.25348	1.17216	0.064858	0.863583	up	no	REEP2
gene10649	2.25294	1.17181	0.267419	1	up	no	GABRB1
gene10644	2.25089	1.17049	0.250832	1	up	no	GABRG1
gene25328	2.24975	1.16977	0.393619	1	up	no	MC5R
gene25046	2.24925	1.16944	0.0885781	0.913197	up	no	PAOX
gene9727	2.24819	1.16876	0.124834	0.97819	up	no	SOWAHA
gene21461	2.24806	1.16868	0.616862	1	up	no	TRNAG-CCC
gene3148	2.24541	1.16698	0.722235	1	up	no	ARID3C
gene4829	2.24097	1.16413	0.0142276	0.533573	up	no	GALE
gene24449	2.23932	1.16306	0.261144	1	up	no	TBC1D10C
gene7479	2.23869	1.16265	0.0749276	0.893658	up	no	PDXP
gene23887	2.23801	1.16221	0.118981	0.961552	up	no	LOC101117288
gene23057	2.23696	1.16154	0.0394486	0.769534	up	no	EFHC1
gene24569	2.23681	1.16144	0.387477	1	up	no	IFITM5
gene12745	2.23483	1.16017	0.178374	1	up	no	TXLNB
gene10453	2.23316	1.15909	0.595102	1	up	no	ADH1C
gene27909	2.23306	1.15902	0.0337842	0.730987	up	no	L1CAM
gene23822	2.23287	1.1589	0.444194	1	up	no	LOC101102680
gene21181	2.23225	1.1585	0.279445	1	up	no	LOC101101923
gene2689	2.2315	1.15801	0.451214	1	up	no	TSPEAR
gene25294	2.22881	1.15627	0.0442058	0.783678	up	no	MTCL1
gene21204	2.22864	1.15616	0.104163	0.952077	up	no	PISD
gene7854	2.22851	1.15608	0.0602972	0.851342	up	no	MACC1
gene19766	2.22726	1.15527	0.603901	1	up	no	TRNAS-GGA
gene12137	2.22714	1.15519	0.0342281	0.735065	up	no	DPF3
gene29047	2.22386	1.15307	0.682754	1	up	no	LOC101106243
gene26390	2.22285	1.15241	0.00697459	0.392427	up	no	PGBD5
gene15308	2.22268	1.1523	0.0144091	0.534206	up	no	METRNL
gene15190	2.22202	1.15187	0.137193	0.989648	up	no	RUNDC3A
gene4338	2.22087	1.15113	0.723363	1	up	no	LOC101108024
gene29129	2.21843	1.14954	0.162798	0.99347	up	no	LOC101122587
gene21128	2.21798	1.14925	0.109897	0.957985	up	no	ASPHD2
gene24972	2.21785	1.14916	0.153368	0.989648	up	no	FAM24A
gene7815	2.21721	1.14875	0.123233	0.972884	up	no	DGKB
gene2221	2.21707	1.14866	0.0517584	0.814578	up	no	VWA5B2
gene396	2.21701	1.14862	0.352963	1	up	no	FOXD2
gene25329	2.21641	1.14823	0.230332	1	up	no	MC2R
gene7571	2.21504	1.14733	0.135521	0.986258	up	no	MEI1
gene13370	2.21454	1.14701	0.0127676	0.512101	up	no	PKIA
gene18378	2.21445	1.14695	0.195677	1	up	no	GIPR
gene25318	2.21432	1.14686	0.723667	1	up	no	TRNAC-GCA
gene9679	2.21432	1.14686	0.723667	1	up	no	GRIN3B
gene5495	2.21321	1.14614	0.0470802	0.794949	up	no	LOC105610454
gene25435	2.2129	1.14594	0.123753	0.974235	up	no	LOC101116529
gene20960	2.21274	1.14584	0.103604	0.949479	up	no	FAM109A
gene27985	2.21212	1.14543	0.0478749	0.797149	up	no	AFF2
gene4195	2.21119	1.14482	0.131073	0.981631	up	no	TMEM163
gene1601	2.21088	1.14462	0.268074	1	up	no	RGS4
gene25382	2.21046	1.14434	0.398226	1	up	no	MRO
gene28067	2.21033	1.14426	0.445815	1	up	no	LOC106990558
gene15776	2.2094	1.14366	0.0984441	0.941297	up	no	LOC101123651
gene11500	2.20919	1.14351	0.130546	0.981631	up	no	CCNB1IP1
gene12846	2.20764	1.1425	0.450022	1	up	no	CLDN20
gene5214	2.20654	1.14179	0.682993	1	up	no	LOC101109157
gene21127	2.20602	1.14144	0.231519	1	up	no	SEZ6L
gene11426	2.20598	1.14142	0.681516	1	up	no	LOC101113153
gene8816	2.20426	1.14029	0.254029	1	up	no	ABHD8
gene17369	2.20361	1.13987	0.272279	1	up	no	SLC12A5
gene25862	2.20352	1.13981	0.157726	0.99347	up	no	ANKS4B
gene27307	2.2013	1.13835	0.19429	1	up	no	MAP3K15
gene19244	2.20045	1.1378	0.00796979	0.415457	up	no	SPON1
gene1177	2.19967	1.13729	0.0158058	0.55303	up	no	LOC101111063
gene25534	2.1993	1.13704	0.0400714	0.771002	up	no	LMF1
gene11462	2.19852	1.13653	0.268627	1	up	no	RNASE6
gene15612	2.19682	1.13541	0.286045	1	up	no	LOC106990700
gene10647	2.19669	1.13533	0.376302	1	up	no	LOC101121518
gene14004	2.19627	1.13505	0.0291035	0.698685	up	no	GPC5
gene15279	2.1952	1.13435	0.337329	1	up	no	LOC101122803
gene21572	2.19292	1.13285	0.312085	1	up	no	ACSBG1
gene16126	2.19283	1.13279	0.0584444	0.84595	up	no	TTLL10
gene13012	2.19207	1.13229	0.223065	1	up	no	MFSD3
gene25127	2.19186	1.13215	0.0188603	0.596446	up	no	CDH19
gene22620	2.1912	1.13172	0.389123	1	up	no	XCR1
gene9655	2.18907	1.13032	0.0892074	0.914873	up	no	TPGS1
gene6976	2.18894	1.13023	0.135534	0.986258	up	no	SYN3
gene3860	2.18856	1.12998	0.176088	1	up	no	ZNF804A
gene9332	2.18827	1.12979	0.717075	1	up	no	CELF5
gene26044	2.18788	1.12953	0.105637	0.955846	up	no	LOC101105208
gene26973	2.18616	1.1284	0.593472	1	up	no	LOC101122662
gene28726	2.18581	1.12817	0.300647	1	up	no	LOC105605855
gene6996	2.18553	1.12799	0.233093	1	up	no	RASD2
gene26721	2.18325	1.12648	0.269683	1	up	no	SFTPA1
gene11880	2.18306	1.12635	0.034482	0.736479	up	no	DMXL2
gene15350	2.18271	1.12612	0.0156087	0.549218	up	no	PYCR1
gene9507	2.18265	1.12608	0.321037	1	up	no	DOK3
gene12601	2.18235	1.12588	0.410072	1	up	no	GABRR2
gene25635	2.18197	1.12563	0.291526	1	up	no	LOC105604623
gene17477	2.18118	1.12511	0.365238	1	up	no	FA2H
gene1622	2.17968	1.12412	0.075013	0.893658	up	no	FAM78B
gene17991	2.17964	1.12409	0.483761	1	up	no	SLC7A10
gene8582	2.17946	1.12397	0.281773	1	up	no	LOC101109963
gene21798	2.17849	1.12333	0.0854141	0.908881	up	no	CKMT1A
gene2208	2.17707	1.12239	0.023061	0.644777	up	no	EPHB3
gene15256	2.17698	1.12233	0.35973	1	up	no	LOC101123133
gene12579	2.1765	1.12201	0.21895	1	up	no	EPHA7
gene22061	2.17637	1.12193	0.613203	1	up	no	PGAM2
gene9879	2.17559	1.12141	0.19094	1	up	no	LOC105608307
gene16754	2.17497	1.12099	0.041096	0.774737	up	no	SLC24A3
gene16681	2.17433	1.12057	0.244772	1	up	no	TMEM236
gene4021	2.17417	1.12047	0.446417	1	up	no	B3GALT1
gene27785	2.1723	1.11922	0.724883	1	up	no	LOC105605516
gene2917	2.1723	1.11922	0.724883	1	up	no	LOC105606715
gene23502	2.17182	1.1189	0.523022	1	up	no	LOC101102767
gene11076	2.1714	1.11862	0.612845	1	up	no	LOC101104153
gene7883	2.16837	1.11661	0.041759	0.77589	up	no	LOC101121769
gene17699	2.16742	1.11598	0.190695	1	up	no	TOX3
gene248	2.16645	1.11533	0.198778	1	up	no	FOXO6
gene17601	2.16617	1.11515	0.0551968	0.82895	up	no	SLC7A5
gene28976	2.16584	1.11493	0.420598	1	up	no	LOC105605975
gene2924	2.16554	1.11473	0.0550477	0.828087	up	no	ZNF483
gene14834	2.16539	1.11463	0.132447	0.981631	up	no	PEMT
gene12394	2.16503	1.11439	0.0433481	0.782757	up	no	PKIB
gene18528	2.16486	1.11427	0.0409785	0.774737	up	no	CPT1C
gene10024	2.16439	1.11396	0.0519177	0.815204	up	no	FAT2
gene23218	2.16436	1.11394	0.473891	1	up	no	LOC105603778
gene26290	2.16317	1.11315	0.717842	1	up	no	OCM
gene13197	2.16303	1.11305	0.718642	1	up	no	LOC101109545
gene2807	2.16303	1.11305	0.718642	1	up	no	PP2D1
gene15208	2.16151	1.11204	0.468685	1	up	no	CCDC103
gene586	2.1613	1.1119	0.0529874	0.820466	up	no	WDR78
gene20160	2.1601	1.1111	0.441271	1	up	no	STC2
gene13751	2.15916	1.11047	0.18327	1	up	no	FAM124A
gene16868	2.15872	1.11017	0.492119	1	up	no	LOC105609938
gene3911	2.15755	1.10939	0.0124458	0.508138	up	no	PRKRA
gene22034	2.15644	1.10865	0.104372	0.952691	up	no	LOC101105444
gene469	2.15625	1.10853	0.278736	1	up	no	LDLRAD1
gene18196	2.15493	1.10764	0.482658	1	up	no	LOC101117444
gene10940	2.15337	1.1066	0.225306	1	up	no	SLC10A6
gene6151	2.15315	1.10645	0.546191	1	up	no	LGR5
gene10329	2.15307	1.1064	0.0032082	0.260585	up	no	NDST3
gene7914	2.15291	1.10629	0.0337392	0.730892	up	no	GNAI1
gene20392	2.15201	1.10568	0.473409	1	up	no	LOC105602664
gene15182	2.1511	1.10507	0.218355	1	up	no	C11H17orf53
gene19562	2.14845	1.1033	0.276923	1	up	no	LOC101112671
gene14869	2.14843	1.10328	0.013956	0.52871	up	no	ABCC3
gene21851	2.14704	1.10235	0.261895	1	up	no	PPP4R4
gene17407	2.14696	1.1023	0.460922	1	up	no	SNAI1
gene10303	2.14532	1.10119	0.710413	1	up	no	TMEM155
gene9379	2.14357	1.10002	0.156635	0.99226	up	no	SLC22A4
gene173	2.14258	1.09935	0.0954603	0.937476	up	no	GRIK3
gene21650	2.1421	1.09902	0.114781	0.957985	up	no	STOML1
gene1562	2.14191	1.0989	0.113327	0.957985	up	no	MPZ
gene18721	2.1416	1.09869	0.425485	1	up	no	SHISA7
gene16210	2.14077	1.09813	0.203473	1	up	no	TNR
gene20136	2.14034	1.09784	0.226947	1	up	no	GABRP
gene8692	2.13919	1.09706	0.442116	1	up	no	LOC101120079
gene4532	2.13853	1.09662	0.504837	1	up	no	INHA
gene1420	2.13785	1.09616	0.0300678	0.703143	up	no	LOC101112109
gene25514	2.13587	1.09483	0.219215	1	up	no	FAM195A
gene19296	2.13504	1.09426	0.339029	1	up	no	LOC101107729
gene9263	2.135	1.09423	0.200628	1	up	no	HSD11B1L
gene13065	2.13483	1.09412	0.154595	0.98983	up	no	MROH6
gene9180	2.1345	1.09389	0.695191	1	up	no	RETN
gene8971	2.13443	1.09385	0.0187369	0.596052	up	no	SAMD1
gene25184	2.13348	1.09321	0.000433921	0.0755153	up	no	KLHL14
gene7472	2.13244	1.0925	0.304742	1	up	no	TUBA8
gene13179	2.13235	1.09244	0.36575	1	up	no	FER1L6
gene18150	2.13084	1.09142	0.0899864	0.915939	up	no	RYR1
gene25362	2.13062	1.09127	0.691592	1	up	no	TRNAS-GGA
gene17592	2.1295	1.09051	0.364415	1	up	no	C14H16orf95
gene18417	2.12686	1.08872	0.00340351	0.271364	up	no	ZC3H4
gene11238	2.12652	1.0885	0.325182	1	up	no	MEGF11
gene24058	2.12611	1.08821	0.0647242	0.863368	up	no	SLC37A2
gene28852	2.12504	1.08749	0.120306	0.963655	up	no	LOC105601913
gene5165	2.12434	1.08701	0.0210059	0.61989	up	no	ST6GALNAC6
gene24565	2.12421	1.08693	0.089872	0.915939	up	no	B4GALNT4
gene20971	2.12418	1.08691	0.0498977	0.80727	up	no	CIT
gene25301	2.1225	1.08576	0.149159	0.989648	up	no	TXNDC2
gene381	2.12247	1.08574	0.101734	0.94254	up	no	LOC101105114
gene19261	2.12153	1.08511	0.00139161	0.155762	up	no	MICAL2
gene7828	2.12134	1.08497	0.659246	1	up	no	LRRC72
gene14314	2.12059	1.08447	0.116257	0.957985	up	no	LOC100101238
gene17940	2.11959	1.08379	0.0272892	0.682986	up	no	LOC101114971
gene27197	2.11832	1.08292	0.19128	1	up	no	ANOS1
gene11685	2.11797	1.08268	0.316083	1	up	no	LTK
gene2711	2.11776	1.08254	0.0178114	0.580955	up	no	COL18A1
gene2826	2.11721	1.08216	0.154327	0.98983	up	no	MYT1L
gene4778	2.11704	1.08205	0.0848278	0.908881	up	no	AIM1L
gene6688	2.11682	1.0819	0.594473	1	up	no	LOC105612246
gene5599	2.11652	1.08169	0.691429	1	up	no	LOC101122016
gene22907	2.11592	1.08129	0.257702	1	up	no	KIF6
gene24543	2.11558	1.08106	0.0605031	0.852187	up	no	SLC25A22
gene4528	2.11544	1.08096	0.256635	1	up	no	TMEM198
gene360	2.11529	1.08085	0.00693086	0.390852	up	no	PIK3R3
gene10632	2.11518	1.08078	0.146747	0.989648	up	no	SHISA3
gene3152	2.11518	1.08078	0.130161	0.981631	up	no	ENHO
gene12080	2.11465	1.08042	0.00608886	0.370015	up	no	ARG2
gene24456	2.11435	1.08021	0.121331	0.966672	up	no	TMEM134
gene22424	2.11428	1.08017	0.178415	1	up	no	SMIM4
gene21233	2.11416	1.08008	0.237358	1	up	no	MMP11
gene19054	2.11251	1.07896	0.0381108	0.762316	up	no	BCO2
gene13532	2.11164	1.07836	0.690809	1	up	no	GDF6
gene16185	2.10739	1.07546	0.720903	1	up	no	LOC106990612
gene15225	2.10477	1.07366	0.0444727	0.783678	up	no	LOC101120000
gene6612	2.1024	1.07204	0.719806	1	up	no	IFNG
gene20501	2.10141	1.07136	0.211	1	up	no	CTNND2
gene4989	2.10141	1.07136	0.042328	0.776882	up	no	COL5A1
gene25019	2.10113	1.07117	0.134341	0.985102	up	no	MGMT
gene1380	2.10028	1.07058	0.0485002	0.801757	up	no	TMEM79
gene29052	2.09901	1.06971	0.363812	1	up	no	LOC105606006
gene5499	2.0973	1.06854	0.458519	1	up	no	GALNT14
gene12012	2.09647	1.06797	0.714795	1	up	no	C7H14orf39
gene26120	2.09611	1.06772	0.560125	1	up	no	DNAJC30
gene25826	2.09501	1.06696	0.153215	0.989648	up	no	ITPRIPL2
gene8647	2.09402	1.06627	0.524495	1	up	no	CNPY1
gene19791	2.09348	1.0659	0.443621	1	up	no	LOC101115157
gene18218	2.09243	1.06518	0.110134	0.957985	up	no	SPTBN4
gene25510	2.09232	1.0651	0.334193	1	up	no	WFIKKN1
gene2214	2.09151	1.06455	0.299495	1	up	no	CLCN2
gene26142	2.09107	1.06424	0.326692	1	up	no	STYXL1
gene13605	2.08985	1.0634	0.600662	1	up	no	CA3
id199954	2.08969	1.06329	0.583862	1	up	no	LOC105615119
gene17133	2.0884	1.0624	0.00781818	0.411598	up	no	NOL4L
gene29061	2.08822	1.06228	0.28655	1	up	no	LOC101109081
gene4865	2.08597	1.06072	0.198678	1	up	no	RAP1GAP
gene23219	2.08579	1.06059	0.603548	1	up	no	LOC101110973
gene12018	2.08521	1.06019	0.0102727	0.461993	up	no	SIX4
gene9710	2.08481	1.05992	0.176632	1	up	no	LOC101119721
gene4925	2.0835	1.05901	0.720468	1	up	no	PADI6
gene22026	2.08247	1.0583	0.117172	0.959131	up	no	SIVA1
gene24636	2.08057	1.05698	0.138118	0.989648	up	no	CH25H
gene28676	2.08014	1.05668	0.417838	1	up	no	LOC101120395
gene4956	2.08002	1.0566	0.0442308	0.783678	up	no	ARRDC1
gene21245	2.07943	1.05619	0.597447	1	up	no	SUSD2
gene16992	2.07885	1.05579	0.274795	1	up	no	EEF1A2
gene5368	2.07824	1.05536	0.52746	1	up	no	MATN3
gene28212	2.07807	1.05524	0.0442372	0.783678	up	no	LRCH2
gene25496	2.07806	1.05524	0.357012	1	up	no	RGS11
gene13385	2.07685	1.05439	0.0123423	0.50757	up	no	PAG1
gene11168	2.07562	1.05354	0.0133592	0.520292	up	no	IQGAP2
gene8122	2.07553	1.05348	0.130834	0.981631	up	no	HOXA4
gene4229	2.07222	1.05118	0.0244443	0.65654	up	no	STEAP3
gene13099	2.07166	1.05079	0.722617	1	up	no	GPR20
gene19245	2.07155	1.05071	0.426066	1	up	no	LOC105602239
gene18454	2.07066	1.05009	0.0355909	0.744854	up	no	TMEM143
gene504	2.07023	1.04979	0.0967835	0.939677	up	no	DAB1
gene22287	2.0701	1.0497	0.0318594	0.713135	up	no	CHL1
gene23897	2.06935	1.04918	0.192952	1	up	no	FANCF
gene21565	2.0682	1.04837	0.250996	1	up	no	LOC101113889
gene24452	2.06676	1.04737	0.181581	1	up	no	PTPRCAP
gene26338	2.06675	1.04737	0.136221	0.987988	up	no	BRAT1
gene25536	2.06589	1.04677	0.602967	1	up	no	SOX8
gene25547	2.06492	1.04608	0.13543	0.986258	up	no	LOC105604604
gene24408	2.06475	1.04597	0.0522062	0.816334	up	no	RIN1
gene21266	2.06466	1.04591	0.00908467	0.435568	up	no	SDF2L1
gene8529	2.06391	1.04538	0.507824	1	up	no	LOC101120236
gene14191	2.06185	1.04394	0.590442	1	up	no	ANKFN1
gene11045	2.06172	1.04385	0.574534	1	up	no	ADRA2C
gene25509	2.06144	1.04365	0.0390262	0.767753	up	no	RAB40C
gene2634	2.06113	1.04344	0.157536	0.99347	up	no	IGSF5
gene21339	2.06074	1.04316	0.142596	0.989648	up	no	ADAMTS17
gene7527	2.05965	1.0424	0.353101	1	up	no	MGAT3
gene996	2.05857	1.04165	0.571275	1	up	no	LOC101106214
gene22229	2.05829	1.04145	0.0185024	0.594244	up	no	IL17RE
gene801	2.05717	1.04066	0.24315	1	up	no	PLPPR4
gene21311	2.05653	1.04021	0.0223788	0.634965	up	no	NDN
gene4350	2.05515	1.03924	0.529666	1	up	no	CDK15
gene17192	2.05456	1.03883	0.177759	1	up	no	MYH7B
gene8959	2.05454	1.03881	0.467482	1	up	no	TRNAC-GCA
gene28234	2.05316	1.03785	0.0608357	0.854263	up	no	CAPN6
gene21639	2.053	1.03773	0.526168	1	up	no	LOC101119761
gene26221	2.05264	1.03748	0.599365	1	up	no	C24H7orf61
gene17535	2.05228	1.03723	0.479158	1	up	no	BCO1
gene9690	2.05212	1.03712	0.0153876	0.546472	up	no	ATP5D
gene14622	2.05151	1.03669	0.365104	1	up	no	ALOX12
gene22103	2.05122	1.03648	0.425579	1	up	no	SUSD5
gene14234	2.05096	1.0363	0.0150099	0.542392	up	no	RNF43
gene28466	2.05044	1.03593	0.716971	1	up	no	LOC105605759
gene17665	2.0504	1.03591	0.493815	1	up	no	LOC105602057
gene9856	2.05011	1.0357	0.392352	1	up	no	LOC105611202
gene22515	2.04929	1.03513	0.0411264	0.774737	up	no	BSN
gene3936	2.04872	1.03472	0.31439	1	up	no	LOC105609054
gene24391	2.04791	1.03415	0.0708743	0.88737	up	no	C21H11orf68
gene26637	2.04711	1.03359	0.0830417	0.908881	up	no	SPOCK2
gene28678	2.04668	1.03328	0.0697764	0.886221	up	no	LOC105605834
gene14669	2.04639	1.03308	0.247934	1	up	no	SOX15
gene22613	2.04413	1.03149	0.0809712	0.908881	up	no	CCRL2
gene24508	2.04362	1.03112	0.572593	1	up	no	LOC101118066
gene17054	2.04354	1.03107	0.164788	0.99347	up	no	PCK1
gene25585	2.04105	1.02931	0.127219	0.981631	up	no	RAB26
gene9398	2.03994	1.02853	0.163018	0.99347	up	no	KIAA1024L
gene21267	2.03994	1.02852	0.395254	1	up	no	CCDC116
gene22768	2.03968	1.02834	0.311764	1	up	no	MLIP
gene8042	2.0392	1.028	0.200043	1	up	no	LOC105610408
gene21988	2.03852	1.02753	0.513273	1	up	no	ANKRD9
gene7263	2.03779	1.027	0.722038	1	up	no	LOC105613000
gene6197	2.03736	1.0267	0.35868	1	up	no	OTOGL
gene5155	2.03688	1.02636	0.5963	1	up	no	LCN2
gene22721	2.03504	1.02505	0.00111553	0.13913	up	no	SEC61A1
gene26979	2.03462	1.02476	0.198265	1	up	no	LOC101113127
gene3846	2.03175	1.02272	0.457494	1	up	no	LOC105608852
gene29010	2.03147	1.02253	0.113306	0.957985	up	no	LOC101121080
gene11092	2.03122	1.02235	0.600867	1	up	no	CPLX1
gene15383	2.03097	1.02217	0.106531	0.957985	up	no	ENTHD2
gene27625	2.03083	1.02207	0.277113	1	up	no	SPACA5
gene17842	2.02957	1.02117	0.0768967	0.899527	up	no	LRRC29
gene2468	2.0293	1.02098	0.0154708	0.547253	up	no	CP
gene1970	2.02884	1.02065	0.205466	1	up	no	SIDT1
gene11837	2.02867	1.02054	0.0329543	0.721933	up	no	MNS1
gene12568	2.02814	1.02016	0.254807	1	up	no	FUT9
gene15408	2.02814	1.02016	0.0287924	0.693572	up	no	C1QTNF1
gene3814	2.02757	1.01975	0.33926	1	up	no	TRNAS-GGA
gene7686	2.02756	1.01975	0.10253	0.944736	up	no	ARSA
gene17581	2.02754	1.01973	0.532814	1	up	no	C14H16orf74
gene324	2.02746	1.01967	0.455207	1	up	no	LOC105605149
gene600	2.02722	1.0195	0.514549	1	up	no	DEPDC1
gene15238	2.02715	1.01945	0.259473	1	up	no	LOC101121024
gene898	2.02702	1.01936	0.0421318	0.77589	up	no	SLC6A17
gene14497	2.02648	1.01898	0.0230947	0.64501	up	no	MNT
gene17111	2.02609	1.0187	0.0870182	0.908881	up	no	ID1
gene24538	2.02592	1.01858	0.2191	1	up	no	LOC105604152
gene3204	2.02574	1.01845	0.206206	1	up	no	ADAM28
gene20975	2.02534	1.01817	0.0909532	0.921369	up	no	HSPB8
gene18557	2.02516	1.01804	0.144688	0.989648	up	no	MYBPC2
gene3509	2.02501	1.01793	0.750755	1	up	no	MLANA
gene7393	2.02459	1.01763	0.1604	0.99347	up	no	SCNN1A
gene29256	2.02456	1.01761	0.574483	1	up	no	LOC106992041
gene23810	2.02364	1.01696	0.321191	1	up	no	RAB38
gene15368	2.02232	1.01601	0.119413	0.961552	up	no	OXLD1
gene25910	2.02188	1.0157	0.255127	1	up	no	SPTSSA
gene4861	2.01884	1.01352	0.67656	1	up	no	LOC101103876
gene1175	2.01879	1.01349	0.593054	1	up	no	C1H1orf56
gene9151	2.01779	1.01278	0.350734	1	up	no	ELAVL3
gene23764	2.01772	1.01273	0.139824	0.989648	up	no	VSTM5
gene8755	2.01719	1.01234	0.531103	1	up	no	GDF1
gene17335	2.0163	1.01171	0.676472	1	up	no	LOC101112999
gene6061	2.0163	1.01171	0.318206	1	up	no	LONRF2
gene12393	2.01616	1.01161	0.440294	1	up	no	FABP7
gene14433	2.01427	1.01025	0.322179	1	up	no	TP53I13
gene25521	2.01372	1.00986	0.133042	0.981631	up	no	LOC105604843
gene20100	2.01349	1.0097	0.148392	0.989648	up	no	LOC101116255
gene13804	2.0128	1.0092	0.0174949	0.577464	up	no	DCLK1
gene7668	2.0128	1.0092	0.212545	1	up	no	HDAC10
gene13491	2.01159	1.00834	0.750448	1	up	no	LOC106991351
gene5331	2.01153	1.00829	0.259995	1	up	no	GREB1
gene14768	2.01123	1.00808	0.0161811	0.558479	up	no	ARHGAP44
[truncated: 15,815 more rows]

## Sheet: MRNA-SP-SPLP
Gene	Log2FoldChange	pval	padj	Up/Down	Significant	GeneName
gene19250	11.3234	5.35805e-105	2.81405e-100	up	yes	PTH
gene15568	10.4548	1.08309e-23	1.89612e-19	up	yes	KCNJ16
gene23683	10.3532	2.34727e-24	6.16392e-20	up	yes	GCM2
gene10097	9.16855	1.0146e-13	5.92078e-10	up	yes	GABRB2
gene7943	7.12685	6.19484e-06	0.00396772	up	yes	SLC26A5
gene23684	6.95994	0.00372675	0.299738	up	no	MAK
gene14065	6.39242	0.0209292	0.629554	up	no	SLC15A1
gene15078	6.2815	0.00845399	0.42286	up	no	KRT15
gene21832	6.11116	0.0050687	0.347077	up	no	CHGA
gene15874	6.06666	4.22314e-05	0.0165522	up	yes	PLD5
gene705	5.66605	0.00557163	0.359486	up	no	CLCA2
gene24809	5.45669	0.00847541	0.423286	up	no	FBXL15
gene16145	5.42843	0.00552996	0.35856	up	no	TMEM82
gene23187	5.38961	0.00772789	0.407825	up	no	MUC21
gene1631	5.26671	0.0131791	0.523574	up	no	DUSP27
gene16772	5.2026	0.0522749	0.841139	up	no	PAX1
gene12931	5.0953	0.0100504	0.461003	up	no	FRMD1
gene15753	5.09097	0.0283494	0.70343	up	no	TRNAC-ACA
gene8242	5.00734	7.47979e-06	0.00436488	up	yes	KCND2
gene15193	4.94523	0.0348813	0.751422	up	no	FAM171A2
gene8073	4.91307	0.0294514	0.714451	up	no	CCDC129
gene12031	4.82495	5.13327e-10	1.28381e-06	up	yes	KCNH5
gene12828	4.78634	0.0344215	0.748268	up	no	VIP
gene26436	4.76044	0.0515542	0.838404	up	no	FMN2
gene13512	4.76016	0.0272413	0.692674	up	no	ERICH5
gene242	4.67665	0.000243242	0.059576	up	no	CITED4
gene26865	4.62152	0.0416777	0.792641	up	no	FAM90A1
gene986	4.62108	0.00902473	0.435242	up	no	CASQ2
gene818	4.55812	0.0754215	0.90375	up	no	LOC105615088
gene22345	4.55502	0.0769514	0.903958	up	no	FEZF2
gene2196	4.55066	0.0143717	0.540043	up	no	LIPH
gene11371	4.54792	6.46896e-11	2.12344e-07	up	yes	SLC7A8
gene15077	4.52291	0.000589259	0.10635	up	no	LOC101117431
gene24556	4.51559	0.0666501	0.884625	up	no	LMNTD2
gene21565	4.46042	0.0360925	0.761582	up	no	LOC101113889
gene18475	4.44661	0.0241575	0.665313	up	no	FUT1
gene7949	4.41326	0.0249296	0.674242	up	no	TRNAC-GCA
gene15636	4.40335	0.0664856	0.883599	up	no	GOLT1A
gene28479	4.3356	0.0738217	0.900109	up	no	LOC101118767
gene20616	4.3288	0.0827152	0.911084	up	no	MAB21L2
gene6203	4.30463	4.50562e-07	0.000462963	up	yes	LIN7A
gene28527	4.25842	0.0820742	0.908606	up	no	LOC106992001
gene28283	4.24347	0.115067	0.96075	up	no	LOC105605637
gene19214	4.24023	0.000498556	0.0955626	up	no	ABCC8
gene6405	4.23982	0.121565	0.96075	up	no	TRNAR-CCU
gene2040	4.18847	0.10073	0.943831	up	no	TRNAS-GGA
gene2158	4.17691	0.00608909	0.370566	up	no	TP63
gene21739	4.17079	0.0412188	0.791619	up	no	LOC106991727
gene29185	4.1599	0.134444	0.975614	up	no	LOC105606080
gene22080	4.14468	0.098827	0.941297	up	no	TRNAC-GCA
gene9953	4.14352	0.00271601	0.254801	up	no	LOC101116141
gene7545	4.11714	0.13666	0.975614	up	no	MCHR1
gene5368	4.06368	0.149411	0.975971	up	no	MATN3
gene1766	4.06204	0.149498	0.975971	up	no	TRNAS-GGA
gene8981	4.04947	0.0050026	0.344861	up	no	PODNL1
gene1269	4.04841	0.0417011	0.792641	up	no	S100A8
gene18351	4.04767	0.161151	0.975971	up	no	NKPD1
gene27828	4.04044	0.0573185	0.855524	up	no	POF1B
gene17826	4.03698	0.0426204	0.798296	up	no	CES2
gene6297	4.01785	3.36859e-05	0.0140411	up	yes	GTSF1
gene6708	4.01518	0.0438381	0.802966	up	no	NXPH4
gene18669	3.91197	0.133582	0.975614	up	no	LOC101111313
gene502	3.90271	0.134055	0.975614	up	no	C8B
gene940	3.8947	0.134465	0.975614	up	no	LOC105605160
gene58	3.88119	0.145181	0.975971	up	no	LOC101109851
gene22035	3.86058	0.054487	0.843898	up	no	CDCA4
gene7021	3.84976	0.0896084	0.927672	up	no	PVALB
gene104	3.84805	0.136976	0.975614	up	no	LOC105616330
gene402	3.84232	0.147107	0.975971	up	no	SLC5A9
gene6093	3.83413	0.0622586	0.873225	up	no	FAM178B
gene13317	3.82203	0.186716	0.975971	up	no	C9H8orf34
gene9304	3.80767	0.0577361	0.857453	up	no	CREB3L3
gene1697	3.8052	0.201265	0.975971	up	no	LOC105616415
gene18307	3.79318	0.201844	0.975971	up	no	SRRM5
gene24562	3.78972	0.07245	0.896331	up	no	ANO9
gene7493	3.75858	0.0267142	0.689389	up	no	SOX10
gene10230	3.74118	0.0940865	0.931937	up	no	LIX1
gene15544	3.7217	0.221852	0.975971	up	no	BTBD17
gene23027	3.7202	0.0799283	0.907064	up	no	ADGRF4
gene26740	3.66797	1.82414e-05	0.00926148	up	yes	CDHR1
gene27444	3.66345	0.224466	0.975971	up	no	LOC101102959
gene21297	3.64773	0.181196	0.975971	up	no	C17H22orf29
gene17988	3.63839	0.181665	0.975971	up	no	WDR88
gene18061	3.62891	0.182139	0.975971	up	no	ZBTB32
gene6696	3.60493	0.202346	0.975971	up	no	TRNAE-UUC
gene25581	3.60357	0.246193	0.979851	up	no	NPW
gene3250	3.59944	1.11795e-05	0.00611612	up	yes	LZTS1
gene10490	3.58047	0.123015	0.96075	up	no	TRNAW-CCA
gene28815	3.56171	0.200039	0.975971	up	no	TSSK2
gene19121	3.55979	0.123499	0.96075	up	no	TMPRSS4
gene20846	3.5505	0.0978121	0.940151	up	no	PIWIL1
gene25525	3.53758	0.201195	0.975971	up	no	CCDC78
gene207	3.5336	0.0615382	0.870938	up	no	BMP8A
gene18588	3.53142	0.201488	0.975971	up	no	LOC101120106
gene3622	3.5303	0.222291	0.975971	up	no	LOC105611746
gene28586	3.52974	0.0402186	0.785415	up	no	LOC101121157
gene23904	3.52515	0.115387	0.96075	up	no	NELL1
gene15489	3.51172	0.0565608	0.852878	up	no	TRNAA-AGC
gene27221	3.501	0.122205	0.96075	up	no	FRMPD4
gene12530	3.48129	0.00212268	0.219483	up	no	BVES
gene13663	3.4789	0.00815114	0.415226	up	no	LECT1
gene15690	3.47109	9.33116e-06	0.00521033	up	yes	C12H1orf116
gene25347	3.4564	0.0119554	0.503311	up	no	ST8SIA5
gene13491	3.44952	0.274374	0.985531	up	no	LOC106991351
gene25454	3.40303	0.00170458	0.199213	up	no	CDH20
gene15107	3.40062	0.247025	0.979894	up	no	LOC101110253
gene10486	3.39769	0.119841	0.96075	up	no	GRID2
gene17363	3.39615	0.133464	0.975614	up	no	NEURL2
gene17266	3.39169	3.36651e-09	6.80034e-06	up	yes	FAM83D
gene16124	3.38726	0.145488	0.975971	up	no	TNFRSF4
gene6370	3.37946	0.0727499	0.896907	up	no	KRT5
gene21936	3.35503	0.162335	0.975971	up	no	MIR495
gene24555	3.35354	0.000568908	0.104108	up	no	RASSF7
gene4383	3.35317	3.71807e-05	0.0149063	up	yes	ADAM23
gene19766	3.35293	0.303437	0.985531	up	no	TRNAS-GGA
gene14350	3.35279	0.248964	0.981127	up	no	ASIC2
gene1749	3.35046	7.16998e-05	0.0235355	up	yes	NCAM2
gene13917	3.34568	0.158671	0.975971	up	no	LOC101119057
gene3311	3.34375	0.000718539	0.119802	up	no	FRMPD1
gene15441	3.34233	0.0402282	0.785415	up	no	MGAT5B
gene24450	3.34201	0.30377	0.985531	up	no	CARNS1
gene18244	3.31427	0.000105893	0.0308973	up	yes	LOC105614373
gene26160	3.28658	1.20619e-08	1.97966e-05	up	yes	ORAI2
gene8962	3.27933	0.089358	0.927464	up	no	PTGER1
gene11671	3.25567	0.27471	0.985531	up	no	RHOV
gene24222	3.25461	0.19096	0.975971	up	no	MYRF
gene28649	3.24789	0.306513	0.985531	up	no	LOC101114089
gene22192	3.24666	0.133202	0.975614	up	no	LOC101119853
gene21961	3.24538	0.275075	0.985531	up	no	MIR377
gene18416	3.22543	0.272546	0.985531	up	no	NPAS1
gene4074	3.2154	0.145069	0.975971	up	no	LOC105611842
gene13254	3.18693	0.000369742	0.0788861	up	no	PENK
gene18311	3.18633	0.33827	0.994148	up	no	LOC101108075
gene26554	3.18516	0.00237994	0.233933	up	no	ADO
gene22665	3.18012	0.15682	0.975971	up	no	EFCAB12
gene20469	3.17487	0.0123499	0.511123	up	no	CDH18
gene12980	3.16472	0.00924605	0.439089	up	no	LOC105615971
gene13930	3.15192	0.000559	0.103013	up	no	ATP12A
gene28168	3.14895	0.339076	0.994148	up	no	AKAP14
gene19189	3.14265	0.177076	0.975971	up	no	TRNAC-ACA
gene15492	3.13512	0.0959129	0.935486	up	no	SMIM6
gene10045	3.12983	0.339473	0.994148	up	no	FAXDC2
gene4861	3.12983	0.339473	0.994148	up	no	LOC101103876
gene25841	3.12654	0.276068	0.985531	up	no	GP2
gene25516	3.12634	0.0130216	0.522057	up	no	RHBDL1
gene19706	3.12518	0.297081	0.985531	up	no	LOC101113955
gene29017	3.11915	0.176011	0.975971	up	no	LOC101122340
gene5847	3.11754	0.176149	0.975971	up	no	OXER1
gene16868	3.1139	0.212761	0.975971	up	no	LOC105609938
gene27066	3.1139	0.339795	0.994148	up	no	HTRA4
gene24692	3.11163	0.302364	0.985531	up	no	LOC101106641
gene18790	3.11142	0.227794	0.975971	up	no	LOC101104263
gene13654	3.10895	0.302447	0.985531	up	no	LOC105616123
gene19994	3.08499	0.17554	0.975971	up	no	YPEL4
gene27820	3.08108	0.339398	0.994148	up	no	LOC105605519
gene14610	3.08103	0.06699	0.884935	up	no	VMO1
gene29270	3.07525	0.192996	0.975971	up	no	LOC105606136
gene23476	3.05272	0.373846	0.995381	up	no	TRNAV-UAC
gene8984	3.04966	0.0518913	0.839257	up	no	NANOS3
gene27914	3.02108	0.188434	0.975971	up	no	PLXNB3
gene25592	3.02043	0.0347652	0.750151	up	no	DNASE1L2
gene26569	3.01166	0.169039	0.975971	up	no	TRNAC-ACA
gene25481	3.00934	0.0874788	0.924172	up	no	SERPINB10
gene22	3.00874	0.174996	0.975971	up	no	C1H2orf54
gene26118	2.98824	0.0022854	0.228627	up	no	STX1A
gene4990	2.97783	0.338717	0.994148	up	no	LOC106991027
gene14562	2.97706	0.190917	0.975971	up	no	SLC13A5
gene10442	2.96835	0.338917	0.994148	up	no	LOC106990491
gene19855	2.95812	0.337117	0.994148	up	no	MYBPC3
gene22623	2.95742	0.118062	0.96075	up	no	CCR9
gene9133	2.94606	0.0819185	0.908352	up	no	LOC105609432
id254222	2.94072	0.378266	0.995516	up	no	LOC105613076
gene24841	2.93014	0.0250012	0.675333	up	no	COL17A1
gene9778	2.92773	0.0122352	0.508421	up	no	SPOCK1
gene26624	2.92602	0.378411	0.995656	up	no	TBATA
gene25510	2.9258	0.0705664	0.892292	up	no	WFIKKN1
gene17011	2.92344	0.000840383	0.133242	up	no	RBBP8NL
gene10511	2.91759	0.0945817	0.931937	up	no	LOC101103815
gene17061	2.91116	0.377621	0.995381	up	no	TFAP2C
gene18763	2.90259	0.338357	0.994148	up	no	LOC101104523
gene25040	2.88547	0.0060572	0.369912	up	no	LOC105606161
gene21428	2.88159	0.0207858	0.626316	up	no	ACAN
gene17335	2.88036	0.338829	0.994148	up	no	LOC101112999
gene28784	2.8709	0.339026	0.994148	up	no	LOC105605882
gene20255	2.86772	0.187369	0.975971	up	no	TRNAE-CUC
gene29160	2.86697	0.223266	0.975971	up	no	LOC105606062
gene27823	2.86007	0.420542	1	up	no	LOC101111692
gene11089	2.84716	0.0318163	0.72782	up	no	DGKQ
gene15540	2.84068	0.422621	1	up	no	LOC101105174
gene20126	2.84054	0.000453758	0.0907944	up	no	FOXI1
gene4757	2.83822	0.00030581	0.0695305	up	no	FAM46B
gene22555	2.83775	0.0288023	0.708655	up	no	COL7A1
gene24852	2.8376	6.36299e-06	0.00402632	up	yes	SORCS1
gene23500	2.83496	0.10599	0.952877	up	no	LOC101106553
gene9453	2.82507	0.422649	1	up	no	FAM170A
gene754	2.81651	0.0225543	0.645182	up	no	EPHX4
gene8471	2.81566	0.377542	0.995381	up	no	LOC101120825
gene25756	2.8116	0.17376	0.975971	up	no	TNP2
gene28726	2.80613	0.0612107	0.870037	up	no	LOC105605855
gene29135	2.80561	0.225136	0.975971	up	no	LOC101102799
gene17642	2.80325	0.372853	0.99478	up	no	MC1R
gene23029	2.80195	0.124396	0.96075	up	no	PTCHD4
gene17454	2.79633	0.172926	0.975971	up	no	TRNAG-GCC
gene16771	2.79176	0.118578	0.96075	up	no	NKX2-2
gene28478	2.78723	0.230354	0.975971	up	no	LOC105605763
gene16296	2.78505	0.422692	1	up	no	LOC105609468
gene681	2.78089	0.422694	1	up	no	LOC105612208
gene8876	2.77986	0.377949	0.99549	up	no	LOC101119041
gene11568	2.77705	0.421651	1	up	no	LOC101119825
gene799	2.77705	0.421651	1	up	no	LOC105614135
gene9523	2.77606	0.376867	0.995381	up	no	PROP1
gene4778	2.7727	0.00164846	0.194993	up	no	AIM1L
gene16098	2.76345	0.222241	0.975971	up	no	MMP23B
gene16669	2.7604	0.422697	1	up	no	LOC105601880
gene21151	2.75913	1.86901e-05	0.00926148	up	yes	EMID1
gene7096	2.73961	0.422689	1	up	no	SMCO2
gene417	2.73956	0.249866	0.981157	up	no	TRNAY-GUA
gene6448	2.7361	0.108316	0.953561	up	no	KCNH3
gene17835	2.72849	0.0163695	0.570488	up	no	FBXL8
gene22900	2.72778	0.0531993	0.842512	up	no	DNAH8
gene22103	2.72221	0.155936	0.975971	up	no	SUSD5
gene16825	2.71851	0.422104	1	up	no	LOC101107811
gene25336	2.71082	0.0194869	0.615425	up	no	SLC14A1
gene3860	2.70904	0.0239371	0.662718	up	no	ZNF804A
gene7721	2.70581	0.377732	0.995381	up	no	SUN3
gene11381	2.70062	9.31846e-06	0.00521033	up	yes	AJUBA
gene18219	2.6871	0.211705	0.975971	up	no	LOC106991557
gene20823	2.687	0.134893	0.975614	up	no	P2RX2
gene28765	2.68244	0.259556	0.985531	up	no	NPFFR2
gene10863	2.6766	0.33301	0.994148	up	no	LOC101106013
gene16219	2.67593	0.228537	0.975971	up	no	BRINP2
gene22661	2.6673	0.228293	0.975971	up	no	RHO
gene25503	2.66703	0.0730582	0.898786	up	no	DECR2
gene5918	2.66154	0.304836	0.985531	up	no	LOC105614903
gene26167	2.6556	0.118498	0.96075	up	no	TRNAE-UUC
gene22029	2.64552	0.334581	0.994148	up	no	TMEM179
gene5533	2.64341	0.334686	0.994148	up	no	PROKR1
gene25337	2.63836	0.0354383	0.755365	up	no	SIGLEC15
gene17733	2.63768	0.475917	1	up	no	LOC101117691
gene10631	2.63722	0.0417543	0.792912	up	no	BEND4
gene6747	2.6311	0.024918	0.674242	up	no	SLC39A5
gene19215	2.6302	0.20475	0.975971	up	no	KCNJ11
gene27041	2.62453	0.247728	0.98001	up	no	ZNF703
gene20958	2.61936	0.244834	0.979081	up	no	CUX2
gene23522	2.61388	0.241445	0.975971	up	no	LOC105603941
gene16290	2.6116	0.334886	0.994148	up	no	APOBEC4
gene22767	2.60903	0.421488	1	up	no	TINAG
gene10012	2.6059	0.283405	0.985531	up	no	LOC101104146
gene8469	2.60425	1.92927e-05	0.00929589	up	yes	EPHB6
gene10096	2.59354	0.181932	0.975971	up	no	ATP10B
gene1300	2.59202	0.476295	1	up	no	LOC105608944
gene24442	2.59044	0.021938	0.640604	up	no	LOC101108527
gene1498	2.57881	0.00529168	0.350625	up	no	IGSF9
gene28617	2.57807	0.287202	0.985531	up	no	LOC101106575
gene24103	2.57727	0.27158	0.985531	up	no	BARX2
gene21995	2.57553	0.299188	0.985531	up	no	EXOC3L4
gene25830	2.57256	0.278658	0.985531	up	no	TMC5
gene3529	2.56883	0.476085	1	up	no	TRNAH-GUG
gene8251	2.56853	0.0333061	0.739399	up	no	PTPRZ1
gene378	2.56375	0.422598	1	up	no	TEX38
gene22793	2.56234	0.00625182	0.375084	up	no	B3GALT4
gene17773	2.55943	0.331277	0.994148	up	no	DRC7
gene15933	2.55657	0.224396	0.975971	up	no	MIR199A
gene6502	2.55466	0.475687	1	up	no	LOC101105739
gene24219	2.55425	0.0807682	0.908352	up	no	LRRC10B
gene3467	2.55424	0.0129304	0.521174	up	no	DMRT2
gene24112	2.55376	0.00868106	0.428546	up	no	NTM
gene3934	2.5505	0.422028	1	up	no	HOXD1
gene28306	2.54794	0.334422	0.994148	up	no	LOC105605641
gene1181	2.54269	0.0115812	0.498605	up	no	SEMA6C
gene28688	2.54012	0.286928	0.985531	up	no	LOC106992016
gene18285	2.53974	0.422644	1	up	no	LOC101105020
gene6660	2.53957	0.422645	1	up	no	FAM19A2
gene21934	2.53541	0.475767	1	up	no	MIR1193
gene13995	2.53539	0.00035017	0.0759955	up	no	SLITRK6
gene18759	2.53266	0.242141	0.976189	up	no	LOC101104006
gene28739	2.52532	0.0636135	0.875009	up	no	LOC106990272
gene16139	2.52471	0.0437384	0.802966	up	no	SAMD11
gene6501	2.51722	0.296037	0.985531	up	no	LOC101105490
gene17779	2.51119	0.0572556	0.855524	up	no	TEPP
gene14577	2.5111	0.422681	1	up	no	TRNAC-GCA
gene15379	2.51093	0.422681	1	up	no	LOC106991405
gene17467	2.51093	0.254581	0.983999	up	no	LOC105616801
gene6701	2.50947	0.00595068	0.368776	up	no	GLI1
gene28611	2.49754	0.191288	0.975971	up	no	TRNAG-CCC
gene19860	2.49612	0.475297	1	up	no	RAPSN
gene24208	2.49612	0.475297	1	up	no	LOC101105864
gene26694	2.49323	0.329921	0.994148	up	no	ZNF503
gene336	2.49321	0.00849673	0.423681	up	no	PTCH2
gene7643	2.49242	0.399229	1	up	no	LOC105614928
gene27241	2.48998	0.399332	1	up	no	LOC105605362
gene15511	2.48207	0.0974569	0.939335	up	no	LOC101122710
gene8640	2.48033	0.0725884	0.896601	up	no	DPP6
gene14872	2.47892	2.12908e-06	0.00162057	up	yes	EPN3
gene22528	2.47553	0.000171019	0.0451352	up	yes	KLHDC8B
gene23681	2.47522	0.259968	0.985531	up	no	SYCP2L
gene25789	2.47139	0.20803	0.975971	up	no	TRNAC-GCA
gene14620	2.46905	0.421978	1	up	no	LOC101113251
gene16130	2.46879	0.064889	0.878322	up	no	RNF223
gene13498	2.46332	0.365296	0.994148	up	no	TRNAC-GCA
gene22904	2.46307	2.07103e-05	0.00979913	up	yes	KCNK5
gene4233	2.46183	0.284529	0.985531	up	no	TMEM37
gene9014	2.45744	0.258837	0.985531	up	no	RTBDN
gene12965	2.45616	0.361202	0.994148	up	no	MIR30A
gene27122	2.45616	0.361202	0.994148	up	no	LOC105605263
gene24545	2.44825	0.0055608	0.359229	up	no	PDDC1
gene20664	2.44252	0.476697	1	up	no	TRNAC-ACA
gene5035	2.44098	0.0705601	0.892292	up	no	INPP5E
gene9826	2.44017	0.279798	0.985531	up	no	PSD2
gene12979	2.43493	0.192647	0.975971	up	no	LOC105613155
gene16146	2.43348	0.000218159	0.0543021	up	no	SLC25A34
gene22284	2.43282	0.313566	0.987139	up	no	LOC101112352
gene20018	2.43195	0.335106	0.994148	up	no	LOC101105187
gene21480	2.42694	0.366958	0.994148	up	no	TRNAC-GCA
gene18735	2.41427	0.0731323	0.898786	up	no	TMEM86B
gene18201	2.41423	0.0330594	0.738298	up	no	FCGBP
gene10715	2.41312	0.286976	0.985531	up	no	ARL9
gene3756	2.40806	0.317469	0.989904	up	no	ANXA10
gene12978	2.40471	0.00511676	0.348157	up	no	ADGRB3
gene6497	2.40281	0.402948	1	up	no	LOC101104481
gene17010	2.40082	0.476353	1	up	no	GATA5
gene19040	2.39866	0.0451461	0.810347	up	no	HSPB2
gene896	2.39783	0.168251	0.975971	up	no	ALX3
gene29246	2.39593	0.188092	0.975971	up	no	ABTB1
gene601	2.38821	0.476225	1	up	no	TRNAC-GCA
gene18383	2.38649	0.00158542	0.190106	up	no	SIX5
gene14305	2.38404	0.333811	0.994148	up	no	LOC105606875
gene25497	2.38376	0.26643	0.985531	up	no	ARHGDIG
gene26559	2.37705	0.476145	1	up	no	LOC101122076
gene14876	2.37474	0.0149368	0.549357	up	no	CHAD
gene23690	2.37465	0.544047	1	up	no	TRNAC-ACA
gene6974	2.37465	0.544047	1	up	no	BPIFC
gene20553	2.3696	0.195128	0.975971	up	no	TPPP
gene28646	2.36941	0.185442	0.975971	up	no	GRIN1
gene17581	2.3602	0.262953	0.985531	up	no	C14H16orf74
gene21181	2.35932	0.10498	0.950587	up	no	LOC101101923
gene6104	2.35767	0.475968	1	up	no	NEURL3
gene628	2.35759	0.147214	0.975971	up	no	LHX8
gene2417	2.3552	0.00856297	0.425475	up	no	MME
gene21605	2.34972	0.210343	0.975971	up	no	LOC105610869
gene4916	2.34895	0.00810994	0.41514	up	no	KLHDC7A
gene2689	2.34536	0.33479	0.994148	up	no	TSPEAR
gene29252	2.34201	0.543568	1	up	no	CYP17A1
gene6143	2.34201	0.543568	1	up	no	LOC105611973
gene28423	2.34124	0.315402	0.988375	up	no	LOC105605742
gene25311	2.33892	0.0343238	0.746978	up	no	CIDEA
gene25514	2.33593	0.0732395	0.898786	up	no	FAM195A
gene4968	2.33453	0.00382059	0.303818	up	no	NOXA1
gene11054	2.33174	0.22372	0.975971	up	no	MSANTD1
gene1328	2.33089	0.543404	1	up	no	DCST2
gene10946	2.32988	0.0188676	0.608303	up	no	HSD17B13
gene20568	2.32773	0.0951334	0.933907	up	no	TERT
gene982	2.3234	0.0049122	0.340354	up	no	NGF
gene21171	2.32233	0.227205	0.975971	up	no	LIF
gene18632	2.31968	0.543239	1	up	no	LOC101104852
gene13008	2.31605	0.0863431	0.923925	up	no	C9H8orf82
gene9998	2.31595	0.155321	0.975971	up	no	ARSI
gene13751	2.31583	0.0316527	0.726573	up	no	FAM124A
gene6675	2.31487	0.304585	0.985531	up	no	MIR26A
gene1415	2.31481	0.333777	0.994148	up	no	LOC105613724
gene208	2.31433	0.0982258	0.940151	up	no	LOC105604051
gene186	2.30044	0.0137744	0.528356	up	no	C1H1orf122
gene5155	2.30021	0.363879	0.994148	up	no	LCN2
gene14552	2.3	6.62934e-06	0.00414026	up	yes	SPNS2
gene4917	2.29835	0.358213	0.994148	up	no	IGSF21
gene15882	2.29823	0.209332	0.975971	up	no	OPN3
gene12624	2.29751	0.0111043	0.48844	up	no	HTR1E
gene11807	2.29162	0.542824	1	up	no	LOC101102735
gene21917	2.29162	0.542824	1	up	no	MIR127
gene10	2.29139	0.54282	1	up	no	BOK
gene24461	2.28923	0.000123544	0.0343308	up	yes	GSTP1
gene5951	2.285	0.184076	0.975971	up	no	ATP6V1B1
gene29074	2.28337	0.364636	0.994148	up	no	LOC101112208
gene139	2.2801	0.542654	1	up	no	LOC105602104
gene2877	2.27063	0.000831364	0.13312	up	no	DFNB31
gene6389	2.26617	0.000107098	0.0309055	up	yes	NR4A1
gene25030	2.26578	0.373073	0.99501	up	no	TCERG1L
gene26603	2.26102	0.147149	0.975971	up	no	TACR2
gene26121	2.25877	0.122398	0.96075	up	no	VPS37D
gene16972	2.25679	0.542311	1	up	no	LOC105616788
gene25318	2.25679	0.542311	1	up	no	TRNAC-GCA
gene3802	2.25679	0.542311	1	up	no	LOC101108109
gene15334	2.25643	0.204424	0.975971	up	no	CD7
gene5999	2.25621	0.135292	0.975614	up	no	C3H2orf81
gene23839	2.25524	0.10525	0.950587	up	no	LOC106991817
gene23905	2.25239	0.337718	0.994148	up	no	LOC105604022
gene17535	2.25032	0.238335	0.975971	up	no	BCO1
gene18459	2.24717	0.440104	1	up	no	KCNJ14
gene7827	2.24666	0.475847	1	up	no	SOSTDC1
gene17341	2.24563	0.044669	0.806629	up	no	WFDC2
gene12708	2.24477	0.166132	0.975971	up	no	ALDH8A1
gene24369	2.24078	0.334219	0.994148	up	no	KCNK7
gene17500	2.23781	0.265043	0.985531	up	no	CNTNAP4
gene24477	2.23716	0.131332	0.973244	up	no	TRNAA-AGC
gene485	2.23712	0.155844	0.975971	up	no	LEXM
gene29194	2.23609	0.0257414	0.681419	up	no	LOC105606089
gene5876	2.23514	0.194116	0.975971	up	no	ARHGEF33
gene5609	2.23486	0.27247	0.985531	up	no	DNAH6
gene9573	2.23427	0.281623	0.985531	up	no	GCSAML
gene11759	2.23309	0.541966	1	up	no	LOC105607691
gene23929	2.23309	0.541966	1	up	no	PTPN5
gene25644	2.23309	0.541966	1	up	no	TRNAK-CUU
gene16121	2.23184	0.187463	0.975971	up	no	FAM132A
gene25362	2.2283	0.438893	1	up	no	TRNAS-GGA
gene4532	2.22735	0.189171	0.975971	up	no	INHA
gene2757	2.22608	0.263775	0.985531	up	no	RIPPLY3
gene5215	2.22543	0.397938	1	up	no	TRNAS-GGA
gene13913	2.22463	0.178642	0.975971	up	no	GJB6
gene11099	2.2242	0.166871	0.975971	up	no	MFSD7
gene16382	2.22125	0.191991	0.975971	up	no	G0S2
gene24452	2.21934	0.0868596	0.923925	up	no	PTPRCAP
gene22591	2.21805	0.0143931	0.540043	up	no	LOC101114909
gene6261	2.2154	0.398348	1	up	no	LOC101113743
gene19247	2.21114	0.225971	0.975971	up	no	TRNAC-GCA
gene13710	2.20906	0.439576	1	up	no	TRNAG-CCC
gene15286	2.20663	0.544542	1	up	no	LOC106991404
gene21960	2.2035	0.439773	1	up	no	MIR496
gene25949	2.19885	0.30653	0.985531	up	no	CD19
gene26773	2.1966	0.366345	0.994148	up	no	LOC105605094
gene9121	2.19568	0.0265428	0.688154	up	no	CDKN2D
gene8606	2.19114	0.244336	0.97887	up	no	ATG9B
gene15429	2.18327	0.00902262	0.435242	up	no	LOC106991439
gene24360	2.17704	0.285145	0.985531	up	no	TIGD3
gene20930	2.17106	0.223983	0.975971	up	no	TRNAE-UUC
gene8470	2.16674	0.000660347	0.114247	up	no	TRPV6
gene4835	2.16155	0.000426001	0.0870566	up	no	ID3
id199925	2.16144	0.487037	1	up	no	LOC101119040
gene21429	2.16091	0.0571151	0.855524	up	no	HAPLN3
gene133	2.16003	0.221988	0.975971	up	no	DLGAP3
gene6907	2.15998	0.0181742	0.59647	up	no	LOC106991081
gene13307	2.1592	0.305822	0.985531	up	no	MCMDC2
gene8806	2.15679	0.40172	1	up	no	TMEM221
gene4653	2.15394	2.8431e-05	0.0123653	up	yes	KIAA1522
gene28962	2.15166	0.439969	1	up	no	LOC101109343
gene7785	2.15105	7.25642e-06	0.00431038	up	yes	ASNS
gene21506	2.14977	0.136245	0.975614	up	no	MEX3B
gene25606	2.14597	0.0466419	0.818454	up	no	PRSS22
gene16488	2.14548	0.170004	0.975971	up	no	LOC105613181
gene12420	2.14462	0.241683	0.975971	up	no	LOC101102818
gene14649	2.1446	0.0671615	0.885817	up	no	TMEM95
gene20860	2.13962	0.482483	1	up	no	TRNAK-CUU
gene8959	2.13917	0.281568	0.985531	up	no	TRNAC-GCA
gene12115	2.13891	0.432405	1	up	no	TRNAC-GCA
gene7857	2.13811	0.304267	0.985531	up	no	ABCB5
gene21998	2.13591	0.331392	0.994148	up	no	TRNAE-UUC
gene9495	2.13416	0.420757	1	up	no	MXD3
gene17625	2.13214	0.0153943	0.556091	up	no	SLC22A31
gene14160	2.1311	0.30745	0.985531	up	no	LOC101117679
gene11814	2.12983	0.487943	1	up	no	FOXB1
gene24391	2.1298	0.0342423	0.746978	up	no	C21H11orf68
gene11674	2.12578	0.135982	0.975614	up	no	CHAC1
gene25683	2.12518	0.544798	1	up	no	ZNF597
gene8267	2.12518	0.544798	1	up	no	LOC101107188
gene248	2.12296	0.0135466	0.527955	up	no	FOXO6
gene16974	2.12258	0.00718775	0.394051	up	no	SAMD10
gene21257	2.12137	0.399748	1	up	no	RSPH14
gene4542	2.12037	0.488213	1	up	no	PAX3
gene11980	2.1118	0.30579	0.985531	up	no	LOC106991261
gene26251	2.11172	0.0722755	0.895684	up	no	GJC3
gene10293	2.11163	0.437857	1	up	no	TKTL2
gene24399	2.10897	0.00355663	0.294628	up	no	GAL3ST3
gene12399	2.10757	0.331647	0.994148	up	no	LOC105615953
gene15244	2.10714	0.364349	0.994148	up	no	MYL4
gene11857	2.10415	0.0252241	0.677284	up	no	UNC13C
gene3864	2.10405	0.309016	0.985531	up	no	LOC105608898
gene18521	2.09913	8.66406e-05	0.0270855	up	yes	PRR12
gene15125	2.09856	0.00501663	0.344861	up	no	PLEKHH3
gene23145	2.09796	0.544416	1	up	no	LY6G6C
gene18386	2.09752	0.488862	1	up	no	RSPH6A
gene24882	2.09599	0.259349	0.985531	up	no	NRAP
gene13028	2.09525	0.438434	1	up	no	LOC105612924
gene29209	2.09525	0.438434	1	up	no	LOC105606101
gene18471	2.08798	0.0216006	0.638057	up	no	LOC105608435
id590237	2.08609	0.302084	0.985531	up	no	LOC101115772
gene1348	2.08557	0.0295414	0.714758	up	no	RUSC1-AS1
gene10564	2.08108	0.397093	1	up	no	CCKAR
gene16047	2.07697	0.542683	1	up	no	RNF207
gene23305	2.0763	0.281777	0.985531	up	no	TRNAK-UUU
gene22286	2.07594	0.544107	1	up	no	CNTN6
gene21687	2.07492	0.0870733	0.923925	up	no	COCH
gene29178	2.07432	0.0422545	0.795029	up	no	GPT
gene11051	2.07347	0.1618	0.975971	up	no	HGFAC
gene18314	2.07286	0.332115	0.994148	up	no	LYPD5
gene13071	2.06507	0.542512	1	up	no	LOC101114532
gene8332	2.06507	0.542512	1	up	no	TSGA13
gene25589	2.06445	0.142465	0.975971	up	no	BRICD5
gene17957	2.06288	0.263532	0.985531	up	no	LOC105602061
gene3520	2.06192	0.439598	1	up	no	LOC105608073
gene17723	2.06151	0.386585	0.998292	up	no	IRX6
gene25057	2.05992	0.0729134	0.89808	up	no	CALY
gene17687	2.05984	0.00129009	0.171076	up	no	NKD1
gene29010	2.05811	0.0152828	0.555221	up	no	LOC101121080
gene18709	2.0562	0.0041234	0.312949	up	no	CCDC106
gene16200	2.05272	0.635204	1	up	no	LOC105616620
gene25790	2.05272	0.635204	1	up	no	TRNAT-CGU
gene28558	2.05272	0.635204	1	up	no	LOC105605785
gene28537	2.04576	0.0307894	0.721604	up	no	NPDC1
gene15377	2.04477	0.000188473	0.049493	up	yes	BAHCC1
gene14739	2.04338	0.487364	1	up	no	CFAP52
gene26114	2.04318	0.00584529	0.367219	up	no	CLDN4
gene17376	2.04216	0.54363	1	up	no	OCSTAMP
gene7659	2.03957	0.484585	1	up	no	LOC106991012
gene28760	2.03918	0.399357	1	up	no	LOC105605873
gene18234	2.03756	0.0372908	0.769252	up	no	CYP2A6
gene11066	2.03576	0.53792	1	up	no	ZFYVE28
gene3669	2.03517	0.19647	0.975971	up	no	TMEM215
gene24753	2.03495	0.299889	0.985531	up	no	ABCC2
gene24379	2.03367	0.197354	0.975971	up	no	OVOL1
gene21951	2.03241	0.635928	1	up	no	MIR3959
gene2211	2.03237	0.212345	0.975971	up	no	CHRD
gene9009	2.0322	0.360418	0.994148	up	no	LOC105615210
gene11074	2.02744	0.0179204	0.594931	up	no	FGFR3
gene22688	2.0268	0.303275	0.985531	up	no	GRIP2
gene19062	2.02214	0.538217	1	up	no	TRNAC-GCA
gene1268	2.02016	0.158505	0.975971	up	no	LOC101103771
gene6072	2.01998	0.264357	0.985531	up	no	LYG2
gene17331	2.01861	0.63585	1	up	no	TKDP1
gene7634	2.01287	0.00200317	0.215692	up	no	LOC105610652
gene26323	2.01258	0.100317	0.943831	up	no	SLC29A4
gene28421	2.0118	0.635811	1	up	no	LOC101106152
gene12311	2.01164	0.398318	1	up	no	LOC101118281
gene22740	2.0112	0.419887	1	up	no	KHDRBS2
gene18945	2.0102	0.441382	1	up	no	TRNAC-GCA
gene18443	2.00723	0.0803981	0.908188	up	no	CABP5
gene11138	2.0029	0.121359	0.96075	up	no	CDO1
gene2530	2.00056	0.445887	1	up	no	SPSB4
gene24232	2.0001	0.472554	1	up	no	LOC105604181
gene21662	1.99847	0.397253	1	up	no	LOC101122311
gene23633	1.99781	0.635727	1	up	no	LOC105603838
gene6976	1.99565	0.0482359	0.823067	up	no	SYN3
gene135	1.99552	0.542967	1	up	no	LOC101114743
gene13097	1.9935	0.0584462	0.862548	up	no	PTP4A3
gene5434	1.99344	0.294657	0.985531	up	no	DPYSL5
gene1390	1.99266	0.28354	0.985531	up	no	TTC24
gene25976	1.99032	0.219027	0.975971	up	no	LOC105604728
gene18250	1.98996	0.0428806	0.798679	up	no	B9D2
gene14628	1.98967	0.101014	0.943831	up	no	SLC16A11
gene5059	1.98616	0.00360737	0.296493	up	no	GBGT1
gene9963	1.98473	0.397183	1	up	no	LOC101116828
gene20123	1.98377	0.473294	1	up	no	FAM196B
gene18992	1.98367	0.635636	1	up	no	PIWIL4
gene23593	1.98367	0.635636	1	up	no	LOC106991796
gene21057	1.98367	0.445118	1	up	no	MSI1
gene1623	1.98362	0.542798	1	up	no	LOC101109936
gene5280	1.98362	0.542798	1	up	no	LOC101114761
id199945	1.98362	0.542798	1	up	no	LOC105613368
gene1335	1.97997	0.00216186	0.221327	up	no	DPM3
gene18452	1.97949	0.00722338	0.394685	up	no	CCDC114
gene21233	1.9756	0.117608	0.96075	up	no	MMP11
gene23896	1.97539	0.0908791	0.929514	up	no	GAS2
gene13430	1.97203	0.473824	1	up	no	TMEM74
gene16807	1.97186	0.0874819	0.924172	up	no	LOC101106787
gene28744	1.97089	0.430362	1	up	no	LOC105613972
gene13061	1.9705	0.0512942	0.838404	up	no	TIGD5
gene23181	1.96969	0.634242	1	up	no	PSORS1C2
gene4776	1.96588	0.539435	1	up	no	LOC105606964
gene11065	1.95972	0.0210254	0.630333	up	no	CFAP99
gene15204	1.95919	0.0945916	0.931937	up	no	ADAM11
gene4829	1.95829	0.00253527	0.244346	up	no	GALE
gene25763	1.95763	0.434397	1	up	no	LOC105604658
gene29126	1.95652	0.0830212	0.911364	up	no	LOC101122092
gene15626	1.95141	0.433744	1	up	no	OPTC
gene19144	1.95	0.0176561	0.59189	up	no	LOC106991617
gene2258	1.94787	0.635354	1	up	no	TRNAG-CCC
gene2504	1.94787	0.635354	1	up	no	TRNAG-ACC
gene6496	1.94736	0.186165	0.975971	up	no	LOC101103970
gene19791	1.947	0.287259	0.985531	up	no	LOC101115157
gene12617	1.94698	0.416082	1	up	no	C8H6orf163
gene21583	1.94553	0.269518	0.985531	up	no	CHRNA3
gene4530	1.94314	0.332845	0.994148	up	no	LOC106990909
gene26777	1.94072	0.635286	1	up	no	LOC105605051
gene2691	1.94072	0.635286	1	up	no	LOC105604740
gene18462	1.93639	0.422817	1	up	no	SULT2B1
gene18884	1.93576	0.0609338	0.870037	up	no	SLC27A5
gene24557	1.93566	0.286873	0.985531	up	no	LRRC56
gene15373	1.9329	0.0283309	0.70343	up	no	FAAP100
gene6714	1.93285	0.487601	1	up	no	MYO1A
gene18405	1.93123	0.0871478	0.923925	up	no	PTGIR
gene21019	1.92871	0.000135779	0.0365698	up	yes	RASAL1
gene25035	1.92757	0.139605	0.975971	up	no	DPYSL4
gene4500	1.92419	0.236654	0.975971	up	no	IHH
gene23127	1.9233	0.034856	0.751422	up	no	ZBTB12
gene28614	1.92266	0.0296579	0.714758	up	no	LOC101106063
gene13421	1.91116	0.633417	1	up	no	LOC101121611
gene14169	1.91116	0.633417	1	up	no	KIF2B
gene17977	1.90462	0.334139	0.994148	up	no	RGS9BP
gene28668	1.90433	0.0788964	0.905407	up	no	LOC106992013
gene396	1.90283	0.245713	0.979636	up	no	FOXD2
gene25579	1.89972	0.098368	0.940151	up	no	SYNGR3
gene28506	1.89805	0.472158	1	up	no	LOC101103050
gene27100	1.89401	0.0635275	0.875009	up	no	LOC105605295
gene22229	1.89203	0.00128433	0.171076	up	no	IL17RE
gene17948	1.89036	0.348826	0.994148	up	no	LOC105606385
gene26127	1.89015	0.478915	1	up	no	FZD9
gene10638	1.88793	0.111086	0.953893	up	no	YIPF7
gene28616	1.88693	0.2478	0.98001	up	no	LOC105605810
gene1404	1.88641	0.332512	0.994148	up	no	NTRK1
gene25747	1.88545	0.102341	0.945604	up	no	ATF7IP2
gene9255	1.88471	0.0201718	0.622665	up	no	NDUFA11
gene18470	1.8847	0.528556	1	up	no	LOC101107465
gene20133	1.8847	0.636304	1	up	no	LOC101106362
gene9718	1.8831	0.0349809	0.752393	up	no	KLF16
gene25762	1.87987	0.385339	0.998292	up	no	LOC105604659
gene17992	1.87813	0.331133	0.994148	up	no	CEBPA
gene24111	1.87735	0.486274	1	up	no	OPCML
gene22173	1.87724	0.294503	0.985531	up	no	LOC105603621
gene10850	1.87672	0.429927	1	up	no	LOC105607844
gene24393	1.87419	0.0655346	0.88093	up	no	TSGA10IP
gene13319	1.87392	0.0572294	0.855524	up	no	SLCO5A1
gene4043	1.87368	0.400032	1	up	no	KCNH7
gene26250	1.86951	0.473431	1	up	no	AZGP1
gene11053	1.86927	0.0192996	0.613212	up	no	RGS12
gene14661	1.86896	0.353706	0.994148	up	no	SLC35G6
gene16040	1.86769	0.000721234	0.11985	up	no	HES2
gene18208	1.8671	0.218422	0.975971	up	no	CNTD2
gene22785	1.86453	0.160181	0.975971	up	no	COL11A2
gene25524	1.86395	0.0745667	0.900157	up	no	FAM173A
gene12885	1.86319	0.00778567	0.408912	up	no	PNLDC1
gene17959	1.86295	0.00227092	0.228484	up	no	PLEKHF1
gene2725	1.86228	0.168552	0.975971	up	no	C1H21orf58
gene13846	1.86205	0.261496	0.985531	up	no	LOC101112330
gene10584	1.86142	0.53933	1	up	no	DTHD1
gene29207	1.86056	0.156911	0.975971	up	no	LOC105606098
gene20178	1.86028	2.22879e-05	0.0103589	up	yes	ENC1
gene27770	1.85951	0.516043	1	up	no	FGF16
gene18067	1.85831	0.073998	0.900109	up	no	HSPB6
gene27145	1.85788	0.0505294	0.834519	up	no	LOC101102122
gene8740	1.8543	0.498201	1	up	no	HAPLN4
gene14843	1.85417	0.0652199	0.880326	up	no	TNFRSF13B
gene11442	1.85294	0.388415	0.99869	up	no	RPGRIP1
gene20102	1.8525	0.102511	0.945604	up	no	LOC101115988
gene24300	1.85197	0.0118535	0.502864	up	no	FLRT1
gene18789	1.8494	0.0891368	0.927464	up	no	LOC101104003
gene16984	1.8473	0.492676	1	up	no	TNFRSF6B
gene17636	1.84247	0.0356961	0.756901	up	no	SPATA2L
gene9253	1.84237	0.000305818	0.0695305	up	no	VMAC
gene13006	1.8421	0.043017	0.79917	up	no	COMMD5
gene18080	1.8409	0.295813	0.985531	up	no	SDHAF1
gene24378	1.83963	0.0129481	0.521174	up	no	AP5B1
gene24335	1.83824	0.452143	1	up	no	GPHA2
gene17000	1.83488	0.00187804	0.20877	up	no	SLC17A9
gene14834	1.83486	0.0616808	0.87139	up	no	PEMT
gene13065	1.83329	0.071076	0.892292	up	no	MROH6
gene26720	1.83162	0.482473	1	up	no	MBLA
gene10758	1.83067	0.388032	0.998451	up	no	LOC101121777
gene488	1.82979	0.470658	1	up	no	BSND
gene20559	1.82843	0.51728	1	up	no	LOC105602659
gene20392	1.82827	0.434719	1	up	no	LOC105602664
id254291	1.8274	0.470764	1	up	no	LOC101113415
gene14718	1.82645	0.409902	1	up	no	TRNAS-AGA
gene12114	1.82644	0.129687	0.969332	up	no	SLC8A3
gene2853	1.82478	0.281379	0.985531	up	no	BRINP1
gene28577	1.82393	0.374521	0.995381	up	no	LOC105605794
gene28911	1.823	0.468071	1	up	no	LOC101121330
gene23914	1.82289	0.537936	1	up	no	LOC101120618
gene27619	1.82222	0.252764	0.983198	up	no	SLC38A5
gene26805	1.82183	0.0871693	0.923942	up	no	MSMB
gene3793	1.82139	0.0773564	0.905175	up	no	HS6ST1
gene6914	1.82109	0.371887	0.994363	up	no	SYCP3
gene4663	1.82102	0.598455	1	up	no	FAM229A
gene20712	1.81805	0.465431	1	up	no	LOC101118560
gene23108	1.81529	0.0534349	0.842512	up	no	EGFL8
gene22490	1.81234	0.0157165	0.561516	up	no	IFRD2
gene13041	1.80936	0.103168	0.947106	up	no	SMPD5
gene10496	1.80729	1.63343e-06	0.00131981	up	yes	GPRIN3
gene4523	1.80701	0.0227094	0.646153	up	no	LOC105606759
gene10368	1.80557	0.000743609	0.121665	up	no	ENPEP
gene21180	1.80432	0.301289	0.985531	up	no	LOC101111910
gene13126	1.80419	0.251111	0.981917	up	no	WISP1
gene24480	1.80325	0.636468	1	up	no	MTL5
gene15361	1.80323	0.504595	1	up	no	GCGR
gene25710	1.80323	0.0205151	0.623166	up	no	ZNF500
gene19613	1.80168	0.635604	1	up	no	LOC101121199
gene9929	1.79859	0.102754	0.946448	up	no	SH3RF2
gene24683	1.79829	0.0970246	0.938331	up	no	LGI1
gene7679	1.79652	0.125343	0.96075	up	no	LOC101121590
gene22178	1.79318	0.598868	1	up	no	VIPR1
gene24928	1.79114	0.180201	0.975971	up	no	NANOS1
gene59	1.79086	0.513004	1	up	no	LOC106990176
gene15363	1.78679	0.00803047	0.413491	up	no	SLC25A10
gene27574	1.78563	0.512	1	up	no	PAGE4
gene5053	1.78563	0.512	1	up	no	LCN9
gene7644	1.78379	0.211128	0.975971	up	no	LOC105614885
gene14379	1.78366	0.000871387	0.135001	up	no	RAB11FIP4
gene13877	1.78089	0.59905	1	up	no	GPR12
gene24397	1.77973	0.0464391	0.816806	up	no	CST6
gene7054	1.77877	0.019303	0.613212	up	no	BICD1
gene15521	1.7783	0.0181007	0.596017	up	no	CDR2L
gene22808	1.77717	0.00637791	0.376325	up	no	BAK1
gene26236	1.77705	0.596419	1	up	no	LOC105604793
gene14750	1.77505	0.16311	0.975971	up	no	LOC101111980
gene26210	1.77314	0.216678	0.975971	up	no	TFR2
gene11272	1.77306	0.0125633	0.515892	up	no	PAQR5
gene20385	1.77267	0.53678	1	up	no	LOC105602671
gene2248	1.77157	0.217211	0.975971	up	no	SOX2
gene11032	1.77155	0.212731	0.975971	up	no	PSAPL1
gene12145	1.77014	0.144087	0.975971	up	no	PAPLN
gene29221	1.76805	0.486817	1	up	no	LOC105606105
gene4743	1.76788	0.000100424	0.0294653	up	yes	AHDC1
gene28663	1.76504	0.0637845	0.87525	up	no	PLCXD1
gene4989	1.76424	0.00713265	0.392669	up	no	COL5A1
gene4347	1.76285	0.445088	1	up	no	MPP4
gene18885	1.76035	0.141243	0.975971	up	no	ZBTB45
gene11693	1.76029	0.0649443	0.878639	up	no	JMJD7
gene7720	1.75868	0.00212806	0.219579	up	no	C4H7orf57
gene13660	1.758	0.635554	1	up	no	OLFM4
gene9513	1.75708	0.0766415	0.903958	up	no	N4BP3
gene10797	1.75682	0.334837	0.994148	up	no	AMTN
gene5173	1.75617	0.073399	0.898792	up	no	PTRH1
gene25696	1.75517	0.0028473	0.261434	up	no	GLIS2
gene11246	1.75413	0.0035413	0.294244	up	no	SMAD6
gene7517	1.75248	0.032684	0.735461	up	no	CBX6
gene4963	1.75228	0.168206	0.975971	up	no	LOC101103463
gene15647	1.74962	0.236904	0.975971	up	no	CNTN2
gene16857	1.74956	0.408448	1	up	no	TRNAC-GCA
gene25046	1.74952	0.0481697	0.822723	up	no	PAOX
gene19562	1.74913	0.176159	0.975971	up	no	LOC101112671
gene21589	1.74844	0.460462	1	up	no	LOC101116180
gene9449	1.7484	0.240485	0.975971	up	no	PRR16
gene19301	1.74799	0.514658	1	up	no	LMO1
gene28929	1.74694	0.413074	1	up	no	LOC106992032
gene26591	1.74513	0.300559	0.985531	up	no	LOC106991929
gene21245	1.74443	0.471304	1	up	no	SUSD2
gene14035	1.74352	0.162343	0.975971	up	no	LOC105613864
gene8584	1.74314	0.634898	1	up	no	LOC101110502
gene8868	1.74314	0.634898	1	up	no	LOC105613870
gene7070	1.74294	0.341032	0.994148	up	no	LOC101107776
gene24267	1.74144	0.537437	1	up	no	CHRM1
gene1380	1.74126	0.016752	0.577687	up	no	TMEM79
gene22834	1.74009	0.00238021	0.233933	up	no	TCP11
gene27681	1.73548	0.599727	1	up	no	OTUD6A
gene24524	1.73446	0.447715	1	up	no	TH
gene8238	1.73435	0.463039	1	up	no	LOC105609673
gene10663	1.73421	0.636032	1	up	no	CNGA1
gene15542	1.73405	0.00781322	0.409447	up	no	GPRC5C
gene11058	1.7336	0.0248172	0.672672	up	no	MFSD10
gene28629	1.73358	0.17414	0.975971	up	no	PHPT1
gene2214	1.73317	0.171852	0.975971	up	no	CLCN2
gene8708	1.73283	0.120941	0.96075	up	no	OBSCN
gene26979	1.73264	0.000450108	0.0905734	up	no	LOC101113127
gene29016	1.72723	0.537734	1	up	no	SLC2A5
gene21177	1.72568	0.0407626	0.788528	up	no	RNF215
gene8706	1.72411	0.316913	0.989671	up	no	TRIM17
gene8368	1.72307	0.446927	1	up	no	LOC101107957
gene3546	1.72268	0.598258	1	up	no	LOC101120890
gene27154	1.72247	0.47075	1	up	no	CRLF2
gene18987	1.72023	0.635957	1	up	no	LOC101103090
gene28189	1.72023	0.635957	1	up	no	KIAA1210
gene10681	1.71945	0.452543	1	up	no	SPATA18
gene9224	1.71606	0.0117427	0.500184	up	no	SH2D3A
gene15144	1.71541	0.472569	1	up	no	LOC106991429
gene2604	1.71465	0.598375	1	up	no	LOC101118156
gene28861	1.71449	0.146669	0.975971	up	no	LOC101112384
gene28276	1.7142	0.235746	0.975971	up	no	TCEAL7
gene15045	1.71406	0.299963	0.985531	up	no	KRT23
gene7677	1.71171	0.0126859	0.518325	up	no	LMF2
gene22924	1.71123	0.290753	0.985531	up	no	TREM2
gene18877	1.71007	0.172742	0.975971	up	no	A1BG
gene14427	1.70978	0.0904361	0.929514	up	no	LOC105616311
gene7421	1.70841	0.517523	1	up	no	PRMT8
gene7668	1.70631	0.202265	0.975971	up	no	HDAC10
gene22969	1.70418	0.398828	1	up	no	TTBK1
gene17217	1.70362	0.0170786	0.583964	up	no	CNBD2
gene9158	1.70099	0.338736	0.994148	up	no	LOC106991182
gene4321	1.70079	0.0979298	0.940151	up	no	LOC101104808
gene8983	1.70078	0.333755	0.994148	up	no	C5H19orf57
gene2754	1.70068	0.219327	0.975971	up	no	SIM2
gene5400	1.69856	0.231543	0.975971	up	no	PFN4
gene17248	1.69845	0.310467	0.985666	up	no	LOC105616740
gene5089	1.69841	0.00373305	0.299786	up	no	LAMC3
gene12451	1.69781	0.399322	1	up	no	HS3ST5
gene10941	1.69628	0.513799	1	up	no	C6H4orf36
gene1127	1.69608	0.14721	0.975971	up	no	LOC101120877
gene18912	1.69378	0.194491	0.975971	up	no	LOC101114552
gene27626	1.69251	0.367383	0.994148	up	no	LOC105614548
gene7874	1.68945	0.00687545	0.386072	up	no	IGF2BP3
gene29187	1.68411	0.320665	0.990328	up	no	LOC105606082
gene5715	1.6826	0.00946785	0.445507	up	no	SOWAHC
gene9216	1.68239	0.507768	1	up	no	LOC105609451
gene20357	1.68162	0.430096	1	up	no	NIM1K
gene14821	1.68066	0.119532	0.96075	up	no	MIEF2
gene17834	1.68031	0.0327103	0.735736	up	no	TRADD
gene2998	1.67595	0.0728436	0.89764	up	no	PPP3R2
gene20049	1.67423	0.00663202	0.380671	up	no	DTX4
gene25826	1.67339	0.0774439	0.905175	up	no	ITPRIPL2
gene18466	1.67231	0.0126617	0.517907	up	no	SPHK2
gene15420	1.67176	0.0462552	0.816306	up	no	LOC101113775
gene25485	1.6715	0.054834	0.846278	up	no	MPG
gene10649	1.6695	0.220619	0.975971	up	no	GABRB1
gene26164	1.66936	0.166029	0.975971	up	no	LOC106991890
gene6778	1.66899	0.449727	1	up	no	TRNAW-CCA
gene24348	1.66662	0.139588	0.975971	up	no	ZNHIT2
gene23650	1.66397	0.0113392	0.494631	up	no	GMPR
gene14377	1.6638	0.00458976	0.32976	up	no	LOC105606870
gene27979	1.66169	0.635623	1	up	no	LOC105614134
gene4093	1.66155	0.0564865	0.852878	up	no	GALNT5
gene22546	1.66072	0.0112712	0.492481	up	no	SLC25A20
gene26784	1.65607	0.0287698	0.708402	up	no	GDF10
gene9288	1.65522	0.0539164	0.842512	up	no	PLIN5
gene9663	1.65271	0.121247	0.96075	up	no	FSTL3
gene22819	1.65174	0.0185007	0.60239	up	no	LOC101115236
gene29	1.65083	0.17674	0.975971	up	no	OTOS
gene6612	1.65077	0.598471	1	up	no	IFNG
gene10330	1.65076	0.591097	1	up	no	TRNAM-CAU
gene6437	1.64965	0.105447	0.950785	up	no	AQP2
gene9903	1.64955	0.367169	0.994148	up	no	RELL2
gene22023	1.64827	0.0550484	0.847389	up	no	INF2
gene4708	1.64813	0.558635	1	up	no	OPRD1
gene14578	1.64719	0.2332	0.975971	up	no	LOC105616457
gene22277	1.64572	0.00772494	0.407825	up	no	LRRN1
gene29277	1.64493	0.171153	0.975971	up	no	LOC105606140
gene29245	1.64442	0.321369	0.990328	up	no	LOC101123021
gene15366	1.64421	0.107737	0.953561	up	no	ARL16
gene15100	1.64383	0.0525727	0.841749	up	no	ZNF385C
gene21176	1.64351	0.133184	0.975614	up	no	CCDC157
gene16971	1.64225	0.302975	0.985531	up	no	SOX18
gene14809	1.64167	0.0376507	0.771691	up	no	RNF112
gene5135	1.63994	0.141085	0.975971	up	no	ZDHHC12
gene13023	1.63885	0.0223589	0.643759	up	no	LOC101108580
gene18229	1.63858	0.0715381	0.893464	up	no	MIA
gene18882	1.6381	0.329658	0.994148	up	no	LOC105602111
gene22598	1.63768	0.667638	1	up	no	LOC105614591
gene29071	1.63768	0.766438	1	up	no	LOC101111174
gene6521	1.63549	0.379565	0.996592	up	no	ENDOU
gene9232	1.63466	0.326382	0.992516	up	no	TUBB4A
gene24310	1.63373	0.0270982	0.691936	up	no	BAD
gene10982	1.63325	0.396681	1	up	no	SLC2A9
gene4236	1.63242	0.0939114	0.931937	up	no	TMEM177
gene9694	1.63006	0.074315	0.900157	up	no	EFNA2
gene25508	1.62998	0.0183011	0.599237	up	no	PIGQ
gene4925	1.62621	0.598825	1	up	no	PADI6
gene7479	1.62377	0.0574082	0.855524	up	no	PDXP
gene1630	1.62363	0.245164	0.979081	up	no	GPA33
gene3257	1.62311	0.527748	1	up	no	LOC101123612
gene7026	1.62247	0.00717944	0.394006	up	no	TST
gene21300	1.61923	0.411062	1	up	no	ARVCF
gene18130	1.61759	0.165451	0.975971	up	no	LOC101109380
gene6401	1.6174	0.381044	0.996767	up	no	CELA1
gene28724	1.6152	0.182869	0.975971	up	no	LOC105605854
gene4126	1.61503	0.669314	1	up	no	LOC101113135
gene9406	1.61503	0.669314	1	up	no	LOC105608687
gene2987	1.61462	0.507419	1	up	no	LOC101119531
gene12246	1.61274	0.00429585	0.32048	up	no	DIO2
gene26290	1.61171	0.597535	1	up	no	OCM
gene12123	1.61145	0.246062	0.979842	up	no	LOC105615805
gene18829	1.60981	0.215889	0.975971	up	no	LOC105611167
gene2041	1.60955	0.420716	1	up	no	CASR
gene5569	1.60949	0.599066	1	up	no	LOC106990982
gene28811	1.60593	0.577357	1	up	no	LOC105605899
gene21639	1.60562	0.461048	1	up	no	LOC101119761
gene25522	1.60541	0.37059	0.994148	up	no	FBXL16
gene16663	1.60536	0.599126	1	up	no	ACBD7
gene15430	1.60506	0.0258775	0.682328	up	no	LOC101115049
gene16995	1.60503	0.411508	1	up	no	COL20A1
gene3235	1.60502	0.0689096	0.891632	up	no	REEP4
gene22735	1.60239	0.113608	0.959872	up	no	LOC101116871
gene17253	1.60144	0.0596089	0.865585	up	no	KIAA1755
gene3683	1.60067	0.00724009	0.394859	up	no	ZNF395
gene15697	1.60002	0.217755	0.975971	up	no	LOC106991474
gene18265	1.59983	0.281948	0.985531	up	no	PRR19
gene16161	1.59939	0.111758	0.955048	up	no	LOC105616544
gene21305	1.5978	0.171422	0.975971	up	no	ZDHHC8
gene25398	1.59589	0.597758	1	up	no	LOC105604528
gene12937	1.59448	0.0320831	0.730463	up	no	WDR27
gene22019	1.59369	0.530448	1	up	no	KIF26A
gene1331	1.59325	0.0675494	0.88745	up	no	EFNA4
gene16478	1.59286	0.188365	0.975971	up	no	ARL8A
gene19764	1.59203	0.0137597	0.528356	up	no	ABTB2
gene2712	1.59112	0.0181234	0.596017	up	no	SLC19A1
gene10057	1.58989	0.182875	0.975971	up	no	LOC105615294
gene12674	1.58974	0.577212	1	up	no	LOC105615893
gene28775	1.5884	0.59734	1	up	no	LOC101117062
gene9661	1.58837	0.441037	1	up	no	FGF22
gene19640	1.58598	0.00131227	0.171872	up	no	UCP3
gene2353	1.58575	0.430452	1	up	no	LOC101103029
gene27936	1.58424	0.598704	1	up	no	LOC101104640
gene16475	1.58109	0.00363814	0.297538	up	no	ELF3
gene15383	1.5809	0.0608423	0.869744	up	no	ENTHD2
gene19872	1.57793	0.110323	0.953893	up	no	LOC101121039
gene17321	1.57673	0.274085	0.985531	up	no	LOC101111217
gene3153	1.57584	0.243421	0.978093	up	no	DNAI1
gene6197	1.57569	0.172635	0.975971	up	no	OTOGL
gene25557	1.57512	0.0685731	0.8908	up	no	TELO2
gene14311	1.57368	0.514513	1	up	no	LOC101114535
gene9690	1.57323	0.109421	0.953561	up	no	ATP5D
gene8607	1.56982	0.02259	0.645701	up	no	ABCB8
gene18566	1.56924	0.175431	0.975971	up	no	SHANK1
gene19116	1.56849	0.225651	0.975971	up	no	DSCAML1
gene26691	1.56765	0.160151	0.975971	up	no	COMTD1
gene6781	1.5673	0.0337177	0.743473	up	no	RDH5
gene6167	1.56725	0.496869	1	up	no	KCNC2
gene15545	1.56676	0.216175	0.975971	up	no	KIF19
gene9322	1.56665	0.436086	1	up	no	TBXA2R
gene6520	1.56664	0.00169545	0.198761	up	no	RAPGEF3
gene15675	1.56646	0.00777783	0.408912	up	no	IKBKE
gene15752	1.56644	0.237796	0.975971	up	no	ESRRG
gene21590	1.56616	0.155115	0.975971	up	no	TMEM266
gene15258	1.56604	0.0150499	0.550816	up	no	LOC105612785
gene24808	1.56481	0.0310132	0.721987	up	no	PSD
gene26364	1.56425	0.551505	1	up	no	LOC105604834
gene8771	1.56425	0.223214	0.975971	up	no	LRRC25
gene28117	1.56325	0.205573	0.975971	up	no	LOC105605719
gene6416	1.5627	0.00948954	0.445507	up	no	LOC101116391
gene18720	1.56207	0.0425224	0.796985	up	no	ISOC2
gene15573	1.561	0.0337267	0.743473	up	no	MAP2K6
gene7498	1.55967	0.597514	1	up	no	BAIAP2L2
gene5132	1.55806	0.152604	0.975971	up	no	ENDOG
gene24673	1.5568	0.391215	0.999368	up	no	LOC101104703
gene22026	1.55573	0.0776866	0.905407	up	no	SIVA1
gene4671	1.55531	0.387512	0.998451	up	no	DCDC2B
gene20549	1.55505	0.467765	1	up	no	AHRR
gene24917	1.55491	0.0774782	0.905175	up	no	EMX2
gene21041	1.55466	0.765804	1	up	no	LOC101115991
gene5382	1.55466	0.765804	1	up	no	TDRD15
gene25333	1.55464	0.0219854	0.640604	up	no	SLC14A2
gene12973	1.55332	0.291315	0.985531	up	no	LOC101102992
gene27547	1.55127	0.617259	1	up	no	LOC105605460
gene27080	1.55126	0.140521	0.975971	up	no	ZMAT4
gene15493	1.55125	0.0272744	0.692674	up	no	SMIM5
gene21280	1.54989	0.393163	0.999831	up	no	P2RX6
gene481	1.54967	0.576984	1	up	no	MROH7
gene18928	1.54908	0.332714	0.994148	up	no	TRNAC-GCA
gene16543	1.54897	0.0412905	0.791998	up	no	GATA3
gene19668	1.54859	0.134172	0.975614	up	no	GDPD5
gene25034	1.54812	0.387934	0.998451	up	no	JAKMIP3
gene3342	1.54747	0.0537486	0.842512	up	no	TMEM8B
gene28230	1.54742	0.566014	1	up	no	LOC105605620
gene25534	1.54723	0.111456	0.954474	up	no	LMF1
gene6868	1.54705	0.155593	0.975971	up	no	AMDHD1
gene18678	1.54567	0.532416	1	up	no	LOC101112843
gene28969	1.54546	0.523738	1	up	no	LOC105605971
gene6081	1.5452	0.212013	0.975971	up	no	FBXL14
gene29239	1.54487	0.77277	1	up	no	LOC105606116
gene9348	1.5441	0.288617	0.985531	up	no	DIRAS1
gene1439	1.54341	0.530156	1	up	no	LOC443423
gene9840	1.5432	0.0810858	0.908352	up	no	EIF4EBP3
gene6498	1.54304	0.176175	0.975971	up	no	LOC101104739
gene17280	1.54246	0.561203	1	up	no	EMILIN3
gene27882	1.54211	0.0109833	0.484741	up	no	SLC10A3
gene15005	1.54069	0.064127	0.87583	up	no	GRB7
gene18531	1.54048	0.108745	0.953561	up	no	LOC106991563
gene17104	1.53964	0.499501	1	up	no	LOC101110860
gene25530	1.53935	0.451713	1	up	no	LOC101105379
gene4558	1.53775	0.212351	0.975971	up	no	FAM124B
gene6518	1.53772	0.00823323	0.416579	up	no	HDAC7
gene4714	1.53655	0.412171	1	up	no	RAB42
gene6315	1.53641	0.462284	1	up	no	HOXC8
gene16605	1.5359	0.00514413	0.348856	up	no	SKIDA1
gene13752	1.53574	0.190577	0.975971	up	no	LOC101119651
gene17485	1.53553	0.0218355	0.6402	up	no	BCAR1
gene7946	1.53541	0.772776	1	up	no	LOC105614996
gene21290	1.53426	0.26789	0.985531	up	no	SCARF2
gene15368	1.5341	0.0669682	0.884935	up	no	OXLD1
gene4650	1.53319	0.0573007	0.855524	up	no	FNDC5
gene21128	1.53123	0.0838734	0.914516	up	no	ASPHD2
gene11087	1.53067	0.0184197	0.600126	up	no	IDUA
gene5431	1.53005	0.387788	0.998451	up	no	KCNK3
gene21658	1.52869	0.272222	0.985531	up	no	LOC105603299
gene7935	1.52569	0.670199	1	up	no	FBXL13
gene15360	1.52567	0.032823	0.736058	up	no	FAM195B
gene24317	1.52461	0.121604	0.96075	up	no	CCDC88B
gene26940	1.52348	0.114778	0.96075	up	no	ZFP42
gene28450	1.52234	0.524912	1	up	no	LOC105605749
gene8097	1.5207	0.670251	1	up	no	LOC105615039
gene15617	1.52008	0.101044	0.943831	up	no	ADORA1
gene20916	1.5191	0.618176	1	up	no	LRRC43
gene22122	1.51716	0.56411	1	up	no	LOC105603618
gene23944	1.5159	0.772818	1	up	no	LOC101120204
gene18068	1.51375	0.0502079	0.833108	up	no	PROSER3
gene18173	1.51334	0.0912002	0.929843	up	no	PAK4
gene23779	1.51274	0.0133931	0.526783	up	no	LOC105603960
gene5030	1.51208	0.121173	0.96075	up	no	EGFL7
gene1378	1.51108	0.453627	1	up	no	BGLAP
gene13010	1.51004	0.129767	0.969332	up	no	LRRC14
gene24972	1.50799	0.123669	0.96075	up	no	FAM24A
gene28712	1.50793	0.172023	0.975971	up	no	LOC105605850
gene7686	1.50785	0.0445148	0.80544	up	no	ARSA
gene26358	1.50756	0.666914	1	up	no	GPR146
gene4229	1.507	0.0110153	0.48534	up	no	STEAP3
gene10644	1.50693	0.240695	0.975971	up	no	GABRG1
id590904	1.50645	0.129824	0.96951	up	no	LOC101108817
gene18457	1.50483	0.425303	1	up	no	GRIN2D
gene8326	1.50457	0.497612	1	up	no	LOC101116902
gene18766	1.50314	0.0323656	0.733955	up	no	LENG8
gene18571	1.50255	0.616424	1	up	no	ACPT
gene15401	1.50177	0.00366117	0.297538	up	no	CBX4
gene24516	1.50131	0.401074	1	up	no	SLC22A18
gene10276	1.50109	0.576951	1	up	no	LOC105615337
gene25120	1.50107	0.27672	0.985531	up	no	DOK6
gene26217	1.49974	0.155927	0.975971	up	no	LOC101121655
gene21284	1.49871	0.0610061	0.870037	up	no	LOC101120606
gene3022	1.49695	0.445952	1	up	no	SHC3
gene19089	1.49612	0.765984	1	up	no	NXPE2
gene2340	1.49612	0.670513	1	up	no	WDR49
gene2341	1.49612	0.670513	1	up	no	SERPINI2
gene6932	1.49612	0.670513	1	up	no	C3H12orf42
gene11652	1.4953	0.31719	0.989823	up	no	LOC105615801
gene26220	1.49407	0.0201809	0.622665	up	no	TSC22D4
gene29206	1.49393	0.163556	0.975971	up	no	LOC105606097
gene20901	1.49357	0.0748862	0.901582	up	no	ABCB9
gene148	1.49017	0.0223502	0.643759	up	no	NCDN
gene11944	1.49	0.496298	1	up	no	LOC101115542
gene13034	1.48931	0.0524313	0.841592	up	no	LOC105612922
gene4866	1.48813	0.119699	0.96075	up	no	ALPL
gene5114	1.48775	0.493442	1	up	no	C3H9orf50
gene18753	1.48551	0.404932	1	up	no	LOC105601888
id195264	1.48525	0.560427	1	up	no	LOC101121419
gene27219	1.48517	0.36822	0.994148	up	no	LOC105605348
gene11768	1.48452	0.221371	0.975971	up	no	PTGDR
gene15268	1.48415	0.546529	1	up	no	KCNH6
gene2161	1.48348	0.315486	0.988505	up	no	TPRG1
gene4187	1.48314	0.387404	0.998451	up	no	LOC105609800
gene18142	1.48193	0.178835	0.975971	up	no	YIF1B
gene28433	1.4817	0.108217	0.953561	up	no	LOC101108463
gene20100	1.47936	0.104883	0.950587	up	no	LOC101116255
gene8292	1.47909	0.105307	0.950587	up	no	LRRC4
gene14345	1.47856	0.495647	1	up	no	CCL1
gene17624	1.47715	0.154286	0.975971	up	no	CDH15
gene14778	1.47684	0.560699	1	up	no	CDRT4
gene9792	1.47618	0.165489	0.975971	up	no	GFRA3
gene3365	1.47432	0.570469	1	up	no	LOC105607745
gene5047	1.47319	0.143053	0.975971	up	no	C3H9orf69
gene2363	1.47284	0.0939164	0.931937	up	no	LOC101104797
gene26907	1.47213	0.53159	1	up	no	LOC105605148
gene24835	1.47208	0.222262	0.975971	up	no	NEURL1
gene11092	1.47203	0.574039	1	up	no	CPLX1
gene26201	1.47061	0.036778	0.76574	up	no	SLC12A9
gene9702	1.47036	0.0775079	0.905175	up	no	APC2
gene18171	1.46967	0.769464	1	up	no	LOC106991569
gene9375	1.46967	0.769464	1	up	no	IL5
gene10799	1.46905	0.596294	1	up	no	AMBN
gene6436	1.46872	0.185406	0.975971	up	no	AQP5
gene23882	1.4682	0.468263	1	up	no	AQP11
gene16436	1.46613	0.295731	0.985531	up	no	CACNA1S
gene13760	1.46551	0.0172723	0.586445	up	no	ATP7B
gene24736	1.46529	0.570478	1	up	no	GOLGA7B
gene20410	1.46502	0.248726	0.981127	up	no	RANBP3L
gene4766	1.46444	0.0645392	0.876631	up	no	ZDHHC18
gene5395	1.46338	0.500339	1	up	no	FKBP1B
gene18454	1.4616	0.022533	0.644981	up	no	TMEM143
gene16134	1.461	0.456637	1	up	no	LOC105609730
gene28851	1.4606	0.115806	0.96075	up	no	SLC2A4RG
gene18738	1.46037	0.0744468	0.900157	up	no	DNAAF3
gene25219	1.46016	0.000652443	0.113465	up	no	ZNF521
gene22027	1.45501	0.108929	0.953561	up	no	AKT1
gene15101	1.45417	0.0890504	0.927464	up	no	LOC106991400
gene22726	1.45371	0.409882	1	up	no	SLC41A3
gene2190	1.45349	0.00141169	0.178226	up	no	DGKG
gene5043	1.45273	0.0752952	0.903061	up	no	LOC105607222
gene28392	1.45259	0.159325	0.975971	up	no	MLPH
gene8747	1.4511	0.0683188	0.890739	up	no	SLC25A42
gene1492	1.45092	0.0770933	0.904583	up	no	DUSP23
gene11363	1.44537	0.241706	0.975971	up	no	EFS
gene14480	1.44431	0.171026	0.975971	up	no	MIR22
gene3152	1.44427	0.0949148	0.932879	up	no	ENHO
gene3936	1.44423	0.271289	0.985531	up	no	LOC105609054
gene25491	1.4442	0.064112	0.87583	up	no	LOC101108797
gene26389	1.44277	0.529915	1	up	no	TRNAE-UUC
gene21307	1.44228	0.442388	1	up	no	RTN4R
gene22187	1.44129	0.626449	1	up	no	CCDC13
gene4956	1.44078	0.0319972	0.73031	up	no	ARRDC1
gene2055	1.44072	0.0675064	0.88745	up	no	SEMA5B
gene21572	1.44068	0.137348	0.975614	up	no	ACSBG1
gene24318	1.44028	0.05617	0.852243	up	no	RPS6KA4
gene4633	1.43991	0.585748	1	up	no	CHRND
gene801	1.43789	0.0386375	0.778196	up	no	PLPPR4
gene26513	1.43729	0.530147	1	up	no	LOC105605087
gene21285	1.43623	0.091807	0.930385	up	no	SMPD4
gene8294	1.43591	0.220164	0.975971	up	no	LEP
gene27026	1.43488	0.418645	1	up	no	DUSP26
gene14874	1.43398	0.00253805	0.244346	up	no	RSAD1
gene17616	1.43149	0.132556	0.975614	up	no	LOC105602054
gene24713	1.43063	0.337672	0.994148	up	no	SLIT1
gene4588	1.43006	0.15397	0.975971	up	no	FBXO36
gene9107	1.43	0.470495	1	up	no	ICAM4
gene13890	1.42968	0.000420773	0.0863241	up	no	TNFRSF19
gene28412	1.42872	0.16413	0.975971	up	no	LOC101104132
gene21543	1.42703	0.3123	0.986777	up	no	FAM189A1
gene9403	1.42677	0.172828	0.975971	up	no	FBN2
gene23897	1.42554	0.17178	0.975971	up	no	FANCF
gene26359	1.42505	0.236699	0.975971	up	no	C24H7orf50
gene2459	1.42401	0.773376	1	up	no	ANKUB1
gene14880	1.42325	0.0174976	0.5906	up	no	XYLT2
gene3357	1.42219	0.0957161	0.935286	up	no	SIT1
gene22061	1.42114	0.414189	1	up	no	PGAM2
gene27910	1.42081	0.170627	0.975971	up	no	PDZD4
gene4499	1.42075	0.337164	0.994148	up	no	CFAP65
gene12810	1.4197	0.391533	0.999368	up	no	LOC101105258
gene10595	1.41959	0.67008	1	up	no	LOC106991215
gene4189	1.41959	0.67008	1	up	no	MAP3K19
gene14044	1.41942	0.496661	1	up	no	LOC101109370
gene1543	1.41908	0.0461728	0.816306	up	no	PVRL4
gene26037	1.41761	0.0231519	0.651976	up	no	PRSS53
gene6037	1.41742	0.586023	1	up	no	SLC9A2
gene1175	1.41722	0.570524	1	up	no	C1H1orf56
gene11094	1.4172	0.0460126	0.81585	up	no	UVSSA
gene21878	1.41623	0.352583	0.994148	up	no	C18H14orf132
gene16038	1.41607	0.235008	0.975971	up	no	TNFRSF25
gene12963	1.41485	0.669072	1	up	no	RRAGC
gene19184	1.41485	0.773291	1	up	no	TRNAG-CCC
gene5075	1.41481	0.250799	0.981917	up	no	NTNG2
gene10550	1.41434	0.390222	0.99924	up	no	LGI2
gene14657	1.41412	0.0343014	0.746978	up	no	LOC101121359
gene9296	1.41292	0.392543	0.999727	up	no	FSD1
gene8394	1.41247	0.210657	0.975971	up	no	LOC106991141
gene25495	1.41132	0.0624002	0.873422	up	no	FAM234A
gene1398	1.41044	0.0625153	0.874141	up	no	RRNAD1
gene15480	1.40988	0.0277544	0.696891	up	no	LOC101107878
gene15509	1.40972	0.0415177	0.792641	up	no	ARMC7
gene28242	1.40967	0.670181	1	up	no	LOC105605623
gene18144	1.40892	0.019986	0.622665	up	no	CATSPERG
gene13040	1.40881	0.0316771	0.726815	up	no	OPLAH
gene18331	1.4075	0.538845	1	up	no	CEACAM16
gene12646	1.40691	0.171024	0.975971	up	no	LOC101118534
gene8572	1.40685	0.0825001	0.911084	up	no	LRRC61
gene5631	1.40651	0.380771	0.996767	up	no	SFTPB
gene21614	1.40629	0.0551792	0.847532	up	no	NEIL1
gene21650	1.40608	0.104373	0.94978	up	no	STOML1
gene25289	1.40601	0.00101128	0.145914	up	no	ARHGAP28
gene26991	1.40586	0.0628148	0.87433	up	no	DUSP4
gene24565	1.40408	0.0939964	0.931937	up	no	B4GALNT4
gene11288	1.40376	0.336767	0.994148	up	no	LOC101108393
gene24722	1.40266	0.00384773	0.304341	up	no	UBTD1
gene16112	1.40161	0.0328573	0.736191	up	no	MXRA8
gene3937	1.40155	0.282946	0.985531	up	no	HOXD3
gene18602	1.40134	0.231974	0.975971	up	no	CLDND2
gene24311	1.40051	0.0441705	0.803265	up	no	GPR137
gene29112	1.4005	0.253176	0.983563	up	no	LOC101119029
gene8234	1.40029	0.530763	1	up	no	ANKRD7
gene17887	1.39942	0.00604174	0.369912	up	no	SLC7A6
gene24459	1.39863	0.0192366	0.613212	up	no	CDK2AP2
gene28692	1.39689	0.146684	0.975971	up	no	LOC101101878
gene7032	1.39627	0.0762408	0.903958	up	no	C1QTNF6
gene12974	1.39598	0.773125	1	up	no	COL19A1
gene27736	1.39597	0.486666	1	up	no	NAP1L2
gene8971	1.39578	0.0193985	0.614761	up	no	SAMD1
gene26028	1.39563	0.0280459	0.700748	up	no	FBXL19
gene25703	1.3951	0.0713234	0.892766	up	no	CDIP1
gene22250	1.39476	0.0809321	0.908352	up	no	SRGAP3
gene28	1.39394	0.0954496	0.935264	up	no	GPC1
gene9379	1.39064	0.162778	0.975971	up	no	SLC22A4
gene13563	1.39036	0.0380335	0.774781	up	no	LOC105610887
gene22987	1.38838	0.0431695	0.800161	up	no	C20H6orf223
gene13089	1.38821	0.666144	1	up	no	LOC105614078
gene6996	1.38816	0.314319	0.987452	up	no	RASD2
gene7555	1.38718	0.166992	0.975971	up	no	CHADL
gene18441	1.38664	0.669036	1	up	no	BSPH1
gene9466	1.38664	0.768268	1	up	no	LOC105611211
gene9588	1.38664	0.768268	1	up	no	TRIM58
gene14432	1.38655	0.412643	1	up	no	ABHD15
gene20149	1.38645	0.00511972	0.348157	up	no	NEURL1B
gene9507	1.38626	0.337017	0.994148	up	no	DOK3
gene15983	1.38452	0.121879	0.96075	up	no	LOC105616615
gene8587	1.38375	0.501512	1	up	no	LOC105615175
gene7056	1.38348	0.252128	0.983125	up	no	LOC106990375
gene11767	1.38323	0.535844	1	up	no	LOC101107359
gene14551	1.38231	0.320885	0.990328	up	no	SPNS3
gene14568	1.37983	0.278541	0.985531	up	no	PITPNM3
gene25132	1.37957	0.437991	1	up	no	LOC101105460
gene15455	1.37857	0.0843064	0.916026	up	no	RHBDF2
gene18676	1.37834	0.573065	1	up	no	LOC101112343
gene27239	1.37685	0.669411	1	up	no	TRNAS-GGA
gene307	1.37685	0.61575	1	up	no	ARTN
gene13385	1.37553	0.0131136	0.523521	up	no	PAG1
gene8487	1.37507	0.0177607	0.59189	up	no	TMEM139
gene6725	1.37473	0.135246	0.975614	up	no	HSD17B6
gene20739	1.37465	0.756297	1	up	no	SLC25A31
gene26743	1.37465	0.756297	1	up	no	RGR
gene9655	1.37458	0.0957507	0.935286	up	no	TPGS1
gene13044	1.37367	0.0790637	0.905576	up	no	PARP10
gene24052	1.37244	0.0146445	0.542117	up	no	ESAM
gene21289	1.37179	0.38871	0.99869	up	no	LOC106991690
gene14816	1.37177	0.221642	0.975971	up	no	FAM83G
gene18031	1.37082	0.206165	0.975971	up	no	LOC101115476
gene14138	1.3696	0.118734	0.96075	up	no	MCF2L
gene16143	1.36842	0.322409	0.990507	up	no	LOC101109110
gene7028	1.3674	0.174237	0.975971	up	no	KCTD17
gene27760	1.36736	0.00354237	0.294244	up	no	MAGEE2
gene23110	1.36732	0.162976	0.975971	up	no	PRRT1
gene8770	1.36679	0.0979474	0.940151	up	no	SSBP4
gene9263	1.36673	0.196379	0.975971	up	no	HSD11B1L
gene7377	1.36633	0.528908	1	up	no	PIANP
gene5104	1.36618	0.30484	0.985531	up	no	LOC105607240
gene27744	1.36556	0.668542	1	up	no	MIR374A
gene3846	1.36459	0.241272	0.975971	up	no	LOC105608852
gene19630	1.36084	0.310823	0.985887	up	no	RELT
gene15986	1.36055	0.307155	0.985531	up	no	CORT
gene26109	1.36023	0.0383607	0.777089	up	no	LIMK1
gene22592	1.35984	0.0147813	0.545549	up	no	NBEAL2
gene15423	1.35984	0.161875	0.975971	up	no	AFMID
gene18246	1.35903	0.259496	0.985531	up	no	B3GNT8
gene12808	1.35831	0.560134	1	up	no	LOC106991302
gene24540	1.35793	0.613254	1	up	no	CD151
gene24425	1.35696	0.0234826	0.656363	up	no	CCS
gene4517	1.35602	0.420492	1	up	no	RESP18
gene16969	1.35538	0.104834	0.950587	up	no	RGS19
gene11324	1.35493	0.194644	0.975971	up	no	LTB4R
gene7719	1.35459	0.29442	0.985531	up	no	UPP1
gene4681	1.35346	0.634769	1	up	no	ADGRB2
gene11585	1.35306	0.0716728	0.89391	up	no	LPCAT4
gene18729	1.35301	0.0634954	0.875009	up	no	KMT5C
gene22185	1.35208	0.384282	0.998109	up	no	HHATL
gene17767	1.35162	0.0384885	0.777766	up	no	DOK4
gene25517	1.35125	0.121581	0.96075	up	no	LOC101103616
gene11495	1.35073	0.0763346	0.903958	up	no	KLHL33
gene25576	1.35048	0.11316	0.958424	up	no	TBL3
gene27966	1.34914	0.675109	1	up	no	LOC101108461
gene12385	1.34874	0.338392	0.994148	up	no	NKAIN2
gene5991	1.34869	0.000439446	0.0891108	up	no	TET3
gene26550	1.34866	0.0679737	0.889245	up	no	RTKN2
gene11647	1.34861	0.457737	1	up	no	LOC105608913
gene14945	1.34828	0.134015	0.975614	up	no	SCRN2
gene17094	1.34803	0.0247277	0.672394	up	no	SOX12
gene19638	1.34606	0.37153	0.994363	up	no	DNAJB13
gene15197	1.34491	0.0849284	0.919364	up	no	FZD2
gene15618	1.34442	0.0566667	0.852966	up	no	MYBPH
gene12216	1.34342	0.00176518	0.202781	up	no	IRF2BPL
gene25720	1.34275	0.206442	0.975971	up	no	C24H16orf89
gene26651	1.34255	0.773683	1	up	no	LOC105604988
gene5029	1.3415	0.0549175	0.84685	up	no	AGPAT2
gene4765	1.34066	0.061925	0.872689	up	no	SFN
gene29066	1.34055	0.260026	0.985531	up	no	LOC105606016
gene14604	1.34053	0.0506045	0.834519	up	no	CHRNE
gene22552	1.34026	0.27888	0.985531	up	no	SLC26A6
gene4234	1.34018	0.621613	1	up	no	SCTR
gene4957	1.33766	0.15266	0.975971	up	no	ZMYND19
gene14954	1.33595	0.411509	1	up	no	TRNAT-AGU
gene29122	1.33565	0.357144	0.994148	up	no	LOC101121082
gene929	1.33546	0.459111	1	up	no	OVGP1
gene10992	1.33426	0.0817425	0.908352	up	no	HS3ST1
gene16993	1.33402	0.469945	1	up	no	KCNQ2
gene683	1.33296	0.251327	0.982338	up	no	LPAR3
gene19979	1.33288	0.0331418	0.738624	up	no	TNKS1BP1
gene28079	1.33161	0.471785	1	up	no	HS6ST2
gene4777	1.33143	0.109464	0.953561	up	no	ZNF683
gene9199	1.3308	0.153659	0.975971	up	no	NDUFA7
gene18767	1.33076	0.103782	0.948446	up	no	LENG9
gene5025	1.33004	0.102608	0.946094	up	no	ABO
gene22547	1.32903	0.19591	0.975971	up	no	LOC105603546
gene26922	1.32839	0.67555	1	up	no	CCDC110
gene14192	1.32811	0.767938	1	up	no	LOC105612048
gene17447	1.32811	0.767938	1	up	no	LOC101113617
gene21949	1.32811	0.767938	1	up	no	MIR544
gene6527	1.32811	0.669868	1	up	no	LOC106990997
gene21235	1.32787	0.382235	0.997301	up	no	DERL3
gene10541	1.32731	0.565883	1	up	no	LOC101103396
gene25112	1.32638	0.676498	1	up	no	CBLN2
gene21193	1.32599	0.0455205	0.812213	up	no	LOC101103427
gene16041	1.32483	0.0322317	0.732184	up	no	ACOT7
gene22721	1.32378	0.00101119	0.145914	up	no	SEC61A1
gene11319	1.32334	0.00972287	0.449511	up	no	NYNRIN
gene29045	1.32322	0.564115	1	up	no	LOC105606002
gene17407	1.32321	0.489248	1	up	no	SNAI1
gene22971	1.32131	0.0455776	0.812261	up	no	CRIP3
gene18010	1.32122	0.612626	1	up	no	LOC101120353
gene11082	1.32115	0.623525	1	up	no	SPON2
gene7648	1.32068	0.0202401	0.622665	up	no	CERK
gene16810	1.32013	0.0917548	0.930385	up	no	LOC101105348
gene6117	1.31983	0.574042	1	up	no	KCNIP3
gene15402	1.31901	0.0797291	0.906676	up	no	CBX8
gene20103	1.31885	0.114046	0.96075	up	no	B3GAT1
gene25515	1.31815	0.120886	0.96075	up	no	WDR90
gene23764	1.31814	0.117851	0.96075	up	no	VSTM5
gene28147	1.31689	0.00518767	0.348856	up	no	SASH3
gene898	1.31545	0.0647133	0.877321	up	no	SLC6A17
gene21726	1.31541	0.504668	1	up	no	INSM2
gene21188	1.31512	0.380106	0.996767	up	no	OSBP2
gene19143	1.31447	0.038181	0.775431	up	no	BCL9L
gene17	1.31327	0.0400856	0.785415	up	no	PASK
gene23647	1.31139	0.669483	1	up	no	STMND1
gene23709	1.31139	0.669483	1	up	no	LOC105603886
gene18517	1.31106	0.0231809	0.652445	up	no	FCGRT
gene1601	1.31085	0.333694	0.994148	up	no	RGS4
gene1763	1.31019	0.571658	1	up	no	MIRLET7C
gene6126	1.31016	0.0270732	0.691936	up	no	MALL
gene13100	1.30971	0.0325883	0.734663	up	no	SLC45A4
gene28056	1.30936	0.074337	0.900157	up	no	LOC101106404
gene1267	1.30778	0.150832	0.975971	up	no	S100A9
gene24234	1.30742	0.0301387	0.716237	up	no	INCENP
gene5216	1.30723	0.183498	0.975971	up	no	CRB2
gene17747	1.30572	0.6725	1	up	no	SLC12A3
gene19027	1.30519	0.769841	1	up	no	BTG4
gene6124	1.30519	0.769841	1	up	no	LOC101117493
gene8616	1.30519	0.769841	1	up	no	ASB10
gene21012	1.30504	0.434211	1	up	no	LOC105602906
gene3573	1.30487	0.499039	1	up	no	SAXO1
gene4471	1.30464	0.572447	1	up	no	CXCR1
gene22677	1.30414	0.271788	0.985531	up	no	SYN2
gene5599	1.30355	0.670838	1	up	no	LOC101122016
gene9819	1.30301	0.182138	0.975971	up	no	PROB1
gene14787	1.30299	0.108902	0.953561	up	no	LRRC75A
gene13192	1.30272	0.515544	1	up	no	FAM83A
gene11971	1.30266	0.388927	0.99869	up	no	LOC105615734
gene23018	1.30217	0.29627	0.985531	up	no	ANKRD66
gene17437	1.30087	0.493429	1	up	no	LOC105608656
gene27926	1.29879	0.463226	1	up	no	TREX2
gene18561	1.29868	0.199259	0.975971	up	no	JOSD2
gene2118	1.29676	0.105659	0.951344	up	no	LOC101101862
gene1209	1.29624	0.120837	0.96075	up	no	CELF3
gene13060	1.29588	0.0803751	0.908188	up	no	PYCRL
gene12921	1.2956	0.669124	1	up	no	GPR31
gene9013	1.29514	0.103496	0.947704	up	no	MAST1
gene9339	1.29427	0.430602	1	up	no	TLE6
gene13022	1.29298	0.0415885	0.792641	up	no	SLC52A2
gene25612	1.29294	0.243622	0.978449	up	no	PRSS33
gene22711	1.29272	0.0566018	0.852966	up	no	LOC101106288
gene18528	1.29222	0.0597567	0.865585	up	no	CPT1C
gene17742	1.29139	0.757038	1	up	no	SPP1
gene18223	1.29131	0.0303645	0.718547	up	no	ADCK4
gene21619	1.291	0.0204868	0.623027	up	no	C18H15orf39
gene11280	1.29035	0.0218317	0.6402	up	no	TLE3
gene14116	1.29022	0.0544506	0.843833	up	no	IRS2
gene11643	1.29021	0.0238048	0.660796	up	no	BMF
gene7265	1.28991	0.393265	0.999953	up	no	LOC105614844
gene28518	1.28968	0.459679	1	up	no	LOC101105728
gene25204	1.28956	0.621307	1	up	no	DSC3
gene28852	1.2892	0.142913	0.975971	up	no	LOC105601913
gene20960	1.28918	0.143633	0.975971	up	no	FAM109A
gene9438	1.28837	0.573025	1	up	no	ZNF474
gene26357	1.2872	0.390818	0.999368	up	no	LOC105604880
gene8802	1.28657	0.492215	1	up	no	FAM129C
gene13133	1.286	0.147592	0.975971	up	no	KCNQ3
gene25572	1.28594	0.773155	1	up	no	RPL3L
gene10359	1.28519	0.126804	0.962824	up	no	LOC105610290
gene22683	1.28463	0.569741	1	up	no	LOC105603591
gene16144	1.28407	0.0214786	0.635525	up	no	FBLIM1
gene21309	1.28395	0.429413	1	up	no	MKRN3
gene9353	1.28379	0.551613	1	up	no	TMPRSS9
gene13015	1.2817	0.026398	0.686703	up	no	KIFC2
gene21895	1.28122	0.23044	0.975971	up	no	CCDC85C
gene27406	1.28099	0.669251	1	up	no	CFAP47
gene684	1.2804	0.0811657	0.908352	up	no	MCOLN2
gene24532	1.28035	0.0635657	0.875009	up	no	CHID1
gene24449	1.27974	0.329115	0.994148	up	no	TBC1D10C
gene22685	1.27952	0.214298	0.975971	up	no	LOC106991759
gene4976	1.27916	0.0526945	0.841749	up	no	TMEM141
gene76	1.27825	0.0593912	0.86501	up	no	ACKR3
gene13605	1.27776	0.494515	1	up	no	CA3
gene25019	1.27738	0.163621	0.975971	up	no	MGMT
gene17076	1.277	0.0723968	0.896331	up	no	SNPH
gene18461	1.27606	0.378059	0.99549	up	no	LMTK3
gene18712	1.27578	0.228157	0.975971	up	no	ZNF784
gene14417	1.2751	0.0169182	0.581126	up	no	TRAF4
gene28177	1.275	0.619849	1	up	no	LOC105605609
gene10574	1.27466	0.00325382	0.280609	up	no	PCDH7
gene16928	1.27411	0.22824	0.975971	up	no	GNRH2
gene24572	1.27319	0.425287	1	up	no	NLRP6
gene14890	1.2728	0.00885829	0.431775	up	no	ITGA3
gene15206	1.2718	0.43763	1	up	no	HIGD1B
gene28728	1.27045	0.620852	1	up	no	LOC101108556
gene27045	1.26979	0.0820894	0.908606	up	no	ADGRA2
gene27826	1.26945	0.269067	0.985531	up	no	LOC101123097
gene21375	1.26911	0.152883	0.975971	up	no	LOC105603291
gene13573	1.26876	0.048095	0.822517	up	no	LOC105609760
gene6934	1.26849	0.673575	1	up	no	STAB2
gene13242	1.26799	0.6708	1	up	no	RP1
gene11361	1.26643	0.773004	1	up	no	CMTM5
gene16125	1.26643	0.773004	1	up	no	TNFRSF18
gene28913	1.26643	0.773004	1	up	no	LOC101121838
gene3541	1.26612	0.243998	0.978746	up	no	LURAP1L
gene2741	1.26522	0.235311	0.975971	up	no	LOC101114663
gene29100	1.26518	0.0669578	0.884935	up	no	LOC101116464
gene27832	1.26416	0.489859	1	up	no	DACH2
gene13278	1.26392	0.592123	1	up	no	NKAIN3
gene7389	1.26386	0.160821	0.975971	up	no	VAMP1
gene26528	1.26383	0.00952189	0.44611	up	no	FAM13C
gene18512	1.26338	0.0476531	0.82168	up	no	ALDH16A1
gene18030	1.26332	0.251949	0.982957	up	no	LGI4
gene25611	1.26314	0.690253	1	up	no	LOC101118241
gene5785	1.26154	0.619518	1	up	no	GTF2A1L
gene17359	1.26112	0.0774765	0.905175	up	no	ACOT8
gene27426	1.26111	0.0801238	0.907985	up	no	LOC101120811
gene21270	1.26034	0.560523	1	up	no	LOC101116768
gene4998	1.25908	0.0561173	0.852243	up	no	NDOR1
gene29152	1.25865	0.165782	0.975971	up	no	LOC101106315
gene29007	1.25799	0.0908114	0.929514	up	no	LOC101120560
gene15142	1.25679	0.757399	1	up	no	LOC101112584
gene23616	1.25658	0.669467	1	up	no	LOC105601864
gene19692	1.25616	0.0100116	0.460024	up	no	LOC105602314
gene18890	1.25612	0.189896	0.975971	up	no	MZF1
gene8992	1.25585	0.05722	0.855524	up	no	MRI1
gene25553	1.25572	0.744342	1	up	no	LOC105604847
gene22905	1.25567	0.629953	1	up	no	KCNK17
gene26328	1.25425	0.156242	0.975971	up	no	AP5Z1
gene28782	1.25367	0.0808458	0.908352	up	no	LOC101118343
gene183	1.25308	0.531379	1	up	no	EPHA10
gene2508	1.25302	0.677189	1	up	no	PAQR9
gene19721	1.25239	0.331104	0.994148	up	no	KCNA4
gene28156	1.25229	0.458083	1	up	no	RAB33A
gene18725	1.2522	0.317272	0.989849	up	no	TMEM238
gene11658	1.25134	0.126924	0.963236	up	no	CHST14
gene6500	1.25122	0.645624	1	up	no	LOC101105237
gene6977	1.25064	0.318347	0.990328	up	no	LOC105614892
gene25584	1.24947	0.0285149	0.70572	up	no	PKD1
gene324	1.24897	0.436116	1	up	no	LOC105605149
gene27051	1.24896	0.0673733	0.887273	up	no	EIF4EBP1
gene7066	1.24706	0.185153	0.975971	up	no	LOC105611933
gene26998	1.24671	0.689708	1	up	no	MBOAT4
gene15467	1.24666	0.769264	1	up	no	FOXJ1
gene18041	1.24666	0.769264	1	up	no	FFAR3
gene25633	1.24666	0.769264	1	up	no	LOC106991884
gene18737	1.2463	0.30824	0.985531	up	no	SYT5
gene10897	1.24623	0.395063	1	up	no	PRKG2
gene602	1.24596	0.134705	0.975614	up	no	LRRC7
gene8565	1.24572	0.122205	0.96075	up	no	ZNF467
gene12133	1.24446	0.000467528	0.0920997	up	no	RGS6
gene19702	1.24425	0.0818785	0.908352	up	no	OMP
gene25048	1.24399	0.744538	1	up	no	SPRN
gene5350	1.24397	0.348578	0.994148	up	no	MYCN
gene20931	1.24366	0.00257932	0.2472	up	no	KDM2B
gene20929	1.24333	0.0449253	0.808039	up	no	ORAI1
gene11036	1.24129	0.305942	0.985531	up	no	SH3TC1
gene24221	1.24033	0.0397828	0.78417	up	no	DAGLA
gene22654	1.24011	0.178038	0.975971	up	no	TAMM41
gene24304	1.23833	0.202449	0.975971	up	no	TRPT1
gene18390	1.23829	0.0736323	0.900109	up	no	MYPOP
gene25971	1.2368	0.0520664	0.839257	up	no	GDPD3
gene22195	1.23669	0.108184	0.953561	up	no	POMGNT2
gene7667	1.23639	0.0756858	0.903852	up	no	TUBGCP6
gene25620	1.23622	0.070595	0.892292	up	no	FLYWCH1
gene17601	1.23571	0.0962671	0.936287	up	no	SLC7A5
gene5843	1.23567	0.184169	0.975971	up	no	ZFP36L2
gene7516	1.23523	0.082798	0.911084	up	no	NPTXR
gene27985	1.23513	0.0885752	0.926757	up	no	AFF2
gene23162	1.23442	0.269831	0.985531	up	no	LTB
gene2446	1.23431	0.00244888	0.239507	up	no	P2RY14
gene22875	1.23375	0.45816	1	up	no	RAB44
gene29127	1.23364	0.490413	1	up	no	LOC101122341
gene12482	1.23309	0.661657	1	up	no	GPR6
gene8761	1.23237	0.148556	0.975971	up	no	TMEM59L
gene21905	1.23124	0.433847	1	up	no	SLC25A47
gene9206	1.23102	0.112625	0.956205	up	no	PRAM1
gene2477	1.23058	0.671184	1	up	no	LOC106990884
gene22358	1.23028	0.378442	0.995664	up	no	ACOX2
gene25695	1.22977	0.0845485	0.917588	up	no	TFAP4
gene29179	1.22938	0.0537839	0.842512	up	no	PPP1R16A
gene22562	1.22882	0.0715938	0.893464	up	no	CCDC51
gene28834	1.22825	0.744805	1	up	no	LOC105605909
gene24294	1.22762	0.0256817	0.68101	up	no	LOC106991822
gene23059	1.22742	0.0399487	0.784339	up	no	TRAM2
gene22507	1.22665	0.335106	0.994148	up	no	FAM212A
gene17774	1.22645	0.0716272	0.893554	up	no	KATNB1
gene25127	1.2248	0.0371429	0.767707	up	no	CDH19
gene21504	1.22403	0.191683	0.975971	up	no	SAXO2
gene15118	1.22383	0.0352579	0.754088	up	no	COASY
gene8049	1.22356	0.0786829	0.905407	up	no	EEPD1
gene21249	1.22331	0.155595	0.975971	up	no	GUCD1
gene15921	1.22227	0.426455	1	up	no	LOC101104591
gene18722	1.22127	0.52667	1	up	no	LOC105602096
gene1293	1.21936	0.618738	1	up	no	CREB3L4
gene11045	1.21833	0.646231	1	up	no	ADRA2C
gene26082	1.2171	0.255081	0.984182	up	no	CALN1
gene19866	1.21464	0.226837	0.975971	up	no	FAM180B
gene18495	1.21443	0.163359	0.975971	up	no	LIN7B
gene24466	1.21424	0.615098	1	up	no	LOC101111922
gene14851	1.21364	0.435996	1	up	no	KCNJ12
gene24462	1.213	0.0350947	0.752962	up	no	NDUFV1
gene27594	1.21254	0.0738404	0.900109	up	no	PIM2
gene18049	1.21194	0.0311975	0.722318	up	no	TMEM147
gene18551	1.21133	0.0779952	0.905407	up	no	KCNC3
gene546	1.21095	0.144767	0.975971	up	no	KANK4
gene26570	1.2098	0.227926	0.975971	up	no	LOC101102450
gene20564	1.20832	0.148822	0.975971	up	no	LPCAT1
gene7361	1.20706	0.286486	0.985531	up	no	ENO2
gene16126	1.20689	0.109358	0.953561	up	no	TTLL10
gene15999	1.20663	0.755823	1	up	no	LOC106991485
gene6423	1.20663	0.755823	1	up	no	TRNAC-ACA
gene14669	1.20663	0.277849	0.985531	up	no	SOX15
gene2058	1.20637	0.187065	0.975971	up	no	ADCY5
gene12712	1.20609	0.607247	1	up	no	LOC101111026
gene2859	1.206	0.614489	1	up	no	LOC101117310
gene19826	1.20589	0.0394389	0.783285	up	no	SLC35C1
gene15566	1.205	0.1546	0.975971	up	no	KCNJ2
gene27861	1.20488	0.197206	0.975971	up	no	SPRY3
gene17956	1.20401	0.619851	1	up	no	LOC106990158
gene15523	1.20382	0.68971	1	up	no	OTOP3
gene3765	1.20284	0.397109	1	up	no	OCA2
gene7149	1.20197	0.672765	1	up	no	SLCO1C1
gene12823	1.20191	0.0459223	0.815087	up	no	LOC101103242
gene19105	1.20097	0.566127	1	up	no	LOC101117785
gene18532	1.20053	0.162159	0.975971	up	no	FUZ
gene9703	1.19915	0.0696366	0.892292	up	no	C5H19orf25
gene1551	1.19915	0.0358432	0.758455	up	no	USP21
gene3552	1.19873	0.506256	1	up	no	CER1
gene16909	1.19807	0.196056	0.975971	up	no	GFRA4
gene5512	1.19607	0.31311	0.987069	up	no	ASPRV1
gene14488	1.19597	0.0903485	0.929352	up	no	DPH1
gene9145	1.19588	0.0780564	0.905407	up	no	SWSAP1
gene12144	1.19564	0.584911	1	up	no	TRNAA-UGC
gene28289	1.19556	0.126806	0.962824	up	no	PLP1
gene6331	1.19542	0.0573585	0.855524	up	no	TARBP2
gene15116	1.19518	0.127586	0.964853	up	no	NAGLU
gene25564	1.19419	0.0666773	0.884763	up	no	SPSB3
gene3581	1.19402	0.42793	1	up	no	SLC24A2
gene14436	1.19303	0.174866	0.975971	up	no	CORO6
gene16137	1.19136	0.0386537	0.778196	up	no	KLHL17
gene21908	1.19076	0.5305	1	up	no	BEGAIN
gene6707	1.18994	0.00565377	0.362067	up	no	SHMT2
gene8612	1.18957	0.044413	0.80489	up	no	FASTK
gene23625	1.1891	0.062877	0.87433	up	no	SOX4
gene3067	1.18816	0.0633956	0.875009	up	no	NINJ1
gene15184	1.18725	0.46753	1	up	no	ASB16
gene22515	1.18694	0.0704573	0.892292	up	no	BSN
gene19274	1.18675	0.0752165	0.902929	up	no	AMPD3
gene5614	1.18557	0.0143738	0.540043	up	no	TCF7L1
gene25509	1.18551	0.0633355	0.875009	up	no	RAB40C
gene27846	1.18542	0.556221	1	up	no	F8A1
gene1342	1.18435	0.0412093	0.791619	up	no	FAM189B
gene4521	1.18429	0.116866	0.96075	up	no	LOC105611903
gene7637	1.18422	0.0462159	0.816306	up	no	CDPF1
gene4779	1.18396	0.0615068	0.870938	up	no	UBXN11
gene1700	1.18387	0.618095	1	up	no	LOC106990864
gene18618	1.18378	0.0462012	0.816306	up	no	LOC101102332
gene9190	1.18364	0.317397	0.989904	up	no	TGFBR3L
gene10933	1.18212	0.00205618	0.217723	up	no	ARHGAP24
gene16957	1.18204	0.67252	1	up	no	LOC101105937
gene25521	1.18129	0.155631	0.975971	up	no	LOC105604843
gene25066	1.18102	0.600024	1	up	no	LOC105601878
id593159	1.17941	0.755994	1	up	no	LOC101115196
gene2816	1.17838	0.670904	1	up	no	FAM150B
gene22040	1.17813	0.109029	0.953561	up	no	BTBD6
gene18094	1.17698	0.729985	1	up	no	TRNAW-CCA
gene25328	1.17677	0.425967	1	up	no	MC5R
gene14433	1.17632	0.251912	0.982957	up	no	TP53I13
gene15495	1.17621	0.0220272	0.640604	up	no	LLGL2
gene26837	1.17608	0.756961	1	up	no	MYOM2
gene12860	1.1758	0.00189021	0.209438	up	no	SERAC1
gene16894	1.17521	0.364253	0.994148	up	no	ADRA1D
gene26035	1.17517	0.114915	0.96075	up	no	ZNF668
gene4642	1.17499	0.0097067	0.449511	up	no	TRIM62
gene28678	1.17448	0.0955739	0.935286	up	no	LOC105605834
gene16136	1.17428	0.331741	0.994148	up	no	PLEKHN1
gene12864	1.17421	0.361545	0.994148	up	no	LOC105609000
gene9997	1.17383	0.265583	0.985531	up	no	CAMK2A
gene16873	1.17349	0.702441	1	up	no	PROKR2
gene12579	1.17323	0.28686	0.985531	up	no	EPHA7
gene22723	1.17319	0.42625	1	up	no	KBTBD12
gene4873	1.1727	0.75644	1	up	no	SH2D5
gene5120	1.17256	0.328946	0.994148	up	no	IER5L
gene21584	1.17225	0.509503	1	up	no	CHRNB4
gene10555	1.17183	0.0597196	0.865585	up	no	SLC34A2
gene13841	1.17177	0.405289	1	up	no	TEX26
gene24895	1.17164	0.334838	0.994148	up	no	TRNAY-GUA
gene26041	1.17139	0.0656929	0.88093	up	no	PRSS8
gene24367	1.17125	0.100318	0.943831	up	no	FAM89B
gene21133	1.17025	0.267669	0.985531	up	no	CRYBB1
gene9187	1.16974	0.0906078	0.929514	up	no	PRR36
gene28525	1.16928	0.109415	0.953561	up	no	LOC101108292
gene25435	1.16927	0.206058	0.975971	up	no	LOC101116529
gene15548	1.16896	0.27864	0.985531	up	no	TTYH2
gene4025	1.16712	0.0787978	0.905407	up	no	SCN7A
gene24251	1.16711	0.0762422	0.903958	up	no	LOC101112013
gene6690	1.16545	0.0162222	0.568089	up	no	SLC26A10
gene20794	1.16303	0.745955	1	up	no	GLRB
gene22907	1.16224	0.394897	1	up	no	KIF6
gene7501	1.16016	0.00791199	0.410918	up	no	TMEM184B
gene22805	1.15911	0.224377	0.975971	up	no	SYNGAP1
gene11728	1.15887	0.474117	1	up	no	LOC101119481
gene14440	1.15882	0.452062	1	up	no	LOC105616313
gene6472	1.15758	0.24655	0.979894	up	no	RND1
gene7815	1.15756	0.281375	0.985531	up	no	DGKB
gene26859	1.15723	0.608038	1	up	no	LOC105605118
gene6441	1.15711	0.0311137	0.721987	up	no	NCKAP5L
gene24424	1.15706	0.136902	0.975614	up	no	CCDC87
gene29233	1.15703	0.335065	0.994148	up	no	LOC101121500
gene17990	1.15648	0.394541	1	up	no	LRP3
gene314	1.1561	0.105279	0.950587	up	no	SLC6A9
gene14232	1.15518	0.186511	0.975971	up	no	BZRAP1
gene18417	1.15506	0.0191838	0.613212	up	no	ZC3H4
gene15124	1.15487	0.0524098	0.841592	up	no	LOC101111036
gene1352	1.15471	0.312845	0.986915	up	no	LOC105605579
gene28115	1.15345	0.602718	1	up	no	LOC101123102
gene16863	1.15239	0.426807	1	up	no	LOC105609932
gene26030	1.15229	0.0358939	0.758999	up	no	ORAI3
gene28268	1.15166	0.756184	1	up	no	LOC105610402
gene484	1.15166	0.756184	1	up	no	TTC22
gene18832	1.15092	0.565522	1	up	no	LOC105602106
gene7339	1.14959	0.536276	1	up	no	LOC105608603
gene16833	1.14956	0.34885	0.994148	up	no	LOC101109377
gene8417	1.14905	0.0542349	0.843476	up	no	ADCK2
gene4912	1.14843	0.111526	0.9549	up	no	ALDH4A1
gene18079	1.14805	0.108289	0.953561	up	no	LRFN3
gene1326	1.1478	0.0797571	0.906676	up	no	FLAD1
gene27165	1.14761	0.112185	0.955048	up	no	ZBED1
gene18090	1.1476	0.214974	0.975971	up	no	LOC101121285
gene15427	1.14745	0.659767	1	up	no	C11H17orf99
gene25562	1.14716	0.135739	0.975614	up	no	MRPS34
gene24371	1.14698	0.019216	0.613212	up	no	PCNXL3
gene3709	1.1463	0.684018	1	up	no	LOC101118164
gene17461	1.14607	0.076051	0.903958	up	no	FUK
gene27584	1.14604	0.3988	1	up	no	LOC105605471
gene15350	1.14584	0.130988	0.971956	up	no	PYCR1
gene12943	1.14463	0.100068	0.943831	up	no	DLL1
gene8715	1.14432	0.519133	1	up	no	LOC101123118
gene13037	1.14376	0.0955626	0.935286	up	no	LOC101113599
gene9347	1.14274	0.0469576	0.82043	up	no	SLC39A3
gene7646	1.14243	0.0935034	0.931937	up	no	LOC101111090
gene26198	1.14179	0.110955	0.953893	up	no	UFSP1
gene9710	1.14122	0.156058	0.975971	up	no	LOC101119721
gene13429	1.14044	0.663152	1	up	no	TRHR
gene18527	1.14033	0.307676	0.985531	up	no	ADM5
gene27197	1.14016	0.0389708	0.779713	up	no	ANOS1
gene20562	1.13901	0.333761	0.994148	up	no	MRPL36
gene21607	1.1382	0.093089	0.931937	up	no	CSPG4
gene24469	1.13813	0.409786	1	up	no	LOC101112687
gene2208	1.13724	0.048645	0.827187	up	no	EPHB3
gene1136	1.13681	0.0983998	0.940151	up	no	BOLA1
gene17133	1.1362	0.0214752	0.635525	up	no	NOL4L
gene5393	1.13611	0.185709	0.975971	up	no	MFSD2B
gene16345	1.13605	0.608767	1	up	no	FAM71A
gene22986	1.13482	0.0116236	0.498983	up	no	VEGFA
gene19670	1.13437	0.0196123	0.618084	up	no	SERPINH1
gene7470	1.13381	0.024645	0.671815	up	no	PEX26
gene10864	1.13321	0.0634326	0.875009	up	no	STBD1
gene9861	1.13153	0.72008	1	up	no	LOC105615368
gene9103	1.131	0.149174	0.975971	up	no	S1PR2
gene24464	1.13086	0.598787	1	up	no	NUDT8
gene241	1.13015	0.364254	0.994148	up	no	KCNQ4
gene21208	1.12993	0.152154	0.975971	up	no	LOC105602998
gene23890	1.12899	0.300278	0.985531	up	no	LUZP2
gene24297	1.12895	0.102653	0.946094	up	no	LOC106991840
gene17279	1.12887	0.0745704	0.900157	up	no	LPIN3
gene11684	1.12829	0.745276	1	up	no	ITPKA
gene3237	1.12805	0.0610825	0.870037	up	no	NUDT18
gene24084	1.12699	0.0749316	0.901582	up	no	FOXRED1
gene10647	1.12694	0.498523	1	up	no	LOC101121518
gene4682	1.1259	0.0673335	0.886971	up	no	COL16A1
gene9979	1.12527	0.100816	0.943831	up	no	PCYOX1L
gene9851	1.12455	0.33612	0.994148	up	no	DND1
gene24488	1.1244	0.457816	1	up	no	MRGPRF
gene8828	1.12361	0.756393	1	up	no	F2RL3
gene8813	1.12331	0.0675907	0.88745	up	no	ANO8
gene11602	1.12329	0.200243	0.975971	up	no	GREM1
gene21229	1.12295	0.1659	0.975971	up	no	ZNF70
gene16557	1.12293	0.0497896	0.831809	up	no	PROSER2
gene26113	1.12285	0.218508	0.975971	up	no	WBSCR27
gene14318	1.12182	0.291229	0.985531	up	no	CCL5
gene6144	1.12122	0.604759	1	up	no	LOC105611972
gene15501	1.12111	0.0645175	0.876631	up	no	SLC25A19
gene4534	1.12098	0.146419	0.975971	up	no	SLC4A3
gene5553	1.12077	0.0073719	0.397677	up	no	SLC1A4
gene14555	1.11922	0.595148	1	up	no	TEKT1
gene24306	1.119	0.0214301	0.634997	up	no	VEGFB
gene21988	1.11865	0.525506	1	up	no	ANKRD9
gene3059	1.11816	0.405386	1	up	no	BARX1
gene5370	1.11774	0.065034	0.87929	up	no	SDC1
gene22244	1.11727	0.474552	1	up	no	LHFPL4
gene14615	1.11713	0.0296791	0.714758	up	no	PELP1
gene1750	1.11609	0.756016	1	up	no	LOC101120215
gene16135	1.11442	0.0875807	0.924172	up	no	PERM1
gene29138	1.11376	0.731465	1	up	no	CECR6
gene5171	1.11329	0.0761283	0.903958	up	no	TOR2A
gene12158	1.11226	0.00338829	0.28826	up	no	ELMSAN1
gene5023	1.11223	0.0995434	0.942495	up	no	MED22
gene3148	1.11209	0.756484	1	up	no	ARID3C
gene18212	1.11127	0.081482	0.908352	up	no	PLD3
gene24543	1.11059	0.13174	0.973676	up	no	SLC25A22
gene25967	1.1094	0.204086	0.975971	up	no	BOLA2B
gene9660	1.10801	0.107211	0.953561	up	no	POLRMT
gene22976	1.10733	0.302477	0.985531	up	no	LRRC73
gene8691	1.1071	0.731595	1	up	no	CBY3
gene21204	1.10622	0.202028	0.975971	up	no	PISD
gene22440	1.10553	0.548493	1	up	no	TLR9
gene26115	1.10525	0.106492	0.953561	up	no	CLDN3
gene9024	1.10402	0.0715388	0.893464	up	no	LOC106991180
gene16472	1.10396	0.275621	0.985531	up	no	LOC105610031
gene6394	1.1036	0.063942	0.87525	up	no	FIGNL2
gene11694	1.10306	0.160373	0.975971	up	no	PLA2G4B
gene26268	1.10266	0.106868	0.953561	up	no	CPSF4
gene9182	1.1026	0.172121	0.975971	up	no	TRAPPC5
gene25590	1.10109	0.0279893	0.699665	up	no	PGP
gene2100	1.10042	0.559104	1	up	no	TM4SF19
gene11967	1.1004	0.74363	1	up	no	TBPL2
gene14676	1.09979	0.449628	1	up	no	EFNB3
gene18474	1.09964	0.369262	0.994148	up	no	IZUMO1
gene16118	1.09915	0.0719251	0.89464	up	no	ACAP3
gene17316	1.09796	0.755768	1	up	no	PI3
gene11071	1.0979	0.0728037	0.897359	up	no	NELFA
gene7396	1.09772	0.349095	0.994148	up	no	PLEKHG6
gene14721	1.09527	0.135358	0.975614	up	no	LOC101123219
gene1622	1.09518	0.21082	0.975971	up	no	FAM78B
gene21014	1.09511	0.230013	0.975971	up	no	SDSL
gene14871	1.09363	0.142548	0.975971	up	no	SPATA20
gene25502	1.09208	0.073143	0.898786	up	no	NME4
gene6499	1.09197	0.628909	1	up	no	LOC101104986
gene7	1.09111	0.156229	0.975971	up	no	ATG4B
gene22036	1.09095	0.606604	1	up	no	GPR132
gene24456	1.09083	0.213089	0.975971	up	no	TMEM134
gene17863	1.09031	0.500317	1	up	no	C14H16orf86
gene1782	1.0903	0.697507	1	up	no	LIPI
gene17571	1.08992	0.744358	1	up	no	LOC106991582
gene18397	1.08962	0.0919069	0.930406	up	no	HIF3A
gene3006	1.08923	0.730534	1	up	no	PLPPR1
gene18000	1.08877	0.756677	1	up	no	LOC101119073
gene17768	1.08867	0.15284	0.975971	up	no	CCDC102A
gene19195	1.08742	0.526701	1	up	no	C15H11orf63
gene27531	1.08704	0.652618	1	up	no	LOC106990624
gene17783	1.08696	0.0194818	0.615425	up	no	MMP15
gene17481	1.08673	0.094019	0.931937	up	no	LDHD
gene26213	1.08671	0.419553	1	up	no	FBXO24
gene6545	1.08649	0.302263	0.985531	up	no	ADAMTS20
gene6462	1.08626	0.640346	1	up	no	RHEBL1
gene4527	1.08359	0.045376	0.811427	up	no	CHPF
gene7405	1.08298	0.0227227	0.646153	up	no	LOC105608581
gene14832	1.08289	0.0390981	0.780213	up	no	RAI1
gene9662	1.08279	0.133919	0.975614	up	no	RNF126
gene2935	1.08199	0.174924	0.975971	up	no	C2H9orf152
gene26279	1.08186	0.333691	0.994148	up	no	TMEM130
gene25038	1.08184	0.171628	0.975971	up	no	LOC105604373
gene10811	1.08179	0.654541	1	up	no	NPFFR2
gene12164	1.08167	0.1838	0.975971	up	no	BBOF1
gene8753	1.08138	0.0271004	0.691936	up	no	COPE
gene26062	1.0805	0.230807	0.975971	up	no	PSPH
gene8821	1.08011	0.0479983	0.822467	up	no	NR2F6
gene20527	1.07992	0.222564	0.975971	up	no	SRD5A1
gene14103	1.07979	0.0739865	0.900109	up	no	EFNB2
gene15203	1.07967	0.28448	0.985531	up	no	DBF4B
gene157	1.07948	0.102192	0.945604	up	no	TEKT2
gene17057	1.07942	0.462598	1	up	no	RBM38
gene448	1.07931	0.250298	0.981311	up	no	LOC105609512
gene25531	1.07819	0.219205	0.975971	up	no	LOC101111926
gene1997	1.07817	0.733881	1	up	no	UPK1B
gene27598	1.07795	0.145492	0.975971	up	no	PCSK1N
gene17373	1.07685	0.0588887	0.862716	up	no	SLC35C2
gene26677	1.07664	0.0724376	0.896331	up	no	PLAU
gene21390	1.07662	0.160827	0.975971	up	no	NTRK3
gene24331	1.07639	0.0203187	0.622665	up	no	EHD1
gene23820	1.07616	0.207631	0.975971	up	no	ME3
gene10678	1.07548	0.550652	1	up	no	LRRC66
gene10329	1.07478	0.222714	0.975971	up	no	NDST3
gene9503	1.07436	0.0961313	0.935486	up	no	GRK6
gene27907	1.07429	0.267685	0.985531	up	no	TMEM187
gene4943	1.07422	0.243424	0.978093	up	no	RSG1
gene381	1.07408	0.244526	0.979035	up	no	LOC101105114
gene168	1.07395	0.075861	0.903852	up	no	LSM10
gene8193	1.0728	0.177758	0.975971	up	no	LOC105615158
gene6344	1.0722	0.0861151	0.923767	up	no	RARG
gene18218	1.07176	0.28586	0.985531	up	no	SPTBN4
gene17842	1.0708	0.196138	0.975971	up	no	LRRC29
gene21288	1.07043	0.154742	0.975971	up	no	LOC101119851
gene25577	1.07021	0.755933	1	up	no	NOXO1
gene9502	1.07009	0.366802	0.994148	up	no	F12
gene24124	1.07005	0.138079	0.975971	up	no	ADAMTS15
gene7666	1.06998	0.147378	0.975971	up	no	LOC101115204
gene4903	1.06998	0.063776	0.87525	up	no	PQLC2
gene17286	1.06974	0.20385	0.975971	up	no	L3MBTL1
gene20915	1.06972	0.681868	1	up	no	B3GNT4
gene2711	1.0697	0.0767411	0.903958	up	no	COL18A1
gene9689	1.06968	0.210478	0.975971	up	no	CBARP
gene18710	1.06957	0.228538	0.975971	up	no	ZNF581
gene20906	1.06944	0.359135	0.994148	up	no	HCAR1
gene16018	1.06928	0.557099	1	up	no	SLC45A1
gene10119	1.06779	0.00533278	0.350974	up	no	WWC1
gene4335	1.0677	0.630725	1	up	no	LOC101103049
gene26331	1.06737	0.0235709	0.657188	up	no	SDK1
gene11936	1.06724	0.18831	0.975971	up	no	SHF
gene4533	1.06722	0.0982715	0.940151	up	no	STK11IP
gene23545	1.06717	0.190964	0.975971	up	no	LOC101104790
gene13036	1.06497	0.0262793	0.685617	up	no	SHARPIN
gene28382	1.06462	0.281151	0.985531	up	no	CKB
gene6697	1.06451	0.0519766	0.839257	up	no	MBD6
gene26216	1.06431	0.308261	0.985531	up	no	SAP25
gene19652	1.06401	0.727375	1	up	no	CHRDL2
gene29182	1.06373	0.360856	0.994148	up	no	LOC105606076
gene26163	1.06269	0.16908	0.975971	up	no	SH2B2
gene17215	1.06254	0.0922261	0.931483	up	no	SCAND1
gene11326	1.06233	0.57875	1	up	no	CIDEB
gene22892	1.06218	0.459986	1	up	no	MDGA1
gene9191	1.06174	0.0859049	0.922686	up	no	SNAPC2
gene6678	1.06139	0.061195	0.870037	up	no	METTL21B
gene26336	1.06132	0.0266031	0.688953	up	no	GNA12
gene2734	1.06126	0.276296	0.985531	up	no	TDRP
gene25566	1.06114	0.465343	1	up	no	IGFALS
gene5374	1.06113	0.0302538	0.71722	up	no	HS1BP3
gene3284	1.06033	0.0410985	0.791528	up	no	TBC1D2
gene15223	1.05962	0.0991584	0.941972	up	no	ARHGAP27
gene22702	1.05899	0.292723	0.985531	up	no	IQSEC1
gene11086	1.05899	0.239124	0.975971	up	no	FGFRL1
gene13334	1.05881	0.628809	1	up	no	LOC105616103
gene24489	1.05867	0.171063	0.975971	up	no	TPCN2
gene4959	1.05815	0.165412	0.975971	up	no	MRPL41
gene14883	1.05744	0.712516	1	up	no	LOC101107369
gene2827	1.05658	0.099652	0.942907	up	no	TSSC1
gene29153	1.05657	0.467153	1	up	no	LOC101106577
gene25988	1.05611	0.466954	1	up	no	SEZ6L2
gene23871	1.0542	0.327521	0.993691	up	no	LOC443104
gene29243	1.05406	0.191288	0.975971	up	no	LOC101122769
gene14811	1.05392	0.192047	0.975971	up	no	MAPK7
gene14107	1.05272	0.99873	1	up	no	TRNAY-GUA
gene16827	1.05272	0.99873	1	up	no	LOC105616706
gene18754	1.05272	0.99873	1	up	no	LOC101102754
gene21677	1.05272	0.99873	1	up	no	LOC106991725
gene22454	1.05272	0.99873	1	up	no	LOC101115577
gene226	1.05272	0.99873	1	up	no	LOC105604771
gene23672	1.05272	0.869284	1	up	no	LOC101115581
gene2986	1.05272	0.99873	1	up	no	LOC105606879
gene24482	1.05271	0.0414956	0.792641	up	no	CPT1A
gene13208	1.05207	0.408844	1	up	no	LOC101111106
gene13068	1.05192	0.0916738	0.930385	up	no	ZC3H3
gene9148	1.05161	0.269931	0.985531	up	no	CCDC151
gene15428	1.05147	0.188372	0.975971	up	no	TMC8
gene11601	1.05097	0.00874264	0.42923	up	no	FMN1
gene21788	1.05067	0.273367	0.985531	up	no	LOC105603203
gene14119	1.05023	0.305731	0.985531	up	no	RAB20
gene8571	1.04944	0.235151	0.975971	up	no	ZBED6CL
gene24654	1.04922	0.736871	1	up	no	LOC101103441
gene3938	1.04922	0.736871	1	up	no	MIR10B
gene18523	1.04722	0.0390559	0.780213	up	no	SCAF1
gene14423	1.0469	0.220093	0.975971	up	no	SEZ6
gene14918	1.04637	0.0764812	0.903958	up	no	ATP5G1
gene6003	1.04605	0.059883	0.865585	up	no	WBP1
gene2719	1.04518	0.367608	0.994148	up	no	LOC105606170
gene18736	1.04463	0.350526	0.994148	up	no	PTPRH
gene25547	1.04383	0.226085	0.975971	up	no	LOC105604604
gene18472	1.04349	0.258497	0.985531	up	no	MAMSTR
gene17469	1.04278	0.562833	1	up	no	LOC101115646
gene9291	1.04248	0.0664191	0.883599	up	no	UBXN6
gene13032	1.04226	0.0397503	0.78417	up	no	HGH1
gene18099	1.04225	0.324266	0.991594	up	no	ZNF529
gene7363	1.04199	0.484363	1	up	no	LOC105614924
gene17132	1.04192	0.756116	1	up	no	LOC105611326
gene18942	1.04185	0.254792	0.984182	up	no	MMP7
gene14643	1.04148	0.288631	0.985531	up	no	EIF5A
gene11939	1.041	0.0206882	0.62486	up	no	DUOXA2
gene6112	1.04034	0.301093	0.985531	up	no	DUSP2
gene25640	1.0399	0.27021	0.985531	up	no	ZNF213
gene18401	1.03959	0.0342707	0.746978	up	no	CCDC8
gene7685	1.03941	0.209432	0.975971	up	no	MAPK8IP2
gene18277	1.03934	0.115295	0.96075	up	no	RABAC1
gene5084	1.03886	0.231737	0.975971	up	no	PLPP7
gene25614	1.03871	0.07584	0.903852	up	no	LOC106991905
gene24316	1.03731	0.00956496	0.447662	up	no	PRDX5
gene15109	1.03712	0.133553	0.975614	up	no	GHDC
gene21886	1.03606	0.688184	1	up	no	LOC105603242
gene15982	1.03549	0.0561779	0.852243	up	no	CASZ1
gene7526	1.03525	0.0401576	0.785415	up	no	TAB1
gene18247	1.03515	0.0309944	0.721987	up	no	BCKDHA
gene9699	1.03513	0.129562	0.969037	up	no	GAMT
gene16818	1.03499	0.200226	0.975971	up	no	LOC101107119
gene7603	1.03492	0.445928	1	up	no	TSPO
gene20744	1.03439	0.0032475	0.280524	up	no	FAT4
gene17064	1.03434	0.0719486	0.89464	up	no	GCNT7
gene1396	1.03424	0.583095	1	up	no	CRABP2
gene2221	1.03409	0.331169	0.994148	up	no	VWA5B2
gene19165	1.03381	0.314664	0.987638	up	no	C1QTNF5
gene17309	1.03381	0.358322	0.994148	up	no	RIMS4
gene29161	1.03372	0.661216	1	up	no	LOC105606063
gene11026	1.03316	0.103372	0.947364	up	no	BLOC1S4
gene339	1.03302	0.0400519	0.785415	up	no	HECTD3
gene22499	1.03295	0.0802204	0.907985	up	no	MON1A
gene11079	1.03274	0.104313	0.94978	up	no	TMEM129
gene18071	1.03262	0.471854	1	up	no	ARHGAP33
gene19328	1.03208	0.744014	1	up	no	LOC101106282
gene4982	1.0317	0.101951	0.945476	up	no	PPP1R26
gene11023	1.03152	0.749703	1	up	no	LOC101117587
gene1728	1.03142	0.430048	1	up	no	LOC105611820
gene5300	1.03119	0.0284969	0.705637	up	no	ID2
gene24563	1.0306	0.130511	0.970324	up	no	SIGIRR
gene291	1.03041	0.0636429	0.875009	up	no	TMEM125
gene18999	1.0297	0.295141	0.985531	up	no	ELMOD1
gene7029	1.02959	0.336944	0.994148	up	no	TMPRSS6
gene18498	1.02948	0.443233	1	up	no	HRC
gene2443	1.02868	0.107769	0.953561	up	no	P2RY12
gene20891	1.0284	0.0549856	0.847372	up	no	RILPL2
gene14891	1.02795	0.6022	1	up	no	DLX3
gene3150	1.0272	0.115674	0.96075	up	no	RPP25L
gene19114	1.02669	0.0375799	0.771691	up	no	BACE1
gene24817	1.02613	0.0775224	0.905175	up	no	SFXN2
gene14605	1.02557	0.824454	1	up	no	C11H17orf107
gene22529	1.02526	0.438592	1	up	no	LOC101117707
gene8709	1.02503	0.121058	0.96075	up	no	IBA57
gene25039	1.02466	0.0802042	0.907985	up	no	PWWP2B
gene3224	1.0241	0.107632	0.953561	up	no	C2H8orf58
gene28921	1.02377	0.75671	1	up	no	LOC101102213
gene17885	1.02354	0.00810334	0.41514	up	no	ESRP2
gene22032	1.02291	0.105524	0.950785	up	no	AHNAK2
gene20900	1.02246	0.0640213	0.875621	up	no	OGFOD2
gene29121	1.02235	0.151378	0.975971	up	no	LOC101120818
gene24885	1.0223	0.123594	0.96075	up	no	PLEKHS1
gene4655	1.02221	0.149599	0.975971	up	no	SYNC
gene9035	1.0221	0.0186488	0.604216	up	no	LOC101103644
gene3300	1.0217	0.5938	1	up	no	CCDC180
gene15191	1.02158	0.0643141	0.876087	up	no	SLC25A39
gene27203	1.02043	0.0172717	0.586445	up	no	SHROOM2
gene4481	1.02012	0.101849	0.945476	up	no	CTDSP1
gene15776	1.0201	0.173226	0.975971	up	no	LOC101123651
gene12200	1.01991	0.425357	1	up	no	LOC105615770
gene3012	1.01987	0.0832205	0.912472	up	no	CDK20
gene17322	1.01974	0.031555	0.725755	up	no	LOC106990174
gene10024	1.0197	0.148773	0.975971	up	no	FAT2
gene17194	1.01961	0.0993807	0.942301	up	no	EDEM2
gene8529	1.01959	0.581777	1	up	no	LOC101120236
gene20898	1.01902	0.0329541	0.737118	up	no	PITPNM2
gene29191	1.01828	0.543526	1	up	no	LOC101112800
gene22155	1.01804	0.402554	1	up	no	LOC101113538
gene25437	1.01794	0.273334	0.985531	up	no	LOC101101856
gene18699	1.01771	0.584233	1	up	no	PRKCG
gene16946	1.01761	0.730729	1	up	no	TGM3
gene11665	1.01753	0.192345	0.975971	up	no	GCHFR
gene17192	1.01733	0.415666	1	up	no	MYH7B
gene27901	1.0173	0.662423	1	up	no	TEX28
gene6694	1.01691	0.377628	0.995381	up	no	KIF5A
gene21162	1.01677	0.262812	0.985531	up	no	LOC101108257
gene28639	1.01634	0.824579	1	up	no	LOC101112298
gene3353	1.01605	0.210786	0.975971	up	no	CA9
gene18730	1.01589	0.35908	0.994148	up	no	TMEM150B
gene17161	1.01577	0.169182	0.975971	up	no	SNTA1
gene15308	1.01496	0.0816601	0.908352	up	no	METRNL
gene13051	1.01484	0.08351	0.913024	up	no	SCRIB
gene131	1.01205	0.163806	0.975971	up	no	GJA4
gene16333	1.0118	1	1	up	no	LOC106991472
gene17612	1.0118	1	1	up	no	SNAI3
gene2692	1.0118	0.869956	1	up	no	LOC101108536
gene18506	1.01141	0.282736	0.985531	up	no	DKKL1
gene15225	1.01108	0.108708	0.953561	up	no	LOC101120000
gene18780	1.01044	0.198557	0.975971	up	no	TFPT
gene28718	1.00959	0.154748	0.975971	up	no	LOC105605852
gene18385	1.00953	0.0892454	0.927464	up	no	DMWD
gene18365	1.00909	0.325131	0.992351	up	no	LOC106991561
gene26	1.00817	0.355698	0.994148	up	no	CAPN10
gene22734	1.00815	0.143728	0.975971	up	no	PLXNA1
gene13070	1.00768	0.14928	0.975971	up	no	RHPN1
gene22985	1.00759	0.744397	1	up	no	LOC105603710
gene25718	1.00728	0.573406	1	up	no	SEC14L5
gene21943	1.00706	0.824706	1	up	no	MIR376A
gene10342	1.00644	0.564393	1	up	no	UGT8
gene15483	1.00639	0.0942094	0.931937	up	no	UNC13D
gene18889	1.00547	0.110111	0.953893	up	no	UBE2M
gene14823	1.00497	0.218883	0.975971	up	no	LLGL1
gene2115	1.00484	0.248648	0.981127	up	no	PIGZ
gene22439	1.00433	0.165613	0.975971	up	no	TWF2
gene9093	1.00402	0.0367079	0.765365	up	no	COL5A3
gene3282	1.00393	0.0299359	0.714758	up	no	ANKS6
gene7676	1.00391	0.648551	1	up	no	MIOX
gene16100	1.00251	0.419514	1	up	no	C12H1orf233
gene22267	1.00135	0.0122677	0.50898	up	no	BHLHE40
gene16640	1.00109	0.515009	1	up	no	FZD8
gene19373	1.00083	0.069833	0.892292	up	no	SMPD1
gene4830	1.00031	0.0612054	0.870037	up	no	LYPLA2
gene4529	1.00013	0.354142	0.994148	up	no	LOC106990908
gene22597	1.00003	0.746949	1	up	no	LOC101102270
gene8804	0.999642	0.107755	0.953561	up	no	SLC27A1
gene21231	0.999138	0.618149	1	up	no	C17H22orf15
gene29064	0.998863	0.650257	1	up	no	LOC101110134
gene22365	0.998759	0.0421876	0.794439	up	no	ABHD6
gene19048	0.998141	0.0714318	0.893025	up	no	SDHD
gene13888	0.998011	0.436532	1	up	no	LOC101116326
gene19629	0.997744	0.0431531	0.800161	up	no	ARHGEF17
gene6148	0.997418	0.539686	1	up	no	LOC106990993
gene29052	0.997007	0.48085	1	up	no	LOC105606006
gene17030	0.996876	0.428158	1	up	no	PHACTR3
gene26320	0.996756	0.293485	0.985531	up	no	FBXL18
gene17017	0.993515	0.631973	1	up	no	HRH3
gene12092	0.99338	0.0585795	0.862716	up	no	LOC105615755
gene8755	0.993108	0.618326	1	up	no	GDF1
gene18593	0.992881	0.641706	1	up	no	LOC101121116
gene17851	0.992089	0.554454	1	up	no	HSD11B2
gene12924	0.991937	0.505086	1	up	no	UNC93A
gene14684	0.991873	0.353198	0.994148	up	no	KCNAB3
gene14463	0.991722	0.167518	0.975971	up	no	RPH3AL
gene25997	0.991118	0.0476559	0.82168	up	no	QPRT
gene15922	0.990194	0.177078	0.975971	up	no	FMO2
gene25601	0.990078	0.135127	0.975614	up	no	AMDHD2
gene5123	0.990026	0.0812842	0.908352	up	no	DOLPP1
gene3911	0.989539	0.313835	0.987139	up	no	PRKRA
gene15645	0.989375	0.128948	0.967929	up	no	LRRN2
gene21083	0.988378	0.11057	0.953893	up	no	TRPV4
gene3319	0.988105	0.650633	1	up	no	TRNAG-UCC
gene25023	0.98794	0.319819	0.990328	up	no	LOC105606169
gene10203	0.986724	0.261607	0.985531	up	no	LOC105607629
gene24564	0.986597	0.126569	0.962824	up	no	PKP3
gene29156	0.98657	0.785325	1	up	no	LOC106992038
gene4945	0.985555	0.249908	0.981209	up	no	ARHGEF19
gene418	0.985047	0.0428589	0.798679	up	no	TTC39A
gene26021	0.985035	0.0734215	0.898857	up	no	TMEM265
gene14651	0.984647	0.113375	0.959131	up	no	PLSCR3
gene17940	0.984107	0.114544	0.96075	up	no	LOC101114971
gene24342	0.984034	0.649057	1	up	no	CDCA5
gene14848	0.983763	0.0914715	0.930306	up	no	NATD1
gene27271	0.983674	1	1	up	no	S100G
gene5331	0.983169	0.384306	0.998109	up	no	GREB1
gene5172	0.982418	0.387897	0.998451	up	no	TTC16
gene23478	0.982324	0.4211	1	up	no	LOC101105785
gene15677	0.982116	0.0512713	0.838404	up	no	LOC101117178
gene2117	0.982091	0.187495	0.975971	up	no	LOC101102119
gene8614	0.980336	0.0475566	0.82168	up	no	AGAP3
gene5998	0.980192	0.795381	1	up	no	LOC101116640
gene25526	0.980028	0.294833	0.985531	up	no	HAGHL
gene26973	0.978533	0.746388	1	up	no	LOC101122662
gene5168	0.978513	0.133373	0.975614	up	no	FPGS
gene25628	0.978363	0.308333	0.985531	up	no	TNFRSF12A
gene11893	0.978012	0.51397	1	up	no	LOC105615720
gene16000	0.97748	0.175581	0.975971	up	no	TMEM201
gene27427	0.977461	0.595468	1	up	no	LOC106991987
gene25599	0.977405	0.0544667	0.843833	up	no	TBC1D24
gene4723	0.977199	0.146078	0.975971	up	no	SESN2
gene22974	0.977114	0.0497945	0.831809	up	no	ABCC10
gene17836	0.976746	0.250976	0.981917	up	no	HSF4
gene15417	0.976644	0.50068	1	up	no	SOCS3
[truncated: 15,802 more rows]

## Sheet: MRNA-LP-SPLP
Gene	Log2FoldChange	pval	padj	Up/Down	Significant	GeneName
gene29185	5.12861	0.0197171	0.804904	up	no	LOC105606080
gene818	4.93557	0.0369316	0.988715	up	no	LOC105615088
gene20559	4.62459	0.0264881	0.891068	up	no	LOC105602659
gene7949	4.33033	0.0288089	0.918162	up	no	TRNAC-GCA
gene27066	4.23602	0.117613	1	up	no	HTRA4
gene12931	4.2325	0.0365999	0.987616	up	no	FRMD1
gene6405	4.17271	0.131726	1	up	no	TRNAR-CCU
gene16296	4.09663	0.132949	1	up	no	LOC105609468
gene15698	4.06027	0.131145	1	up	no	LOC101120001
gene25572	4.04184	0.105398	1	up	no	RPL3L
gene502	3.96218	0.121957	1	up	no	C8B
gene13317	3.9371	0.181343	1	up	no	C9H8orf34
gene24556	3.82908	0.167057	1	up	no	LMNTD2
gene20255	3.81779	0.0248361	0.87512	up	no	TRNAE-CUC
gene20846	3.81308	0.0602359	1	up	no	PIWIL1
gene16345	3.73628	0.00448619	0.431271	up	no	FAM71A
gene18351	3.72057	0.212213	1	up	no	NKPD1
gene17368	3.70326	0.0742573	1	up	no	MMP9
gene25634	3.65715	0.239616	1	up	no	LOC101120293
gene18171	3.65002	0.191101	1	up	no	LOC106991569
gene18307	3.62919	0.239438	1	up	no	SRRM5
gene1697	3.58693	0.239098	1	up	no	LOC105616415
gene14529	3.53454	0.1022	1	up	no	SPATA22
gene29017	3.5168	0.100805	1	up	no	LOC101122340
gene5550	3.49984	0.00100404	0.18119	up	no	LOC101113219
gene28527	3.48729	0.212236	1	up	no	LOC106992001
gene2040	3.46326	0.239326	1	up	no	TRNAS-GGA
gene14305	3.41766	0.0735364	1	up	no	LOC105606875
gene28283	3.41035	0.267997	1	up	no	LOC105605637
gene13512	3.40246	0.105989	1	up	no	ERICH5
gene17266	3.39401	1.94114e-11	1.14331e-07	up	yes	FAM83D
gene21565	3.37785	0.116037	1	up	no	LOC101113889
gene6143	3.2882	0.304727	1	up	no	LOC105611973
gene6112	3.27601	0.000488464	0.114433	up	no	DUSP2
gene2196	3.25924	0.152883	1	up	no	LIPH
gene17988	3.25442	0.270787	1	up	no	WDR88
gene13458	3.23124	0.137128	1	up	no	CTHRC1
gene3622	3.21915	0.307048	1	up	no	LOC105611746
gene22035	3.21201	0.15184	1	up	no	CDCA4
gene14620	3.20449	0.269987	1	up	no	LOC101113251
gene24562	3.14072	0.152118	1	up	no	ANO9
gene1768	3.12495	0.345512	1	up	no	LOC101121485
gene20009	3.11132	0.300806	1	up	no	LOC101102929
gene7340	3.08726	0.0541858	1	up	no	EM4B
gene26436	3.08434	0.343676	1	up	no	FMN2
gene29270	3.0816	0.187029	1	up	no	LOC105606136
gene25644	3.08024	0.33926	1	up	no	TRNAK-CUU
gene25525	3.06068	0.305604	1	up	no	CCDC78
gene15489	3.03439	0.132227	1	up	no	TRNAA-AGC
gene5918	3.03338	0.230162	1	up	no	LOC105614903
gene28815	3.02185	0.304475	1	up	no	TSSK2
gene4873	2.98334	0.23011	1	up	no	SH2D5
gene5368	2.98014	0.395702	1	up	no	MATN3
gene22574	2.97904	0.395639	1	up	no	SC5
gene2775	2.97685	0.00975793	0.623875	up	no	COL6A5
gene17846	2.96716	0.349611	1	up	no	PLEKHG4
gene15568	2.95672	0.394351	1	up	no	KCNJ16
gene20590	2.9529	0.0314346	0.942786	up	no	DCHS2
gene26559	2.94958	0.338871	1	up	no	LOC101122076
gene28784	2.94801	0.348903	1	up	no	LOC105605882
gene713	2.94652	0.344508	1	up	no	LOC105614834
gene16145	2.92861	0.348161	1	up	no	TMEM82
gene15193	2.91216	0.39168	1	up	no	FAM171A2
gene18632	2.89578	0.383691	1	up	no	LOC101104852
gene16125	2.89498	0.346819	1	up	no	TNFRSF18
gene22286	2.89498	0.346819	1	up	no	CNTN6
gene26651	2.89498	0.346819	1	up	no	LOC105604988
gene16827	2.88877	0.390225	1	up	no	LOC105616706
gene9453	2.8876	0.383686	1	up	no	FAM170A
gene5215	2.88445	0.207461	1	up	no	TRNAS-GGA
gene6778	2.87755	0.093662	1	up	no	TRNAW-CCA
gene13327	2.87182	0.345853	1	up	no	LOC101115217
gene21480	2.85205	0.25687	1	up	no	TRNAC-GCA
gene22178	2.84709	0.286089	1	up	no	VIPR1
gene1576	2.84349	0.396854	1	up	no	TRNAG-GCC
gene28478	2.84122	0.230253	1	up	no	LOC105605763
gene27241	2.83186	0.28606	1	up	no	LOC105605362
gene11934	2.82162	0.438645	1	up	no	TRNAH-GUG
gene18940	2.81787	0.39543	1	up	no	MMP27
gene13660	2.80086	0.39446	1	up	no	OLFM4
gene25790	2.7967	0.455898	1	up	no	TRNAT-CGU
gene25888	2.75976	0.256425	1	up	no	HS3ST2
gene27986	2.75694	0.383755	1	up	no	FMR1NB
gene28175	2.74811	0.452322	1	up	no	SOWAHD
gene21583	2.74725	0.100078	1	up	no	CHRNA3
gene27444	2.74682	0.452225	1	up	no	LOC101102959
gene139	2.74553	0.452128	1	up	no	LOC105602104
gene15626	2.74409	0.217401	1	up	no	OPTC
gene13498	2.73726	0.286027	1	up	no	TRNAC-GCA
gene6660	2.72588	0.396251	1	up	no	FAM19A2
gene18386	2.7232	0.318878	1	up	no	RSPH6A
gene22688	2.72237	0.112519	1	up	no	GRIP2
gene28421	2.71925	0.450129	1	up	no	LOC101106152
gene19837	2.70379	0.256725	1	up	no	CHRM4
gene21297	2.70322	0.39499	1	up	no	C17H22orf29
gene13654	2.70209	0.394926	1	up	no	LOC105616123
gene13710	2.67583	0.286014	1	up	no	TRNAG-CCC
gene27893	2.67066	0.446326	1	up	no	LOC105605698
gene13117	2.66794	0.446108	1	up	no	MIR30D
gene20616	2.6591	0.457473	1	up	no	MAB21L2
gene26760	2.6591	0.457473	1	up	no	LOC101112536
gene25592	2.65328	0.0721984	1	up	no	DNASE1L2
gene13278	2.63731	0.222238	1	up	no	NKAIN3
gene8962	2.63578	0.234077	1	up	no	PTGER1
gene6508	2.62831	0.233932	1	up	no	LOC101106764
gene26081	2.62468	0.286074	1	up	no	TRNAM-CAU
gene2158	2.62226	0.174582	1	up	no	TP63
gene2757	2.61732	0.159114	1	up	no	RIPPLY3
gene21359	2.60669	0.453737	1	up	no	LOC101113438
gene5533	2.60282	0.355832	1	up	no	PROKR1
gene20553	2.60053	0.104618	1	up	no	TPPP
gene23839	2.57186	0.0481865	1	up	no	LOC106991817
gene28739	2.56406	0.0733715	1	up	no	LOC106990272
gene15753	2.55858	0.50729	1	up	no	TRNAC-ACA
gene18539	2.55858	0.50729	1	up	no	LOC101114462
gene9647	2.55521	0.234099	1	up	no	LOC106991016
gene6389	2.55116	0.00018567	0.0675267	up	no	NR4A1
gene13242	2.53641	0.261351	1	up	no	RP1
gene7943	2.53454	0.437404	1	up	no	SLC26A5
gene15993	2.53182	0.448121	1	up	no	RBP7
gene11602	2.53089	0.0015384	0.24319	up	no	GREM1
gene27557	2.53073	0.283218	1	up	no	NUDT11
gene20452	2.53046	0.448016	1	up	no	LOC101116348
gene14750	2.5196	0.0357711	0.981997	up	no	LOC101111980
gene21995	2.51681	0.319364	1	up	no	EXOC3L4
gene28506	2.51329	0.257424	1	up	no	LOC101103050
gene8280	2.51181	0.170475	1	up	no	LOC101103150
gene24369	2.49451	0.272736	1	up	no	KCNK7
gene17363	2.49437	0.356389	1	up	no	NEURL2
gene402	2.49255	0.453366	1	up	no	SLC5A9
gene18141	2.49124	0.453271	1	up	no	C14H19orf33
gene15144	2.47413	0.234217	1	up	no	LOC106991429
gene16972	2.46992	0.521655	1	up	no	LOC105616788
gene378	2.46722	0.451515	1	up	no	TEX38
gene16319	2.46043	0.000234538	0.0750355	up	no	PTGS2
gene21714	2.44143	0.437776	1	up	no	LOC101103761
gene15467	2.43871	0.449389	1	up	no	FOXJ1
gene12980	2.4371	0.0430306	1	up	no	LOC105615971
gene2	2.43462	0.44908	1	up	no	PDCD1
gene17723	2.42809	0.305119	1	up	no	IRX6
gene27914	2.42519	0.357291	1	up	no	PLXNB3
gene11326	2.42126	0.169867	1	up	no	CIDEB
gene28415	2.41373	0.398449	1	up	no	LOC101105142
gene17835	2.41064	0.0400582	1	up	no	FBXL8
gene13491	2.41035	0.502777	1	up	no	LOC106991351
gene18033	2.41035	0.502777	1	up	no	LOC101123657
gene7410	2.39129	0.529268	1	up	no	DYRK4
gene10811	2.38865	0.299071	1	up	no	NPFFR2
gene28617	2.38831	0.3148	1	up	no	LOC101106575
gene17248	2.37935	0.113625	1	up	no	LOC105616740
gene9304	2.37509	0.355683	1	up	no	CREB3L3
gene1827	2.37326	0.447388	1	up	no	LOC105605180
gene9158	2.37031	0.117392	1	up	no	LOC106991182
gene13091	2.36729	0.356467	1	up	no	ARC
gene21151	2.36296	0.000155353	0.0594089	up	no	EMID1
gene11674	2.3495	0.0928058	1	up	no	CHAC1
gene3942	2.34739	0.283217	1	up	no	HOXD10
gene15133	2.34671	0.00141522	0.22858	up	no	WNK4
gene20018	2.34389	0.343999	1	up	no	LOC101105187
gene26734	2.33818	0.355991	1	up	no	LOC101112789
gene18674	2.33437	0.349869	1	up	no	NLRP12
gene19613	2.32951	0.52388	1	up	no	LOC101121199
gene18370	2.32919	0.140385	1	up	no	FOSB
gene24393	2.31612	0.0235881	0.859541	up	no	TSGA10IP
gene7780	2.30856	0.0119749	0.677685	up	no	DLX5
gene15412	2.29699	2.91605e-07	0.000522959	up	yes	CEP295NL
gene3203	2.29669	0.00178176	0.261768	up	no	ADAMDEC1
gene24852	2.28948	0.00243277	0.319504	up	no	SORCS1
gene17104	2.28304	0.210079	1	up	no	LOC101110860
gene10468	2.28219	0.344342	1	up	no	LOC106990267
gene26694	2.28142	0.398579	1	up	no	ZNF503
gene12978	2.27339	0.00607133	0.498807	up	no	ADGRB3
gene7213	2.27069	0.396178	1	up	no	TRNAW-CCA
gene26059	2.26915	0.52837	1	up	no	TRNAA-AGC
gene16466	2.26904	0.192985	1	up	no	LOC101112664
gene25756	2.26856	0.311973	1	up	no	TNP2
gene25925	2.26797	0.156781	1	up	no	HS3ST4
gene25503	2.25954	0.149235	1	up	no	DECR2
id195264	2.25832	0.330926	1	up	no	LOC101121419
gene10863	2.25381	0.443138	1	up	no	LOC101106013
gene4074	2.25364	0.399223	1	up	no	LOC105611842
gene23900	2.25017	0.434308	1	up	no	ANO5
gene21171	2.24822	0.24045	1	up	no	LIF
gene25949	2.24435	0.274814	1	up	no	CD19
gene20035	2.24131	0.0112387	0.65995	up	no	LOC101109300
gene15427	2.23803	0.220522	1	up	no	C11H17orf99
gene23647	2.23731	0.397486	1	up	no	STMND1
gene17143	2.23666	0.478925	1	up	no	BPIFB3
gene1328	2.23666	0.596517	1	up	no	DCST2
gene26603	2.23342	0.149197	1	up	no	TACR2
gene13395	2.23127	0.22718	1	up	no	TNFRSF11B
gene20794	2.22401	0.379564	1	up	no	GLRB
gene11767	2.21901	0.251787	1	up	no	LOC101107359
gene17533	2.20929	0.523193	1	up	no	PKD1L2
gene4663	2.201	0.502839	1	up	no	FAM229A
gene24232	2.20076	0.379246	1	up	no	LOC105604181
gene23026	2.19732	0.00488193	0.440034	up	no	ADGRF2
gene25577	2.18907	0.397675	1	up	no	NOXO1
gene6708	2.18544	0.443813	1	up	no	NXPH4
gene11361	2.1784	0.504816	1	up	no	CMTM5
gene24230	2.17349	0.52003	1	up	no	BEST1
gene28937	2.17186	0.519885	1	up	no	CYP17A1
gene23187	2.17022	0.504554	1	up	no	MUC21
gene27978	2.16624	0.446066	1	up	no	LOC105605705
gene28765	2.16547	0.354023	1	up	no	NPFFR2
gene19766	2.16444	0.617637	1	up	no	TRNAS-GGA
gene5362	2.16444	0.617637	1	up	no	LOC101102216
gene11807	2.16057	0.617269	1	up	no	LOC101102735
gene18754	2.16057	0.617269	1	up	no	LOC101102754
gene19198	2.15201	0.445578	1	up	no	LOC105602218
gene28834	2.15075	0.420098	1	up	no	LOC105605909
gene28962	2.14935	0.445486	1	up	no	LOC101109343
gene23305	2.14501	0.283853	1	up	no	TRNAK-UUU
gene15361	2.14287	0.39598	1	up	no	GCGR
gene3221	2.1424	0.0269573	0.893019	up	no	EGR3
gene22277	2.14214	0.000516119	0.120369	up	no	LRRN1
gene26805	2.13957	0.0464487	1	up	no	MSMB
gene17826	2.12802	0.503443	1	up	no	CES2
gene28558	2.12693	0.614077	1	up	no	LOC105605785
gene3529	2.12096	0.61351	1	up	no	TRNAH-GUG
gene1269	2.11602	0.477732	1	up	no	S100A8
gene25426	2.11518	0.0956905	1	up	no	LOC105604559
gene8708	2.10591	0.0482911	1	up	no	OBSCN
gene24313	2.09781	0.59832	1	up	no	TEX40
gene18080	2.09222	0.18123	1	up	no	SDHAF1
gene2550	2.08842	0.590747	1	up	no	LOC101111514
gene4861	2.08638	0.610233	1	up	no	LOC101103876
gene681	2.08638	0.610233	1	up	no	LOC105612208
gene23690	2.08024	0.590442	1	up	no	TRNAC-ACA
id464732	2.08024	0.590442	1	up	no	LOC105603286
gene17454	2.07756	0.380327	1	up	no	TRNAG-GCC
gene26323	2.07663	0.0760187	1	up	no	SLC29A4
gene15745	2.07182	0.361443	1	up	no	LOC101120099
gene11070	2.07175	0.193285	1	up	no	LOC101103156
gene9707	2.06426	0.157737	1	up	no	PLK5
gene8876	2.06216	0.624059	1	up	no	LOC101119041
gene26940	2.05992	0.103316	1	up	no	ZFP42
gene9431	2.04616	0.418479	1	up	no	LOC106990368
gene25337	2.04401	0.116384	1	up	no	SIGLEC15
gene10442	2.02172	0.620325	1	up	no	LOC106990491
gene18382	2.01984	0.417899	1	up	no	BHMG1
gene14835	2.00309	0.0403631	1	up	no	RASD1
gene9107	1.98643	0.270313	1	up	no	ICAM4
gene7996	1.9861	0.617024	1	up	no	LOC101108907
gene13430	1.98517	0.463632	1	up	no	TMEM74
gene21429	1.97995	0.0802205	1	up	no	HAPLN3
gene16868	1.97904	0.565903	1	up	no	LOC105609938
gene25398	1.97829	0.503148	1	up	no	LOC105604528
gene20099	1.97053	0.088915	1	up	no	LOC101115732
gene6907	1.96869	0.0281783	0.91138	up	no	LOC106991081
gene12651	1.96716	0.62599	1	up	no	LOC106991314
gene18061	1.96716	0.62599	1	up	no	ZBTB32
gene20708	1.96716	0.62599	1	up	no	LOC101107900
gene9133	1.963	0.319109	1	up	no	LOC105609432
gene12652	1.95946	0.507497	1	up	no	TMEM244
gene24523	1.9582	0.00199204	0.284621	up	no	LOC101102683
gene12246	1.95646	0.000602214	0.133276	up	no	DIO2
gene20307	1.94958	0.592616	1	up	no	MCIDAS
gene2459	1.94958	0.592616	1	up	no	ANKUB1
gene12828	1.94549	0.613257	1	up	no	VIP
gene22254	1.94345	0.613068	1	up	no	SSUH2
gene5632	1.9414	0.592305	1	up	no	LOC101104471
gene4126	1.93858	0.563607	1	up	no	LOC101113135
gene25683	1.93055	0.622673	1	up	no	ZNF597
gene7827	1.93055	0.622673	1	up	no	SOSTDC1
gene18041	1.92861	0.622497	1	up	no	FFAR3
gene4671	1.9268	0.236814	1	up	no	DCDC2B
gene8292	1.92631	0.0231009	0.851476	up	no	LRRC4
gene12810	1.91814	0.177449	1	up	no	LOC101105258
gene8097	1.91561	0.562276	1	up	no	LOC105615039
gene5965	1.91539	0.46602	1	up	no	LOC105607898
gene24524	1.91151	0.392495	1	up	no	TH
gene1847	1.90996	0.420287	1	up	no	LOC101105974
gene12191	1.90162	0.0134383	0.70972	up	no	FOS
gene2725	1.90013	0.140782	1	up	no	C1H21orf58
gene3864	1.89798	0.392085	1	up	no	LOC105608898
gene13297	1.89498	0.619437	1	up	no	TRNAA-AGC
gene8801	1.89233	0.420657	1	up	no	LOC105615198
gene7339	1.88724	0.292528	1	up	no	LOC105608603
gene4748	1.88674	0.565759	1	up	no	FCN3
gene18046	1.88147	0.568875	1	up	no	DMKN
gene29190	1.87884	0.291413	1	up	no	LOC101112300
gene22905	1.87284	0.43274	1	up	no	KCNK17
gene13470	1.8653	0.297707	1	up	no	ODF1
gene22857	1.86469	0.50683	1	up	no	LOC101122987
gene11082	1.86318	0.451923	1	up	no	SPON2
gene29245	1.86045	0.236939	1	up	no	LOC101123021
gene13703	1.85647	0.59401	1	up	no	LOC106990464
gene21172	1.85647	0.59401	1	up	no	OSM
gene3811	1.85647	0.59401	1	up	no	PROC
gene9523	1.85443	0.61574	1	up	no	PROP1
gene23733	1.85414	0.0572483	1	up	no	FAM217A
gene14752	1.85325	0.0214428	0.838495	up	no	LOC443471
gene2859	1.85245	0.365845	1	up	no	LOC101117310
gene17335	1.85238	0.615553	1	up	no	LOC101112999
gene19784	1.85062	0.0136762	0.716284	up	no	PRR5L
gene940	1.85034	0.615367	1	up	no	LOC105605160
gene3796	1.84844	0.516999	1	up	no	LOC105608734
gene14160	1.84814	0.391273	1	up	no	LOC101117679
gene16098	1.84633	0.464645	1	up	no	MMP23B
gene10486	1.8424	0.568036	1	up	no	GRID2
gene12899	1.84184	0.427832	1	up	no	TRNAW-CCA
gene25510	1.83757	0.367191	1	up	no	WFIKKN1
gene28744	1.8367	0.464388	1	up	no	LOC105613972
gene7855	1.83478	0.463786	1	up	no	LOC101119980
gene27169	1.83401	6.74502e-05	0.0340577	up	yes	LOC101116024
gene5216	1.83384	0.0675858	1	up	no	CRB2
gene9826	1.83184	0.447211	1	up	no	PSD2
gene28651	1.82912	0.216352	1	up	no	LOC101114852
gene1198	1.82868	0.428672	1	up	no	LOC105613574
gene29246	1.82732	0.265038	1	up	no	ABTB1
gene14876	1.82248	0.0863268	1	up	no	CHAD
gene21934	1.82162	0.727011	1	up	no	MIR1193
gene23593	1.82162	0.727011	1	up	no	LOC106991796
gene21014	1.82042	0.0191633	0.799234	up	no	SDSL
gene10307	1.81668	0.167131	1	up	no	QRFPR
gene19105	1.81412	0.314283	1	up	no	LOC101117785
gene26513	1.8114	0.3983	1	up	no	LOC105605087
gene8586	1.809	0.00429039	0.418639	up	no	LOC101123290
gene16161	1.80798	0.0589159	1	up	no	LOC105616544
gene18829	1.79802	0.142191	1	up	no	LOC105611167
gene26911	1.79667	0.466399	1	up	no	TRNAC-ACA
gene13008	1.79588	0.212417	1	up	no	C9H8orf82
gene11032	1.79572	0.181867	1	up	no	PSAPL1
gene2102	1.79462	0.465747	1	up	no	LOC105602377
gene10096	1.79152	0.41835	1	up	no	ATP10B
gene4530	1.79112	0.366822	1	up	no	LOC106990909
gene27213	1.78713	0.255692	1	up	no	LOC101121403
gene4714	1.78122	0.296965	1	up	no	RAB42
gene27122	1.77907	0.564602	1	up	no	LOC105605263
gene15087	1.77392	0.00259414	0.326128	up	no	HAP1
gene12963	1.77332	0.564283	1	up	no	RRAGC
gene3682	1.77031	0.332512	1	up	no	PNOC
gene28342	1.76831	0.191723	1	up	no	TCEAL6
gene628	1.76577	0.338976	1	up	no	LHX8
gene13760	1.76518	0.00721536	0.546225	up	no	ATP7B
gene22591	1.75925	0.0461381	1	up	no	LOC101114909
gene28811	1.75913	0.532258	1	up	no	LOC105605899
gene18314	1.74916	0.471208	1	up	no	LYPD5
gene23914	1.74875	0.545072	1	up	no	LOC101120618
gene5035	1.74248	0.215558	1	up	no	INPP5E
gene16219	1.74138	0.465035	1	up	no	BRINP2
gene27154	1.73917	0.464979	1	up	no	CRLF2
gene7874	1.7334	0.0134072	0.70972	up	no	IGF2BP3
gene4233	1.73105	0.477804	1	up	no	TMEM37
gene27901	1.72755	0.397669	1	up	no	TEX28
gene12727	1.72451	0.570778	1	up	no	IL22RA2
gene25589	1.72297	0.25868	1	up	no	BRICD5
gene15595	1.72073	0.0334891	0.959751	up	no	APOH
gene24442	1.71338	0.17383	1	up	no	LOC101108527
gene13319	1.71149	0.0834845	1	up	no	SLCO5A1
gene3938	1.70934	0.51422	1	up	no	MIR10B
gene24267	1.70662	0.56722	1	up	no	CHRM1
gene23307	1.70549	0.56716	1	up	no	TRNAL-AAG
gene17992	1.70205	0.397905	1	up	no	CEBPA
gene29194	1.70108	0.107971	1	up	no	LOC105606089
gene5962	1.69877	0.0158515	0.7557	up	no	LOC101110922
gene20385	1.68366	0.566002	1	up	no	LOC105602671
gene6675	1.68338	0.516678	1	up	no	MIR26A
gene22	1.68251	0.473005	1	up	no	C1H2orf54
gene1829	1.67871	0.517533	1	up	no	LOC105609874
gene22103	1.67573	0.516133	1	up	no	SUSD5
gene10	1.67339	0.720299	1	up	no	BOK
gene16542	1.67339	0.720299	1	up	no	TRNAG-UCC
gene19089	1.67339	0.720299	1	up	no	NXPE2
gene19712	1.67339	0.720299	1	up	no	LOC101116252
gene2504	1.67339	0.720299	1	up	no	TRNAG-ACC
gene29205	1.6652	0.719953	1	up	no	LOC101115864
gene26236	1.6652	0.617714	1	up	no	LOC105604793
gene18443	1.6644	0.161869	1	up	no	CABP5
gene4778	1.66309	0.0515278	1	up	no	AIM1L
gene1130	1.66272	0.573386	1	up	no	LOC101121643
gene20601	1.6487	0.0093045	0.612136	up	no	FHDC1
gene22022	1.64807	0.334128	1	up	no	LOC106991751
gene21337	1.64789	0.372109	1	up	no	CERS3
gene28726	1.64547	0.364976	1	up	no	LOC105605855
gene12808	1.64523	0.523463	1	up	no	LOC106991302
gene12979	1.64159	0.276353	1	up	no	LOC105613155
gene24540	1.63636	0.516447	1	up	no	CD151
gene4990	1.63504	0.766368	1	up	no	LOC106991027
gene18244	1.6326	0.0369297	0.988715	up	no	LOC105614373
gene21961	1.6325	0.766129	1	up	no	MIR377
gene11089	1.62771	0.293434	1	up	no	DGKQ
gene19301	1.6261	0.571853	1	up	no	LMO1
gene8251	1.62607	0.181566	1	up	no	PTPRZ1
gene18735	1.61895	0.167193	1	up	no	TMEM86B
gene8294	1.618	0.159155	1	up	no	LEP
gene7493	1.61774	0.575666	1	up	no	SOX10
gene10057	1.61467	0.18936	1	up	no	LOC105615294
gene21559	1.61308	0.407832	1	up	no	CHRNA7
gene5792	1.61056	0.644691	1	up	no	LOC101113750
gene15366	1.61014	0.122963	1	up	no	ARL16
gene24335	1.60517	0.567136	1	up	no	GPHA2
gene17687	1.6049	0.0107537	0.651083	up	no	NKD1
gene2877	1.60477	0.0175053	0.778217	up	no	DFNB31
gene17320	1.59984	0.183381	1	up	no	MATN4
gene21590	1.59701	0.133206	1	up	no	TMEM266
gene24103	1.59501	0.637193	1	up	no	BARX2
gene22726	1.59263	0.337435	1	up	no	SLC41A3
gene3239	1.59056	0.000364437	0.0938298	up	no	DMTN
gene26217	1.59052	0.123452	1	up	no	LOC101121655
gene11054	1.59035	0.46381	1	up	no	MSANTD1
gene17376	1.58966	0.732449	1	up	no	OCSTAMP
gene18763	1.58966	0.732449	1	up	no	LOC101104523
gene21954	1.58966	0.732449	1	up	no	MIR134
gene24874	1.58966	0.732449	1	up	no	TECTB
gene601	1.58966	0.732449	1	up	no	TRNAC-GCA
gene3007	1.58929	0.0967721	1	up	no	MURC
gene26591	1.5892	0.341758	1	up	no	LOC106991929
gene26569	1.58853	0.514843	1	up	no	TRNAC-ACA
gene26553	1.58759	0.509516	1	up	no	LOC106991927
gene4874	1.58581	0.0332519	0.959751	up	no	KIF17
gene16933	1.58549	0.394703	1	up	no	TMEM239
gene24809	1.58304	0.761359	1	up	no	FBXL15
gene18885	1.58193	0.184148	1	up	no	ZBTB45
gene21231	1.58184	0.358948	1	up	no	C17H22orf15
gene6093	1.58172	0.642863	1	up	no	FAM178B
gene3860	1.57995	0.241163	1	up	no	ZNF804A
gene2866	1.57978	0.432099	1	up	no	LOC101118085
gene7555	1.57455	0.147594	1	up	no	CHADL
gene11684	1.56825	0.580827	1	up	no	ITPKA
gene11353	1.56794	0.571914	1	up	no	LOC101121426
gene25439	1.56493	0.57289	1	up	no	GRP
gene29209	1.56474	0.649479	1	up	no	LOC105606101
gene18788	1.56115	0.15342	1	up	no	LOC101103749
gene4957	1.55929	0.0704109	1	up	no	ZMYND19
gene12123	1.55759	0.236211	1	up	no	LOC105615805
gene26789	1.55588	0.0386894	1	up	no	ARHGAP22
gene7679	1.54969	0.201802	1	up	no	LOC101121590
gene21589	1.54815	0.509153	1	up	no	LOC101116180
gene6193	1.54559	0.466817	1	up	no	LOC105612099
gene13820	1.54473	0.467849	1	up	no	TRNAW-CCA
gene26601	1.54353	0.207547	1	up	no	HKDC1
gene12712	1.54323	0.466076	1	up	no	LOC101111026
gene11051	1.54267	0.334378	1	up	no	HGFAC
gene11780	1.54193	0.769188	1	up	no	LOC105607698
gene21662	1.54193	0.575908	1	up	no	LOC101122311
id199945	1.53939	0.768965	1	up	no	LOC105613368
gene10670	1.53454	0.723771	1	up	no	ZAR1
gene17010	1.53454	0.723771	1	up	no	GATA5
gene9375	1.53454	0.723771	1	up	no	IL5
gene9108	1.53434	0.457236	1	up	no	ICAM5
gene15107	1.53182	0.756322	1	up	no	LOC101110253
gene19872	1.52699	0.133812	1	up	no	LOC101121039
gene7070	1.5266	0.424117	1	up	no	LOC101107776
gene15286	1.52636	0.723416	1	up	no	LOC106991404
gene26251	1.52608	0.239843	1	up	no	GJC3
gene4335	1.52389	0.41764	1	up	no	LOC101103049
gene22173	1.52202	0.426128	1	up	no	LOC105603621
gene27770	1.51982	0.633363	1	up	no	FGF16
gene4347	1.51815	0.374783	1	up	no	MPP4
gene14141	1.51342	0.28725	1	up	no	PROZ
gene9929	1.51196	0.234768	1	up	no	SH3RF2
gene19040	1.51077	0.268417	1	up	no	HSPB2
gene15690	1.50992	0.0755181	1	up	no	C12H1orf116
gene22998	1.5092	0.574618	1	up	no	TCTE1
gene6657	1.50781	0.361978	1	up	no	MIRLET7I
gene4655	1.50506	0.0154666	0.747574	up	no	SYNC
gene5400	1.4984	0.310088	1	up	no	PFN4
gene18471	1.49763	0.10663	1	up	no	LOC105608435
gene15511	1.49559	0.37666	1	up	no	LOC101122710
gene28004	1.49478	0.163801	1	up	no	LOC106991993
gene27744	1.49255	0.645118	1	up	no	MIR374A
gene11053	1.49113	0.0607093	1	up	no	RGS12
gene4895	1.48993	0.57385	1	up	no	LOC105613466
gene18945	1.48993	0.644957	1	up	no	TRNAC-GCA
gene22555	1.48899	0.355269	1	up	no	COL7A1
gene22706	1.48792	0.156833	1	up	no	EFCC1
gene24713	1.48717	0.298368	1	up	no	SLIT1
gene27626	1.48666	0.458554	1	up	no	LOC105614548
gene24348	1.48608	0.149414	1	up	no	ZNHIT2
gene13097	1.48539	0.181728	1	up	no	PTP4A3
gene8981	1.48359	0.555498	1	up	no	PODNL1
gene11251	1.4835	0.181017	1	up	no	IQCH
gene23709	1.48315	0.640633	1	up	no	LOC105603886
gene28510	1.48076	0.566748	1	up	no	LOC101103794
gene9196	1.47892	0.204551	1	up	no	FBN3
gene15573	1.47776	0.0334835	0.959751	up	no	MAP2K6
gene28947	1.47649	0.559084	1	up	no	LOC105605961
gene4306	1.47204	0.63423	1	up	no	LOC105610139
gene25516	1.47141	0.358962	1	up	no	RHBDL1
gene15281	1.46992	0.734257	1	up	no	CD79B
gene7831	1.46678	0.73403	1	up	no	TRNAC-GCA
gene10982	1.466	0.459632	1	up	no	SLC2A9
gene14843	1.46373	0.162788	1	up	no	TNFRSF13B
gene18475	1.46321	0.643305	1	up	no	FUT1
gene2190	1.45709	0.000968016	0.177484	up	no	DGKG
gene20063	1.45674	0.107654	1	up	no	LOC101111225
gene7140	1.45329	0.572373	1	up	no	GYS2
gene242	1.44694	0.124972	1	up	no	CITED4
gene17041	1.44604	0.0950507	1	up	no	LOC101102411
gene4650	1.44459	0.0578714	1	up	no	FNDC5
gene18416	1.44143	0.726396	1	up	no	NPAS1
gene18588	1.44143	0.726396	1	up	no	LOC101120106
gene28913	1.44143	0.726396	1	up	no	LOC101121838
id588091	1.44143	0.726396	1	up	no	LOC105605737
gene15634	1.43871	0.759557	1	up	no	REN
gene25919	1.43871	0.759557	1	up	no	LOC101119437
gene18605	1.4387	0.638721	1	up	no	C14H19orf84
gene15636	1.43598	0.759295	1	up	no	GOLT1A
gene23672	1.43484	0.731717	1	up	no	LOC101115581
gene22665	1.43325	0.617983	1	up	no	EFCAB12
gene22922	1.43325	0.726037	1	up	no	TREML1
gene24692	1.43325	0.726037	1	up	no	LOC101106641
gene28189	1.43325	0.726037	1	up	no	KIAA1210
gene9837	1.43325	0.726037	1	up	no	SLC4A9
gene26554	1.43108	0.246984	1	up	no	ADO
gene12943	1.42737	0.0252881	0.875899	up	no	DLL1
gene26969	1.4265	0.411491	1	up	no	SGCZ
gene28276	1.42628	0.345976	1	up	no	TCEAL7
gene3109	1.42462	0.0927316	1	up	no	GAS1
gene15548	1.42193	0.149957	1	up	no	TTYH2
gene13307	1.42074	0.566216	1	up	no	MCMDC2
gene6201	1.41974	0.708052	1	up	no	MYF6
gene754	1.41907	0.351438	1	up	no	EPHX4
gene12209	1.41731	0.268754	1	up	no	ESRRB
gene1848	1.41508	0.464511	1	up	no	LOC105609875
gene12368	1.4126	0.591923	1	up	no	TRNAS-AGA
gene18137	1.41035	0.707224	1	up	no	DPF1
gene11971	1.40827	0.317506	1	up	no	LOC105615734
gene17957	1.40797	0.464423	1	up	no	LOC105602061
gene10722	1.40708	0.729697	1	up	no	LOC101110844
gene24222	1.40381	0.729458	1	up	no	MYRF
gene10385	1.40246	0.480239	1	up	no	COL25A1
gene15142	1.40217	0.707174	1	up	no	LOC101112584
gene23658	1.40055	0.137936	1	up	no	CD83
gene7720	1.39977	0.0203742	0.815626	up	no	C4H7orf57
gene14238	1.39961	0.622658	1	up	no	C11H17orf47
gene18922	1.39746	0.378932	1	up	no	LOC105613425
id464722	1.39411	0.192939	1	up	no	LOC101107475
gene21012	1.39371	0.405466	1	up	no	LOC105602906
gene17625	1.3901	0.0197694	0.805143	up	no	SLC22A31
gene15786	1.38848	0.226065	1	up	no	FAM177B
gene15244	1.38735	0.63835	1	up	no	MYL4
gene20315	1.38593	0.254649	1	up	no	ESM1
gene8984	1.38592	0.541741	1	up	no	NANOS3
gene19678	1.38375	0.58929	1	up	no	LOC101108161
gene13752	1.38193	0.241333	1	up	no	LOC101119651
gene28861	1.37933	0.232847	1	up	no	LOC101112384
gene29066	1.37841	0.19732	1	up	no	LOC105606016
gene12537	1.37809	0.504446	1	up	no	GRIK2
gene15790	1.3774	0.739417	1	up	no	CCDC185
gene6462	1.37421	0.49294	1	up	no	RHEBL1
gene3311	1.37404	0.124573	1	up	no	FRMPD1
gene29156	1.37189	0.636662	1	up	no	LOC106992038
gene6259	1.37035	0.373837	1	up	no	LOC101113482
gene19026	1.36882	0.0891872	1	up	no	POU2AF1
gene7807	1.36855	0.733992	1	up	no	LOC101123112
gene18725	1.36788	0.262648	1	up	no	TMEM238
gene2855	1.36717	0.225076	1	up	no	LOC101117056
gene11783	1.36667	0.485471	1	up	no	SNX22
gene11693	1.36595	0.160356	1	up	no	JMJD7
gene11639	1.36538	0.0605929	1	up	no	GPR176
gene22875	1.36394	0.378263	1	up	no	RAB44
gene12092	1.36335	0.00677679	0.529279	up	no	LOC105615755
gene9322	1.35747	0.545882	1	up	no	TBXA2R
gene28079	1.35688	0.478489	1	up	no	HS6ST2
gene6167	1.35598	0.605251	1	up	no	KCNC2
gene10838	1.35564	0.270296	1	up	no	AREG
gene6228	1.35561	0.360903	1	up	no	MGAT4C
gene5075	1.35123	0.267866	1	up	no	NTNG2
gene1181	1.35116	0.255388	1	up	no	SEMA6C
gene1367	1.34865	0.454123	1	up	no	LOC100037664
gene9903	1.34607	0.468407	1	up	no	RELL2
gene16261	1.33932	0.0858561	1	up	no	CACNA1E
gene24123	1.33211	0.493599	1	up	no	ADAMTS8
gene18000	1.32951	0.737861	1	up	no	LOC101119073
gene16807	1.32924	0.299696	1	up	no	LOC101106787
id254263	1.32663	0.708465	1	up	no	LOC101110597
gene24882	1.32448	0.556099	1	up	no	NRAP
gene7482	1.3234	0.590793	1	up	no	LOC105609492
gene9771	1.32264	1.13452e-05	0.0101732	up	yes	TGFBI
gene24342	1.32214	0.504272	1	up	no	CDCA5
gene17773	1.31901	0.735365	1	up	no	DRC7
gene15906	1.31786	0.00482167	0.436873	up	no	F5
gene15789	1.31501	0.185354	1	up	no	SUSD4
gene18068	1.31213	0.0822018	1	up	no	PROSER3
gene25068	1.31149	0.314781	1	up	no	LOC101106814
gene25557	1.30943	0.108843	1	up	no	TELO2
gene17581	1.30855	0.620188	1	up	no	C14H16orf74
gene6706	1.30519	0.136777	1	up	no	NDUFA4L2
gene13093	1.30413	0.481354	1	up	no	ADGRB1
gene16369	1.30248	0.230571	1	up	no	KCNH1
id593159	1.3008	0.735876	1	up	no	LOC101115196
gene6227	1.30032	0.670928	1	up	no	NTS
gene28611	1.30022	0.62524	1	up	no	TRNAG-CCC
gene2291	1.29842	0.136967	1	up	no	GHSR
gene8368	1.29712	0.625111	1	up	no	LOC101107957
gene2211	1.29579	0.517383	1	up	no	CHRD
gene15077	1.29435	0.431652	1	up	no	LOC101117431
gene24477	1.29126	0.504063	1	up	no	TRNAA-AGC
gene12451	1.29044	0.541798	1	up	no	HS3ST5
gene12145	1.28891	0.314295	1	up	no	PAPLN
gene16418	1.28823	0.416729	1	up	no	ATP6V1G3
gene28775	1.28809	0.733203	1	up	no	LOC101117062
gene7779	1.28645	0.733089	1	up	no	DLX6
gene22746	1.28517	0.708879	1	up	no	LOC101111753
gene5569	1.28154	0.708185	1	up	no	LOC106990982
gene2576	1.28117	0.607992	1	up	no	TRNAC-GCA
gene17571	1.27996	0.712248	1	up	no	LOC106991582
gene8652	1.27929	0.124246	1	up	no	RNF32
gene22793	1.279	0.093315	1	up	no	B3GALT4
gene2795	1.27826	0.708486	1	up	no	DAZL
gene27100	1.27665	0.192381	1	up	no	LOC105605295
gene28793	1.27365	0.062773	1	up	no	LOC101120815
gene7401	1.27286	0.378222	1	up	no	NTF3
gene20178	1.2721	0.000295546	0.0826345	up	no	ENC1
gene14037	1.27151	0.606816	1	up	no	LOC105614203
gene23599	1.27032	0.429635	1	up	no	DCDC2
gene10400	1.26965	0.140006	1	up	no	DKK2
gene5155	1.26915	0.742633	1	up	no	LCN2
gene29233	1.26838	0.272289	1	up	no	LOC101121500
gene18614	1.26824	0.631335	1	up	no	TRNAC-GCA
gene26801	1.26823	0.588744	1	up	no	OGDHL
gene9527	1.26806	0.68661	1	up	no	LOC101109615
gene28467	1.26774	0.648169	1	up	no	LOC101115194
gene26336	1.266	0.0120967	0.678844	up	no	GNA12
gene12426	1.26497	0.733385	1	up	no	RFX6
gene2774	1.26439	0.292946	1	up	no	COL6A6
gene12918	1.2614	0.0060456	0.498807	up	no	RNASET2
gene14556	1.26081	0.00464219	0.436312	up	no	SMTNL2
gene29161	1.26039	0.608232	1	up	no	LOC105606063
gene20549	1.25898	0.586524	1	up	no	AHRR
gene23721	1.25839	0.571643	1	up	no	NRN1
gene3183	1.25732	0.710992	1	up	no	CHRNA2
gene14649	1.25514	0.303831	1	up	no	TMEM95
gene3242	1.25103	0.206711	1	up	no	NPM2
gene21256	1.24984	0.4887	1	up	no	GNAZ
gene9802	1.24871	0.0496298	1	up	no	EGR1
gene21660	1.24598	0.421237	1	up	no	LOC105601883
gene18067	1.24563	0.3069	1	up	no	HSPB6
gene27826	1.24493	0.0884211	1	up	no	LOC101123097
gene4186	1.24154	0.487138	1	up	no	LOC101105724
gene26164	1.23915	0.307995	1	up	no	LOC106991890
gene10715	1.23892	0.709966	1	up	no	ARL9
gene3520	1.23796	0.740561	1	up	no	LOC105608073
gene14398	1.23666	0.948406	1	up	no	VTN
gene22454	1.23666	0.948406	1	up	no	LOC101115577
gene24450	1.23666	0.948406	1	up	no	CARNS1
gene3547	1.23666	0.948406	1	up	no	LOC101121753
id254291	1.23626	0.713338	1	up	no	LOC101113415
gene25514	1.23461	0.39373	1	up	no	FAM195A
gene13183	1.23135	0.278498	1	up	no	KLHL38
gene29228	1.2308	0.471236	1	up	no	LOC443162
gene29131	1.23064	0.249893	1	up	no	LOC101122848
gene3365	1.22918	0.686439	1	up	no	LOC105607745
gene16796	1.22631	0.616327	1	up	no	CST7
gene4523	1.22597	0.0962294	1	up	no	LOC105606759
gene17616	1.22531	0.195855	1	up	no	LOC105602054
gene25606	1.22241	0.320887	1	up	no	PRSS22
gene23451	1.22113	0.106011	1	up	no	ZNF391
gene24300	1.22112	0.0751146	1	up	no	FLRT1
gene27846	1.2202	0.53305	1	up	no	F8A1
gene4568	1.21711	0.0493949	1	up	no	IRS1
gene17354	1.21465	0.422962	1	up	no	WFDC3
gene24469	1.21451	0.412639	1	up	no	LOC101112687
gene414	1.21432	0.360486	1	up	no	C1H1orf185
gene488	1.21364	0.712104	1	up	no	BSND
gene4757	1.21317	0.167762	1	up	no	FAM46B
gene28383	1.21247	0.481131	1	up	no	LOC101119623
gene9435	1.21244	0.0368642	0.988715	up	no	SNX24
gene1498	1.20858	0.214534	1	up	no	IGSF9
gene24917	1.2077	0.185234	1	up	no	EMX2
gene12921	1.20769	0.738537	1	up	no	GPR31
gene15788	1.20601	0.0678922	1	up	no	TLR5
gene23659	1.20304	0.22745	1	up	no	RNF182
gene16290	1.201	0.85823	1	up	no	APOBEC4
gene11097	1.19911	0.858103	1	up	no	LOC105601929
gene7634	1.19766	0.028107	0.910772	up	no	LOC105610652
gene1371	1.19382	0.503714	1	up	no	MEX3A
gene28450	1.19361	0.689385	1	up	no	LOC105605749
gene4782	1.19339	0.0170468	0.776677	up	no	CATSPER4
gene10496	1.19317	0.00771292	0.561557	up	no	GPRIN3
gene25066	1.19299	0.57155	1	up	no	LOC105601878
gene13110	1.19164	0.0797767	1	up	no	FAM135B
gene29031	1.19139	0.234204	1	up	no	LOC105605995
gene21908	1.19056	0.53203	1	up	no	BEGAIN
gene17535	1.18956	0.663999	1	up	no	BCO1
gene13751	1.18752	0.329361	1	up	no	FAM124A
gene15656	1.18582	0.468048	1	up	no	LEMD1
gene15203	1.18025	0.224304	1	up	no	DBF4B
gene1007	1.17982	0.180974	1	up	no	VTCN1
gene22037	1.17966	0.712733	1	up	no	LOC105603317
gene22192	1.1784	0.709142	1	up	no	LOC101119853
gene21181	1.17741	0.537085	1	up	no	LOC101101923
gene19158	1.17698	0.573798	1	up	no	ABCG4
gene28208	1.17186	0.736128	1	up	no	CT83
gene17107	1.17128	0.0891664	1	up	no	REM1
gene6781	1.16837	0.11239	1	up	no	RDH5
gene25040	1.16665	0.323834	1	up	no	LOC105606161
gene12222	1.16632	0.421761	1	up	no	NGB
gene24466	1.16591	0.660804	1	up	no	LOC101111922
gene26464	1.16444	1	1	up	no	LOC101112946
gene2689	1.16251	0.755409	1	up	no	TSPEAR
gene24452	1.16155	0.341071	1	up	no	PTPRCAP
gene23414	1.16114	0.464738	1	up	no	TRNAT-AGU
gene5350	1.16052	0.351104	1	up	no	MYCN
gene4750	1.16031	0.0851145	1	up	no	SYTL1
gene22027	1.15822	0.144064	1	up	no	AKT1
gene26555	1.15646	0.247002	1	up	no	EGR2
gene23127	1.15456	0.187071	1	up	no	ZBTB12
gene6115	1.15265	0.172008	1	up	no	GPAT2
gene14116	1.15224	0.0788218	1	up	no	IRS2
gene16488	1.15202	0.573037	1	up	no	LOC105613181
gene7784	1.15064	0.146196	1	up	no	TAC1
gene17256	1.14945	0.228137	1	up	no	LOC105616741
gene23238	1.14758	0.69154	1	up	no	LOC101111587
gene568	1.14691	0.753315	1	up	no	LOC105611718
gene25087	1.14495	0.0720403	1	up	no	GALR1
gene28794	1.1406	0.420236	1	up	no	LOC105605887
gene26210	1.14047	0.478957	1	up	no	TFR2
gene13655	1.13834	0.192878	1	up	no	PCDH17
gene3937	1.13697	0.406967	1	up	no	HOXD3
gene22987	1.13575	0.124504	1	up	no	C20H6orf223
gene14610	1.13563	0.688223	1	up	no	VMO1
gene5637	1.1356	0.796387	1	up	no	LOC105606416
gene13494	1.13251	0.448583	1	up	no	FBXO43
gene24555	1.1323	0.390535	1	up	no	RASSF7
gene27113	1.13114	0.195365	1	up	no	LOC105605252
gene13041	1.13111	0.34847	1	up	no	SMPD5
gene15874	1.12991	0.860345	1	up	no	PLD5
gene6690	1.12786	0.00581429	0.489304	up	no	SLC26A10
gene29127	1.12699	0.574544	1	up	no	LOC101122341
id199925	1.12693	0.853277	1	up	no	LOC101119040
gene9438	1.12683	0.659809	1	up	no	ZNF474
[truncated: 16,972 more rows]
