# Supplementary material for: Transcriptome Analysis Revealed Long Non-Coding RNAs Associated with mRNAs in Sheep Thyroid Gland under Different Photoperiods
Source: Genes (Basel). 2022 Mar 28;13(4):606. doi: 10.3390/genes13040606 (PMC9024850; doi:10.3390/genes13040606)
Supplement: Supplementary file 1 [file genes-13-00606-s001.zip › Supplementary/Table S3.xlsx]

## Sheet: mRNA-BP
Term_name	LP42T_SPLP42T	SP42T_LP42T	SP42T_SPLP42T
anatomical structure development	1	0.0199731	1
anatomical structure morphogenesis	1	0.0219119	1
antigen processing and presentation	0.00270501	1	1
antigen processing and presentation of endogenous antigen	0.0436801	1	1
antigen processing and presentation of endogenous peptide antigen	0.0398683	1	1
antigen processing and presentation of endogenous peptide antigen via MHC class I	0.0398683	1	1
antigen processing and presentation of exogenous antigen	0.0382546	1	1
antigen processing and presentation of exogenous peptide antigen	0.0305466	1	1
antigen processing and presentation of exogenous peptide antigen via MHC class Ib	0.025106	1	1
antigen processing and presentation of exogenous protein antigen via MHC class Ib, TAP-dependent	0.025106	1	1
antigen processing and presentation of peptide antigen	0.0221342	1	1
antigen processing and presentation of peptide antigen via MHC class Ib	0.025106	1	1
antigen processing and presentation via MHC class Ib	0.0494474	1	1
axonemal central apparatus assembly	1	0.0255215	1
behavior	1	0.0219119	1
bile acid secretion	0.0398683	1	1
biological adhesion	1	9.22506e-05	1
cation transport	1	0.0499178	1
cell adhesion	1	8.52906e-05	1
cell chemotaxis	0.019787	1	1
cell-cell adhesion	1	0.00129809	1
cell-cell adhesion via plasma-membrane adhesion molecules	1	0.00203048	1
cellular developmental process	1	0.0242042	0.0384732
cellular response to bile acid	0.0182077	1	1
cellular response to chemical stimulus	0.00125296	1	0.0370747
cellular response to cytokine stimulus	0.000388718	1	0.0308034
cellular response to interferon-alpha	0.000127856	1	0.0171912
cellular response to interferon-gamma	0.0012261	1	1
cellular response to organic substance	0.00110616	1	1
cellular response to stimulus	0.0404179	1	1
cellular response to virus	1	1	0.0219337
chemical homeostasis	0.0243747	1	1
chemokine-mediated signaling pathway	5.15083e-05	1	1
circadian rhythm	1	0.0255215	1
complement activation	0.00496797	1	1
complement activation, classical pathway	0.0131886	1	1
cytokine-mediated signaling pathway	2.94612e-06	1	1
defense response	4.51444e-17	1	8.85342e-06
defense response to other organism	3.12241e-10	1	0.000192576
defense response to virus	5.01814e-13	1	7.12415e-07
developmental process	1	0.0242042	0.00315407
homophilic cell adhesion via plasma membrane adhesion molecules	1	0.0141823	1
humoral immune response	0.0121658	1	1
immune effector process	9.92017e-13	1	0.00294103
immune response	4.8298e-10	1	0.0056504
immune system process	2.42457e-15	1	0.000474354
inflammatory response	0.0054188	1	1
innate immune response	5.49894e-10	1	0.00508262
inner ear morphogenesis	1	0.0213211	1
interferon-gamma-mediated signaling pathway	0.000602064	1	1
intrinsic apoptotic signaling pathway	1	1	0.0370747
intrinsic apoptotic signaling pathway in response to DNA damage	1	1	0.0388144
leukocyte chemotaxis	0.0118549	1	1
locomotory behavior	1	0.0499178	1
lymphocyte chemotaxis	0.0382546	1	1
meiotic cell cycle	0.0382546	1	1
metal ion transport	1	0.0107926	1
metanephros development	1	0.0219119	1
monocyte chemotaxis	0.0369106	1	1
mononuclear cell migration	0.0407466	1	1
multi-organism process	0.000129931	1	1
multicellular organismal process	1	0.00046713	1
multicellular organismal response to stress	0.0398683	1	1
myeloid leukocyte differentiation	0.0494474	1	1
negative regulation of angiogenesis	1	0.0494774	0.0139697
negative regulation of biological process	1	1	5.79718e-05
negative regulation of biomineral tissue development	0.0398683	1	1
negative regulation of blood vessel morphogenesis	1	0.0499178	0.0145767
negative regulation of bone mineralization	0.029799	1	1
negative regulation of cellular process	1	1	0.000288565
negative regulation of cellular protein metabolic process	1	1	0.0227873
negative regulation of endopeptidase activity	1	1	0.0179918
negative regulation of macromolecule metabolic process	1	1	0.0488935
negative regulation of metalloendopeptidase activity	1	1	0.0386713
negative regulation of metallopeptidase activity	1	1	0.0386713
negative regulation of multi-organism process	0.000413546	1	0.00854042
negative regulation of multicellular organismal process	1	1	0.0171912
negative regulation of neuron apoptotic process	1	0.045059	1
negative regulation of nitrogen compound metabolic process	1	1	0.0224851
negative regulation of peptidase activity	1	1	0.0219337
negative regulation of protein metabolic process	1	1	0.0258333
negative regulation of vasculature development	1	1	0.0179918
negative regulation of viral genome replication	3.12198e-07	1	0.00137817
negative regulation of viral life cycle	4.74719e-06	1	0.00634029
negative regulation of viral process	6.34039e-05	1	0.00721487
neuromuscular process	1	0.0219119	1
olfactory pit development	1	0.0499178	1
positive regulation of I-kappaB kinase/NF-kappaB signaling	1	1	0.0119271
positive regulation of antigen processing and presentation	0.0398683	1	1
positive regulation of biological process	0.0398683	1	0.0219337
positive regulation of cell communication	0.0488284	1	1
positive regulation of cysteine-type endopeptidase activity	1	1	0.019803
positive regulation of cysteine-type endopeptidase activity involved in apoptotic process	1	0.041982	0.0403759
positive regulation of cytokine production	0.0382546	1	0.0386713
positive regulation of cytokine production involved in immune response	1	1	0.0386713
positive regulation of endopeptidase activity	1	0.0400589	0.0139697
positive regulation of immune response	0.00983646	1	1
positive regulation of immune system process	0.000426749	1	1
positive regulation of mitochondrial outer membrane permeabilization involved in apoptotic signaling pathway	1	1	0.0219337
positive regulation of multicellular organismal process	0.0162649	1	1
positive regulation of peptidase activity	1	0.045059	0.0179918
positive regulation of phospholipid translocation	0.0300151	1	1
positive regulation of receptor-mediated endocytosis	0.0313506	1	1
positive regulation of response to external stimulus	0.00875027	1	1
positive regulation of response to stimulus	0.00070737	1	1
positive regulation of signal transduction	0.0364928	1	1
posterior midgut development	1	0.0255215	1
protein activation cascade	0.00575121	1	1
rRNA import into mitochondrion	1	1	0.0386713
regulation of I-kappaB kinase/NF-kappaB signaling	1	1	0.00854042
regulation of angiogenesis	1	1	0.0171912
regulation of behavior	1	0.0401535	1
regulation of biological quality	1	7.46333e-05	1
regulation of cAMP-mediated signaling	0.00370254	1	1
regulation of cell communication	1	0.0219119	0.00209722
regulation of cell differentiation	1	1	0.0242052
regulation of cysteine-type endopeptidase activity	1	1	0.00161155
regulation of cysteine-type endopeptidase activity involved in apoptotic process	1	1	0.00198214
regulation of cytokine production	0.04336	1	0.00128012
regulation of cytokine production involved in immune response	1	1	0.0386713
regulation of developmental process	0.0221342	0.00776589	0.00162207
regulation of endopeptidase activity	1	1	8.55483e-05
regulation of homeostatic process	0.0225431	1	1
regulation of hydrolase activity	1	1	0.00315407
regulation of immune response	0.00422238	1	1
regulation of immune system process	0.000127856	1	1
regulation of ion homeostasis	0.00125296	1	1
regulation of membrane depolarization	0.0018521	1	1
regulation of membrane potential	0.0315475	0.000461539	1
regulation of mitochondrial depolarization	0.0182077	1	1
regulation of mitochondrial outer membrane permeabilization involved in apoptotic signaling pathway	1	1	0.0419367
regulation of molecular function	1	1	0.0383767
regulation of multi-organism process	0.0054188	1	1
regulation of multicellular organismal development	0.00855538	0.0132307	0.00198214
regulation of multicellular organismal process	0.00293987	0.00280096	2.27981e-05
regulation of nephron tubule epithelial cell differentiation	1	1	0.0402874
regulation of neuron death	1	0.0449778	1
regulation of peptidase activity	1	1	0.000143532
regulation of phospholipid translocation	0.0300151	1	1
regulation of response to external stimulus	0.0295884	1	1
regulation of response to stimulus	0.00359697	1	0.00341679
regulation of signal transduction	1	1	0.00634029
regulation of signaling	1	0.0213211	0.00192248
regulation of symbiosis, encompassing mutualism through parasitism	0.00583745	1	1
regulation of transcription from RNA polymerase II promoter	1	1	0.0136147
regulation of vasculature development	1	1	0.0264608
regulation of viral genome replication	1.79372e-05	1	0.0419367
regulation of viral life cycle	0.000363113	1	1
regulation of viral process	0.00290661	1	1
release of cytochrome c from mitochondria	1	0.0242042	1
response to bile acid	0.0182077	1	1
response to biotic stimulus	4.59499e-09	1	3.15205e-05
response to chemical	0.000602064	1	0.0386713
response to cytokine	6.92211e-08	1	5.79718e-05
response to external biotic stimulus	1.84368e-09	1	3.53165e-05
response to external stimulus	1.1821e-06	1	0.00315407
response to fenofibrate	0.0182077	1	1
response to interferon-alpha	1.06162e-05	1	0.00209722
response to interferon-gamma	5.37285e-05	1	1
response to ischemia	1	0.045059	0.0386713
response to nitrosative stress	0.0398683	1	1
response to organic cyclic compound	1	0.0242042	1
response to organic substance	0.000602064	1	1
response to other organism	1.83548e-09	1	4.43013e-05
response to stimulus	5.67681e-07	1	0.00788706
response to stress	1.37723e-08	1	0.000298717
response to tumor necrosis factor	0.0382546	1	1
response to type I interferon	1	1	0.00104577
response to virus	1.01319e-11	1	7.12415e-07
rhythmic process	1	0.0323901	1
secretion	0.0182077	1	1
sensory perception of mechanical stimulus	1	0.0449778	1
sensory perception of sound	1	0.0400589	1
type I interferon signaling pathway	1.12608e-06	1	0.00315407
unsaturated fatty acid metabolic process	0.0391334	1	1

## Sheet: mRNA-CC
Term_name	LP42T_SPLP42T	SP42T_LP42T	SP42T_SPLP42T
basolateral plasma membrane	1	0.0183671	1
cation channel complex	1	0.0455997	1
cell projection	1	0.0248944	1
dendritic shaft	1	0.0248944	1
extracellular matrix	1	0.0429381	1
extracellular region	0.00859864	1	1
integral component of membrane	1	0.0183671	1
integral component of plasma membrane	1	0.0219094	1
intrinsic component of membrane	1	0.013357	1
intrinsic component of plasma membrane	1	0.0248944	1
ion channel complex	1	0.0203461	1
membrane part	1	0.00483992	1
neuron part	1	0.01941	1
neuron projection	1	0.00612062	1
plasma membrane bounded cell projection	1	0.0183671	1
plasma membrane part	1	0.00483992	1
plasma membrane region	1	0.0183671	1
postsynapse	1	0.0366105	1
postsynaptic membrane	1	0.0263678	1
proteinaceous extracellular matrix	1	0.0183671	1
synapse part	1	0.00483992	1
synaptic membrane	1	0.039645	1
transmembrane transporter complex	1	0.0183671	1
transporter complex	1	0.0183671	1

## Sheet: mRNA-MF
Term_name	LP42T_SPLP42T	SP42T_LP42T	SP42T_SPLP42T
2'-5'-oligoadenylate synthetase activity	1.12131e-05	1	1
RNA polymerase II proximal promoter sequence-specific DNA binding	1	0.0374565	1
anion binding	0.016267	1	1
arachidonic acid binding	1	0.0393213	1
calcium ion binding	1	0.0150244	1
carbohydrate derivative binding	0.016267	1	1
cation channel activity	1	0.000241335	1
cation transmembrane transporter activity	1	0.00213346	1
channel activity	1	4.08441e-05	1
chemokine activity	0.016267	1	1
chemokine receptor binding	0.0177341	1	1
cyclic nucleotide binding	1	0.0447542	1
double-stranded RNA binding	0.0042732	1	1
gated channel activity	1	0.000241335	1
glycosaminoglycan binding	1	0.0204798	1
heparin binding	1	0.0150244	1
icosanoid binding	1	0.0498695	1
icosatetraenoic acid binding	1	0.0498695	1
inorganic cation transmembrane transporter activity	1	0.0106947	1
inorganic molecular entity transmembrane transporter activity	1	0.000282894	1
ion channel activity	1	4.11044e-05	1
ion gated channel activity	1	0.000241335	1
ion transmembrane transporter activity	1	0.000241335	1
ligand-gated channel activity	1	0.000495753	1
ligand-gated ion channel activity	1	0.000495753	1
mechanosensitive cation channel activity	1	0.00168271	1
mechanosensitive ion channel activity	1	0.000241335	1
mechanosensitived potassium channel activity	1	0.00892338	1
metal ion transmembrane transporter activity	1	0.00157266	1
monovalent inorganic cation transmembrane transporter activity	1	0.00823738	1
passive transmembrane transporter activity	1	4.08441e-05	1
potassium channel activity	1	0.00506084	1
potassium ion transmembrane transporter activity	1	0.00419939	1
proximal promoter sequence-specific DNA binding	1	0.0253975	1
sequence-specific double-stranded DNA binding	1	0.0325334	1
steroid hormone receptor activity	1	0.0334068	1
substrate-specific channel activity	1	4.08441e-05	1
sulfur compound binding	1	0.045773	1
thyroid hormone binding	1	0.0498695	1
transcription regulatory region sequence-specific DNA binding	1	0.0212643	1
transmembrane transporter activity	1	0.000147583	1
transporter activity	1	0.00168271	1
voltage-gated cation channel activity	1	0.0108109	1
voltage-gated channel activity	1	0.0265611	1
voltage-gated ion channel activity	1	0.0265611	1
voltage-gated potassium channel activity	1	0.00314379	1
voltage-gated sodium channel activity	1	0.0449136	1

## Sheet: mRNA-KEGG
LP42-SPLP42
Description	Gene_DE	q_value	Rich_Ratio	Size
Hepatitis C	11	0.00030061	4.61827	4
Influenza A	12	0.00030061	3.88578	5
Staphylococcus aureus infection	7	0.000307198	7.89149	3
Measles	10	0.000370718	4.41139	4
Complement and coagulation cascades	8	0.000681301	5.35184	3
Ovarian steroidogenesis	5	0.0232564	5.43546	2
Pertussis	6	0.0232564	4.24725	3
Regulation of lipolysis in adipocytes	5	0.0232564	5.24803	2
SP42-LP42
Description	Gene_DE	q_value	Rich_Ratio	Size
Protein digestion and absorption	8	0.00796041	5.78091	5
Taste transduction	6	0.0231886	6.46798	4
Circadian rhythm - fly	3	0.0376351	17.9339	2
SP42-SPLP42
Description	Gene_DE	q_value	Rich_Ratio	Size
Measles	11	0.00188074	4.77711	4
Influenza A	11	0.0168412	3.5066	4
Hepatitis C	9	0.0315362	3.71986	4
Human papillomavirus infection	14	0.0462131	2.43198	5
