# Supplementary material for: Transcriptome Analysis Revealed Long Non-Coding RNAs Associated with mRNAs in Sheep Thyroid Gland under Different Photoperiods
Source: Genes (Basel). 2022 Mar 28;13(4):606. doi: 10.3390/genes13040606 (PMC9024850; doi:10.3390/genes13040606)
Supplement: Supplementary file 1 [file genes-13-00606-s001.zip › Supplementary/Table S4.xlsx]

## Sheet: SP-SPLP-MF
Term_name	Accession	p-value	FDR	Alt_id	Background_Count	DE_Gene	DE_Count	Up_Gene	Up_Count	Down_Gene	Down_Count	Links	Result
organic cyclic compound binding	GO:0097159	7.48691e-11	7.72275e-08	--	7395	gene20081|gene5644|gene13068|gene21579|gene10848|gene7684|gene8291|gene2114|gene5130|gene13061|gene22475|gene22474|gene16691|gene20618|gene16695|gene5486|gene27455|gene16698|gene12885|gene24441|gene12027|gene24438|gene20811|gene20810|gene22999|gene14491|gene23820|gene20073|gene23558|gene4353|gene3423|gene23001|gene23552|gene6353|gene22579|gene23557|gene16660|gene23006|gene18855|gene5137|gene5047|…	1131	gene14533|gene7468|gene26013|gene2811|gene5943|gene22418|gene17429|gene4501|gene6394|gene27426|gene13282|gene26995|gene5513|gene8595|gene24370|gene14100|gene29219|gene29194|gene20965|gene321|gene1737|gene9709|gene26268|gene26269|gene2852|gene243|gene26260|gene26261|gene3854|gene3423|gene7942|gene7941|gene4431|gene23751|gene24623|gene3459|gene17322|gene17321|gene12489|gene19670|gene13720|gene12480…	791	gene14820|gene7772|gene22492|gene337|gene24688|gene27145|gene27706|gene3690|gene230|gene8469|gene21975|gene16456|gene5067|gene15443|gene17433|gene5063|gene5905|gene21472|gene15187|gene20073|gene16428|gene4419|gene5095|gene1359|gene8050|gene14994|gene2616|gene16034|gene19279|gene14992|gene9934|gene21175|gene5906|gene4182|gene10613|gene13633|gene13632|gene8594|gene14108|gene21333|gene13730|gene2644…	340	http://amigo.geneontology.org/amigo/term/GO:0097159	yes
heterocyclic compound binding	GO:1901363	3.90038e-11	7.72275e-08	--	7319	gene20081|gene5644|gene13068|gene21579|gene10848|gene7684|gene8291|gene2114|gene5130|gene13061|gene22475|gene22474|gene16691|gene20618|gene16695|gene5486|gene27455|gene16698|gene12885|gene24441|gene12027|gene24438|gene20811|gene20810|gene22999|gene14491|gene23820|gene14889|gene23558|gene4353|gene3423|gene23001|gene23552|gene6353|gene22579|gene23557|gene16660|gene23006|gene18855|gene5137|gene5047|…	1123	gene14533|gene7468|gene26013|gene2811|gene5943|gene22418|gene17429|gene4501|gene6394|gene27426|gene13282|gene26995|gene5513|gene8595|gene24370|gene14100|gene29219|gene29194|gene20965|gene321|gene1737|gene9709|gene26268|gene26269|gene2852|gene243|gene26260|gene26261|gene3854|gene3423|gene7942|gene7941|gene4431|gene23751|gene24623|gene3459|gene17322|gene17321|gene12489|gene19670|gene13720|gene12480…	786	gene14820|gene7772|gene22492|gene337|gene24688|gene27145|gene27706|gene3690|gene230|gene8469|gene21975|gene16456|gene5067|gene15443|gene17433|gene5063|gene5905|gene21472|gene15187|gene17022|gene16428|gene4419|gene5095|gene1359|gene8050|gene14994|gene2616|gene16034|gene19279|gene14992|gene9934|gene13632|gene21175|gene5906|gene4182|gene10613|gene13633|gene12800|gene8594|gene14108|gene21333|gene1373…	337	http://amigo.geneontology.org/amigo/term/GO:1901363	yes
enzyme binding	GO:0019899	4.98586e-08	3.42861e-05	--	1516	gene7499|gene1124|gene17187|gene27115|gene5403|gene17923|gene851|gene5133|gene18531|gene27217|gene20317|gene13573|gene26189|gene21156|gene4876|gene6109|gene28433|gene18407|gene24229|gene19208|gene6196|gene22897|gene14491|gene12026|gene24478|gene19283|gene14151|gene19287|gene25896|gene3953|gene15026|gene5402|gene6518|gene19629|gene2845|gene21607|gene29246|gene3130|gene14660|gene15992|gene3666|gene…	271	gene18190|gene15992|gene21607|gene25839|gene22499|gene7673|gene2845|gene10898|gene27545|gene12|gene4355|gene6157|gene23588|gene6518|gene22859|gene15724|gene10459|gene631|gene17485|gene3130|gene15401|gene11667|gene25983|gene7490|gene2852|gene15458|gene4533|gene25583|gene23213|gene19764|gene19767|gene5209|gene27047|gene12803|gene4431|gene15112|gene11631|gene10119|gene29204|gene11778|gene17614|gene1…	185	gene26655|gene15443|gene21724|gene16456|gene18296|gene6964|gene16037|gene10613|gene11055|gene26788|gene8346|gene21831|gene7499|gene9746|gene1124|gene16448|gene21304|gene21142|gene413|gene22796|gene15344|gene7396|gene19287|gene14144|gene13054|gene19208|gene7685|gene3521|gene22874|gene24116|gene19854|gene24742|gene13825|gene7473|gene17187|gene21118|gene412|gene26002|gene4052|gene13230|gene20978|gen…	86	http://amigo.geneontology.org/amigo/term/GO:0019899	yes
DNA binding	GO:0003677	1.13182e-07	4.31699e-05	GO:0043566	2718	gene5644|gene13068|gene5137|gene13061|gene16695|gene27455|gene20810|gene14491|gene23558|gene3423|gene23001|gene23552|gene8997|gene23557|gene5038|gene23554|gene18855|gene14660|gene27104|gene25394|gene18084|gene11916|gene2891|gene8106|gene4734|gene4737|gene4730|gene28036|gene25095|gene8191|gene24258|gene21451|gene4743|gene13209|gene18319|gene3236|gene7426|gene3045|gene628|gene937|gene28610|gene2921…	447	gene8191|gene1358|gene21229|gene26013|gene12158|gene20642|gene3937|gene235|gene17429|gene4501|gene21311|gene21368|gene17430|gene27426|gene24295|gene21471|gene6748|gene17637|gene9102|gene26995|gene25283|gene6389|gene8054|gene14338|gene5513|gene23749|gene9508|gene3130|gene25592|gene12097|gene8704|gene14100|gene29219|gene13240|gene21434|gene1737|gene26100|gene17830|gene17836|gene25620|gene2852|gene2…	308	gene14820|gene1359|gene27706|gene6777|gene230|gene25639|gene17433|gene5063|gene21472|gene16752|gene25168|gene14994|gene16034|gene19279|gene14992|gene24116|gene22708|gene24839|gene14108|gene13730|gene26449|gene3236|gene23360|gene20810|gene17529|gene18806|gene11835|gene3316|gene3733|gene22663|gene23753|gene11771|gene25171|gene18332|gene8106|gene9825|gene22839|gene17935|gene5282|gene25715|gene6463|g…	139	http://amigo.geneontology.org/amigo/term/GO:0003677	yes
nucleoside phosphate binding	GO:1901265	1.36917e-07	4.31699e-05	--	2971	gene3392|gene10848|gene2114|gene2112|gene22475|gene16691|gene27455|gene20318|gene24441|gene24438|gene20811|gene11028|gene23820|gene14889|gene22579|gene23006|gene5047|gene25394|gene11916|gene5209|gene22587|gene13015|gene4730|gene28036|gene9305|gene24623|gene21452|gene10215|gene8198|gene21457|gene6520|gene2806|gene29194|gene15207|gene27338|gene937|gene10545|gene3162|gene8083|gene17885|gene25502|gen…	483	gene14533|gene7468|gene24936|gene22418|gene6394|gene26995|gene8595|gene24370|gene6091|gene29194|gene20965|gene9709|gene243|gene5943|gene7942|gene12803|gene4431|gene23751|gene3459|gene23006|gene13910|gene4842|gene22234|gene13698|gene4849|gene14920|gene17191|gene5080|gene1188|gene17107|gene20265|gene22974|gene22522|gene5269|gene9688|gene15133|gene23820|gene4599|gene11219|gene2138|gene10617|gene2131…	350	gene7772|gene22492|gene8469|gene21975|gene16456|gene5067|gene15443|gene3437|gene1314|gene8050|gene2208|gene9934|gene4182|gene10613|gene12800|gene8594|gene14108|gene24441|gene21888|gene4943|gene2859|gene22789|gene20811|gene24690|gene1326|gene9113|gene11771|gene5727|gene21142|gene20901|gene15976|gene22900|gene19002|gene8586|gene2112|gene15344|gene12162|gene24294|gene213|gene24427|gene13919|gene2102…	133	http://amigo.geneontology.org/amigo/term/GO:1901265	yes
ion binding	GO:0043167	1.4648e-07	4.31699e-05	--	7191	gene12880|gene5644|gene17687|gene13068|gene21579|gene7684|gene10843|gene2112|gene22475|gene16691|gene5482|gene16695|gene27455|gene20318|gene13301|gene16349|gene24441|gene11161|gene24438|gene20811|gene20810|gene17361|gene7107|gene14491|gene20077|gene23820|gene23827|gene20073|gene5030|gene3423|gene19039|gene22579|gene12145|gene23006|gene5040|gene16041|gene5047|gene27104|gene5320|gene2208|gene11246|…	1072	gene14533|gene9185|gene26013|gene5943|gene19182|gene22418|gene6394|gene4508|gene16031|gene19173|gene7786|gene8595|gene24370|gene6099|gene14100|gene29219|gene29194|gene20965|gene321|gene25377|gene26268|gene1323|gene243|gene26260|gene26261|gene6416|gene21467|gene20564|gene3854|gene3423|gene7942|gene12803|gene4431|gene23751|gene21262|gene24623|gene3459|gene5402|gene4232|gene16144|gene21146|gene23006…	743	gene11949|gene14820|gene7772|gene22492|gene13040|gene2747|gene27706|gene16782|gene19273|gene230|gene8469|gene25639|gene14632|gene11946|gene16456|gene5067|gene836|gene17433|gene5905|gene21472|gene1314|gene20073|gene22874|gene2724|gene17857|gene16752|gene8050|gene15273|gene23830|gene16034|gene2208|gene21177|gene14300|gene4182|gene10613|gene14765|gene404|gene8594|gene14108|gene13730|gene28262|gene26…	329	http://amigo.geneontology.org/amigo/term/GO:0043167	yes
nucleotide binding	GO:0000166	1.36917e-07	4.31699e-05	--	2971	gene3392|gene10848|gene2114|gene2112|gene22475|gene16691|gene27455|gene20318|gene24441|gene24438|gene20811|gene23820|gene14889|gene22579|gene23006|gene5047|gene25394|gene11916|gene5080|gene13015|gene4730|gene28036|gene9305|gene24623|gene21452|gene10215|gene8198|gene21457|gene6520|gene2806|gene5269|gene15207|gene27338|gene937|gene4048|gene8493|gene3162|gene8083|gene17885|gene25502|gene22974|gene11…	483	gene14533|gene7468|gene24936|gene22418|gene6394|gene26995|gene8595|gene24370|gene6091|gene29194|gene20965|gene9709|gene243|gene5943|gene7942|gene12803|gene4431|gene23751|gene3459|gene23006|gene13910|gene4842|gene22234|gene13698|gene4849|gene14920|gene17191|gene5080|gene1188|gene17107|gene20265|gene22974|gene22522|gene5269|gene9688|gene15133|gene23820|gene4599|gene11219|gene2138|gene10617|gene2131…	350	gene7772|gene22492|gene8469|gene21975|gene16456|gene5067|gene15443|gene3437|gene1314|gene8050|gene20164|gene9934|gene4182|gene10613|gene12800|gene8594|gene14108|gene24441|gene21888|gene4943|gene2859|gene22789|gene20811|gene24690|gene1326|gene9113|gene11771|gene5727|gene21142|gene20901|gene15976|gene22900|gene19002|gene8586|gene2112|gene15344|gene12162|gene24294|gene213|gene24427|gene13919|gene210…	133	http://amigo.geneontology.org/amigo/term/GO:0000166	yes
small molecule binding	GO:0036094	1.82335e-07	4.70195e-05	--	3284	gene20081|gene3392|gene10848|gene2114|gene5130|gene2112|gene22475|gene16691|gene27455|gene20318|gene24441|gene24438|gene20811|gene7107|gene20077|gene23820|gene20073|gene22579|gene23006|gene5047|gene2208|gene11916|gene5209|gene13390|gene5080|gene13015|gene4730|gene28036|gene9305|gene24623|gene21452|gene10215|gene8198|gene21457|gene6520|gene20098|gene2806|gene5269|gene15207|gene27338|gene937|gene28…	527	gene14533|gene9185|gene24936|gene22418|gene6394|gene26995|gene8595|gene24370|gene6099|gene6091|gene29194|gene20965|gene9709|gene243|gene5943|gene7942|gene12803|gene4431|gene23751|gene3459|gene23006|gene13910|gene4842|gene22234|gene13698|gene4849|gene14920|gene17191|gene5080|gene1188|gene17107|gene20265|gene22974|gene22520|gene22522|gene5269|gene9688|gene29031|gene15133|gene23820|gene4599|gene1121…	379	gene7772|gene22492|gene8469|gene21975|gene16456|gene5067|gene15443|gene5905|gene3437|gene1314|gene20073|gene8050|gene2208|gene9934|gene4182|gene10613|gene12800|gene8594|gene14108|gene24441|gene21888|gene4943|gene2859|gene22789|gene20811|gene22543|gene24690|gene1326|gene20081|gene9113|gene725|gene11771|gene14582|gene5727|gene21142|gene20901|gene15976|gene22900|gene19002|gene8586|gene2112|gene15344…	148	http://amigo.geneontology.org/amigo/term/GO:0036094	yes
transcription regulator activity	GO:0140110	4.24889e-07	9.73939e-05	--	1586	gene28123|gene5644|gene27590|gene23360|gene9937|gene10944|gene5334|gene163|gene4835|gene16695|gene2191|gene11906|gene12097|gene9902|gene4722|gene12158|gene10046|gene20810|gene2461|gene11778|gene8054|gene3797|gene29007|gene12026|gene5614|gene23710|gene22309|gene19873|gene23001|gene4121|gene3953|gene25639|gene5038|gene23006|gene18855|gene11446|gene5403|gene26020|gene3130|gene14660|gene25695|gene151…	276	gene1358|gene18199|gene12158|gene9732|gene3937|gene13831|gene15103|gene7573|gene23588|gene25283|gene6518|gene8054|gene9937|gene5513|gene9307|gene3130|gene12097|gene6419|gene13240|gene1737|gene26100|gene17830|gene17836|gene9191|gene22309|gene9677|gene22787|gene242|gene26260|gene26261|gene5614|gene24242|gene6389|gene6701|gene7439|gene18397|gene2191|gene15112|gene17322|gene17321|gene5726|gene10119|g…	182	gene26655|gene1359|gene27706|gene6777|gene230|gene25639|gene17433|gene21472|gene25168|gene14994|gene16034|gene14992|gene27908|gene3236|gene11320|gene8346|gene23360|gene20810|gene18806|gene13404|gene11835|gene3733|gene16023|gene23753|gene14582|gene25171|gene18332|gene8106|gene21004|gene18880|gene5282|gene25715|gene217|gene17693|gene13693|gene16982|gene6503|gene15839|gene16475|gene17961|gene7849|ge…	94	http://amigo.geneontology.org/amigo/term/GO:0140110	yes
enzyme activator activity	GO:0008047	6.42445e-07	0.000124339	GO:0010577	452	gene851|gene5133|gene27217|gene15735|gene9905|gene15733|gene4720|gene15731|gene7454|gene14151|gene14153|gene3955|gene11275|gene6053|gene11667|gene13466|gene26218|gene18414|gene12133|gene18006|gene24425|gene15398|gene19020|gene25839|gene6964|gene3284|gene25599|gene24294|gene18538|gene6760|gene7473|gene4876|gene21304|gene7685|gene3636|gene5275|gene22874|gene22563|gene25583|gene14647|gene16118|gene2…	97	gene25599|gene16118|gene12133|gene27217|gene3955|gene7556|gene15897|gene8614|gene5585|gene851|gene26218|gene3284|gene16757|gene6157|gene6053|gene5275|gene16765|gene25289|gene25839|gene27922|gene14274|gene11275|gene15591|gene5068|gene11667|gene8889|gene1587|gene17783|gene22563|gene22483|gene6760|gene4720|gene1325|gene25583|gene7526|gene15398|gene18006|gene17015|gene7454|gene18538|gene18278|gene256…	62	gene24294|gene24425|gene24408|gene26212|gene7685|gene6964|gene2066|gene22874|gene15273|gene10498|gene19854|gene4876|gene5133|gene27145|gene26102|gene26002|gene7473|gene6637|gene21757|gene21118|gene18414|gene21699|gene21019|gene16023|gene22403|gene2889|gene21304|gene14153|gene21208|gene3911|gene15733|gene15735|gene10582|gene7396|gene19020	35	http://amigo.geneontology.org/amigo/term/GO:0008047	yes
anion binding	GO:0043168	6.62981e-07	0.000124339	--	3121	gene3392|gene5130|gene2112|gene22475|gene16691|gene27455|gene20318|gene24441|gene11161|gene24438|gene20811|gene7107|gene20077|gene23827|gene20073|gene22579|gene23006|gene9303|gene5047|gene15992|gene2208|gene13390|gene22587|gene11668|gene27197|gene11028|gene24623|gene11783|gene10215|gene8198|gene13209|gene6520|gene7427|gene29194|gene15207|gene27338|gene937|gene28614|gene8493|gene3162|gene8083|gene…	499	gene14533|gene7468|gene5943|gene22418|gene6394|gene8595|gene24370|gene6091|gene29194|gene243|gene7942|gene12803|gene4431|gene23751|gene3459|gene4232|gene23006|gene13910|gene22234|gene13698|gene4849|gene20192|gene14920|gene17191|gene5080|gene1188|gene17107|gene20265|gene22974|gene22520|gene22522|gene9688|gene23827|gene15133|gene4599|gene11219|gene17645|gene10617|gene2131|gene10028|gene20925|gene93…	348	gene11949|gene7772|gene22492|gene8469|gene21975|gene16456|gene5067|gene5905|gene3437|gene1314|gene20073|gene8050|gene26788|gene2208|gene4182|gene10613|gene8594|gene14108|gene28262|gene24441|gene26916|gene21888|gene25036|gene2859|gene22789|gene20811|gene1731|gene22543|gene24690|gene1326|gene11668|gene9113|gene725|gene11771|gene14582|gene5727|gene21142|gene20901|gene22900|gene19002|gene8586|gene211…	151	http://amigo.geneontology.org/amigo/term/GO:0043168	yes
nucleic acid binding	GO:0003676	8.10543e-07	0.000139346	--	4972	gene5644|gene13068|gene21579|gene10848|gene2114|gene13061|gene22474|gene16782|gene16695|gene5486|gene27455|gene16698|gene12885|gene12027|gene20811|gene20810|gene14491|gene23558|gene3423|gene23001|gene23552|gene6353|gene22579|gene23557|gene16660|gene23006|gene18855|gene5137|gene14660|gene27104|gene25394|gene18084|gene11916|gene2891|gene21175|gene8106|gene4734|gene4737|gene4730|gene28036|gene25095|…	759	gene26013|gene2811|gene24936|gene4501|gene27426|gene6748|gene26995|gene5513|gene14100|gene29219|gene321|gene1737|gene9709|gene26268|gene26269|gene2852|gene26260|gene26261|gene3854|gene3423|gene7941|gene4431|gene17322|gene17321|gene12489|gene19670|gene13720|gene12480|gene23006|gene23001|gene4842|gene22232|gene13698|gene22239|gene18423|gene5644|gene22337|gene857|gene25020|gene20264|gene22872|gene22…	519	gene14820|gene21975|gene15443|gene337|gene24688|gene27145|gene27706|gene230|gene25639|gene8836|gene17433|gene5063|gene21472|gene9104|gene17022|gene3690|gene4419|gene1359|gene25168|gene14994|gene2616|gene16034|gene19279|gene14992|gene9934|gene21175|gene5906|gene4182|gene22708|gene13633|gene12800|gene24839|gene14108|gene13730|gene26449|gene25531|gene3236|gene16023|gene2859|gene23360|gene20811|gene2…	240	http://amigo.geneontology.org/amigo/term/GO:0003676	yes
adenyl ribonucleotide binding	GO:0032559	1.16046e-06	0.000184156	--	1813	gene15148|gene5168|gene8609|gene27594|gene9656|gene15633|gene2112|gene22475|gene27110|gene16104|gene16691|gene11675|gene11905|gene16516|gene27455|gene23137|gene4876|gene24441|gene28433|gene26594|gene14300|gene1722|gene25252|gene15675|gene998|gene14889|gene11771|gene1314|gene17281|gene9983|gene25469|gene4089|gene22579|gene15026|gene23006|gene955|gene21600|gene2208|gene21975|gene4849|gene10613|gene…	307	gene14533|gene21600|gene15992|gene1722|gene18199|gene8198|gene5107|gene20379|gene22418|gene26319|gene6394|gene21368|gene22399|gene11821|gene17|gene2537|gene11210|gene8970|gene22859|gene10617|gene955|gene11056|gene2994|gene9508|gene24370|gene22999|gene9503|gene6091|gene15602|gene29194|gene25982|gene25983|gene24510|gene15653|gene15458|gene243|gene20657|gene2587|gene7098|gene5209|gene13189|gene12803…	223	gene12593|gene24294|gene21975|gene1314|gene16428|gene23123|gene5900|gene21026|gene8469|gene7772|gene15254|gene11905|gene13015|gene25699|gene18461|gene3973|gene17192|gene27688|gene3437|gene11711|gene5442|gene5168|gene11497|gene3995|gene11675|gene7684|gene13674|gene20618|gene2208|gene22587|gene2066|gene28433|gene4182|gene10613|gene9113|gene15273|gene14108|gene13210|gene21631|gene24441|gene16456|gen…	84	http://amigo.geneontology.org/amigo/term/GO:0032559	yes
ATP binding	GO:0005524	1.5994e-06	0.000201239	--	1779	gene15148|gene5168|gene8609|gene27594|gene9656|gene15633|gene2112|gene22475|gene27110|gene16104|gene16691|gene11675|gene11905|gene16516|gene27455|gene23137|gene4876|gene24441|gene26594|gene14300|gene1722|gene25252|gene15675|gene998|gene14889|gene11771|gene1314|gene17281|gene9983|gene25469|gene4089|gene22579|gene15026|gene23006|gene955|gene21600|gene2208|gene21975|gene4849|gene10613|gene4431|gene1…	301	gene14533|gene21600|gene15992|gene1722|gene18199|gene8198|gene5107|gene20379|gene22418|gene26319|gene6394|gene21368|gene22399|gene11821|gene17|gene2537|gene11210|gene8970|gene22859|gene10617|gene955|gene11056|gene2994|gene9508|gene24370|gene22999|gene9503|gene6091|gene15602|gene29194|gene25982|gene25983|gene24510|gene15653|gene15458|gene243|gene20657|gene2587|gene7098|gene5209|gene13189|gene12803…	218	gene12593|gene24294|gene21975|gene1314|gene16428|gene23123|gene5900|gene21026|gene8469|gene7772|gene15254|gene11905|gene13015|gene25699|gene18461|gene3973|gene17192|gene27688|gene3437|gene11711|gene5442|gene5168|gene11497|gene3995|gene11675|gene7684|gene13674|gene20618|gene2208|gene22587|gene2066|gene4182|gene10613|gene9113|gene15273|gene14108|gene13210|gene21631|gene24441|gene16456|gene14120|gen…	83	http://amigo.geneontology.org/amigo/term/GO:0005524	yes
transcription cofactor activity	GO:0003712	1.73678e-06	0.000201239	--	528	gene5403|gene5334|gene11906|gene9902|gene4722|gene11778|gene8054|gene3797|gene22309|gene19873|gene25403|gene4121|gene3953|gene6518|gene22787|gene1551|gene17279|gene8743|gene163|gene19706|gene27749|gene21451|gene13720|gene27908|gene14263|gene10119|gene5558|gene3236|gene17961|gene19143|gene18199|gene7507|gene14582|gene11381|gene23588|gene13518|gene22295|gene24295|gene9841|gene17131|gene17830|gene17…	108	gene24295|gene21999|gene9937|gene1358|gene3481|gene51|gene18199|gene27442|gene9303|gene13831|gene3953|gene18397|gene27749|gene12850|gene19143|gene5334|gene23588|gene13190|gene17215|gene8054|gene17212|gene21318|gene15659|gene23684|gene5513|gene3376|gene22309|gene19873|gene8743|gene6431|gene15482|gene17094|gene692|gene19832|gene7507|gene13569|gene17830|gene15103|gene25236|gene4722|gene1737|gene2278…	73	gene26655|gene1359|gene25403|gene11906|gene21451|gene17961|gene11368|gene11381|gene14992|gene5558|gene16475|gene3797|gene27908|gene13518|gene3236|gene11320|gene17857|gene45|gene14994|gene13825|gene26020|gene9135|gene5077|gene3963|gene4769|gene16023|gene17187|gene14582|gene15034|gene5403|gene24260|gene21293|gene14263|gene5282|gene28443	35	http://amigo.geneontology.org/amigo/term/GO:0003712	yes
catalytic activity	GO:0003824	1.75584e-06	0.000201239	--	6962	gene12880|gene5644|gene13068|gene5134|gene10843|gene2112|gene22475|gene16691|gene5482|gene15423|gene7354|gene27455|gene20318|gene13301|gene24441|gene11161|gene24438|gene20811|gene14880|gene14491|gene23820|gene7101|gene10992|gene12154|gene19035|gene22575|gene16665|gene17768|gene16660|gene8992|gene16041|gene16187|gene27109|gene1925|gene4073|gene5321|gene3331|gene2208|gene16960|gene8291|gene2893|gen…	1029	gene14533|gene7468|gene21045|gene19182|gene22793|gene6394|gene27424|gene19774|gene26991|gene7786|gene8595|gene24370|gene24377|gene14100|gene29194|gene20965|gene321|gene3666|gene9709|gene26268|gene6781|gene243|gene21467|gene20564|gene5943|gene15168|gene12806|gene7942|gene12803|gene4431|gene23751|gene21262|gene21265|gene22418|gene21146|gene24087|gene12489|gene13097|gene15458|gene13910|gene22232|gen…	710	gene10093|gene7772|gene22492|gene337|gene9998|gene14820|gene27702|gene21975|gene11946|gene17028|gene5067|gene28830|gene497|gene340|gene5905|gene22874|gene2724|gene16752|gene14994|gene7566|gene2208|gene15727|gene4182|gene10613|gene12800|gene12419|gene4829|gene4828|gene14108|gene25531|gene13730|gene25042|gene7956|gene27908|gene24441|gene3237|gene3236|gene15350|gene20832|gene4827|gene21888|gene725|g…	319	http://amigo.geneontology.org/amigo/term/GO:0003824	yes
purine ribonucleoside triphosphate binding	GO:0035639	1.60691e-06	0.000201239	--	2242	gene2112|gene22475|gene16691|gene27455|gene20318|gene24441|gene24438|gene20811|gene11028|gene14889|gene22579|gene23006|gene5047|gene2208|gene5080|gene13015|gene9305|gene24623|gene10215|gene8198|gene2806|gene29194|gene15207|gene27338|gene937|gene8493|gene3162|gene8083|gene25502|gene22974|gene21888|gene9135|gene4490|gene14338|gene20657|gene10871|gene14533|gene9520|gene26336|gene11711|gene4849|gene2…	369	gene14533|gene21600|gene15992|gene14826|gene18199|gene8198|gene8581|gene5107|gene20379|gene22418|gene26319|gene6394|gene21368|gene22399|gene16104|gene11821|gene17|gene2537|gene11210|gene4287|gene8970|gene5750|gene22859|gene14338|gene23121|gene955|gene11056|gene2994|gene8595|gene9508|gene24370|gene12803|gene2128|gene22999|gene10545|gene9503|gene6091|gene15602|gene29194|gene25982|gene25983|gene2451…	263	gene7772|gene22492|gene8469|gene21975|gene16456|gene5067|gene3437|gene1314|gene8050|gene22856|gene4182|gene10613|gene8594|gene14108|gene24441|gene21888|gene4943|gene2859|gene20811|gene24690|gene1326|gene9113|gene11771|gene5727|gene21142|gene20901|gene22900|gene19002|gene8586|gene2112|gene15344|gene24294|gene14809|gene21026|gene17192|gene27688|gene5168|gene7684|gene3392|gene26979|gene10871|gene141…	106	http://amigo.geneontology.org/amigo/term/GO:0035639	yes
purine ribonucleotide binding	GO:0032555	1.59427e-06	0.000201239	--	2283	gene3392|gene2112|gene22475|gene16691|gene27455|gene20318|gene24441|gene24438|gene20811|gene11028|gene14889|gene22579|gene23006|gene5047|gene2208|gene5080|gene13015|gene9305|gene24623|gene10215|gene8198|gene6520|gene2806|gene29194|gene15207|gene27338|gene937|gene8493|gene3162|gene8083|gene25502|gene22974|gene21888|gene9135|gene4490|gene14338|gene20657|gene22566|gene14533|gene9520|gene26336|gene11…	375	gene14533|gene21600|gene15992|gene14826|gene18199|gene8198|gene8581|gene5107|gene20379|gene22418|gene26319|gene6394|gene21368|gene22399|gene16104|gene11821|gene17|gene2537|gene11210|gene4287|gene8970|gene5750|gene22859|gene14338|gene23121|gene955|gene11056|gene2994|gene8595|gene9508|gene24370|gene12803|gene2128|gene22999|gene10545|gene9503|gene6091|gene15602|gene29194|gene25982|gene25983|gene2451…	268	gene7772|gene22492|gene8469|gene21975|gene16456|gene5067|gene3437|gene1314|gene8050|gene2208|gene4182|gene10613|gene8594|gene14108|gene24441|gene21888|gene4943|gene2859|gene20811|gene24690|gene1326|gene9113|gene11771|gene5727|gene21142|gene20901|gene22900|gene19002|gene8586|gene2112|gene15344|gene24294|gene14809|gene21026|gene17192|gene27688|gene5168|gene7684|gene3392|gene26979|gene13210|gene1087…	107	http://amigo.geneontology.org/amigo/term/GO:0032555	yes
adenyl nucleotide binding	GO:0030554	2.08351e-06	0.000223897	--	1825	gene15148|gene5168|gene8609|gene27594|gene9656|gene15633|gene2112|gene22475|gene27110|gene16104|gene16691|gene11675|gene11905|gene16516|gene27455|gene23137|gene4876|gene24441|gene28433|gene26594|gene14300|gene1722|gene25252|gene15675|gene998|gene14889|gene11771|gene1314|gene17281|gene9983|gene25469|gene4089|gene22579|gene15026|gene23006|gene11224|gene21600|gene2408|gene2208|gene21975|gene10613|ge…	307	gene14533|gene21600|gene15992|gene1722|gene18199|gene8198|gene5107|gene20379|gene22418|gene26319|gene6394|gene21368|gene22399|gene11821|gene17|gene2537|gene11210|gene8970|gene22859|gene10617|gene955|gene11056|gene2994|gene9508|gene24370|gene22999|gene9503|gene6091|gene15602|gene29194|gene25982|gene25983|gene24510|gene15653|gene15458|gene243|gene20657|gene2587|gene7098|gene5209|gene13189|gene12803…	223	gene12593|gene24294|gene21975|gene1314|gene16428|gene23123|gene5900|gene21026|gene8469|gene7772|gene15254|gene11905|gene13015|gene25699|gene18461|gene3973|gene17192|gene27688|gene3437|gene11711|gene5442|gene5168|gene11497|gene3995|gene11675|gene7684|gene13674|gene20618|gene2208|gene22587|gene2066|gene28433|gene4182|gene10613|gene9113|gene15273|gene14108|gene13210|gene21631|gene24441|gene16456|gen…	84	http://amigo.geneontology.org/amigo/term/GO:0030554	yes
ribonucleotide binding	GO:0032553	2.1706e-06	0.000223897	--	2297	gene3392|gene2112|gene22475|gene16691|gene27455|gene20318|gene24441|gene24438|gene20811|gene14889|gene22579|gene23006|gene5047|gene2208|gene22587|gene13015|gene11781|gene24623|gene10215|gene8198|gene6520|gene2806|gene29194|gene15207|gene27338|gene937|gene8493|gene3162|gene8083|gene25502|gene22974|gene21888|gene9135|gene4490|gene14338|gene20657|gene22566|gene14533|gene9520|gene26336|gene11711|gene…	376	gene14533|gene21600|gene15992|gene14826|gene18199|gene8198|gene8581|gene5107|gene20379|gene22418|gene26319|gene6394|gene21368|gene22399|gene16104|gene11821|gene17|gene2537|gene11210|gene4287|gene8970|gene5750|gene22859|gene14338|gene23121|gene955|gene11056|gene2994|gene8595|gene9508|gene24370|gene12803|gene2128|gene22999|gene10545|gene9503|gene6091|gene15602|gene29194|gene25982|gene25983|gene2451…	269	gene7772|gene22492|gene8469|gene21975|gene16456|gene5067|gene3437|gene1314|gene8050|gene22856|gene4182|gene10613|gene8594|gene14108|gene24441|gene21888|gene4943|gene2859|gene20811|gene24690|gene1326|gene9113|gene11771|gene5727|gene21142|gene20901|gene22900|gene19002|gene8586|gene2112|gene15344|gene24294|gene14809|gene21026|gene17192|gene27688|gene5168|gene7684|gene3392|gene26979|gene13210|gene108…	107	http://amigo.geneontology.org/amigo/term/GO:0032553	yes
purine nucleotide binding	GO:0017076	2.79062e-06	0.000274145	--	2296	gene3392|gene2112|gene22475|gene16691|gene27455|gene20318|gene24441|gene24438|gene20811|gene14889|gene22579|gene23006|gene5047|gene2208|gene22587|gene13015|gene11781|gene24623|gene10215|gene8198|gene6520|gene2806|gene29194|gene15207|gene27338|gene937|gene8493|gene3162|gene8083|gene25502|gene22974|gene21888|gene9135|gene4490|gene14338|gene20657|gene10871|gene14533|gene9520|gene26336|gene11711|gene…	375	gene14533|gene21600|gene15992|gene14826|gene18199|gene8198|gene8581|gene5107|gene20379|gene22418|gene26319|gene6394|gene21368|gene22399|gene16104|gene11821|gene17|gene2537|gene11210|gene4287|gene8970|gene5750|gene22859|gene14338|gene23121|gene955|gene11056|gene2994|gene8595|gene9508|gene24370|gene12803|gene2128|gene22999|gene10545|gene9503|gene6091|gene15602|gene29194|gene25982|gene25983|gene2451…	268	gene7772|gene22492|gene8469|gene21975|gene16456|gene5067|gene3437|gene1314|gene8050|gene2208|gene4182|gene10613|gene8594|gene14108|gene24441|gene21888|gene4943|gene2859|gene20811|gene24690|gene1326|gene9113|gene11771|gene5727|gene21142|gene20901|gene22900|gene19002|gene8586|gene2112|gene15344|gene24294|gene14809|gene21026|gene17192|gene27688|gene5168|gene7684|gene3392|gene26979|gene13210|gene1087…	107	http://amigo.geneontology.org/amigo/term/GO:0017076	yes
binding	GO:0005488	3.66593e-06	0.000343764	--	13685	gene10848|gene10843|gene18531|gene7361|gene26189|gene18407|gene16931|gene23820|gene23827|gene23558|gene5030|gene23001|gene23552|gene22579|gene23557|gene16660|gene23006|gene9303|gene27108|gene27104|gene5320|gene18084|gene11916|gene11667|gene11783|gene22474|gene11668|gene26007|gene11028|gene18319|gene11260|gene11262|gene11264|gene29194|gene628|gene8491|gene25189|gene9145|gene9147|gene3162|gene17884…	1918	gene8212|gene14533|gene15441|gene27273|gene26013|gene2367|gene5943|gene19182|gene22418|gene17429|gene19670|gene27545|gene22795|gene27426|gene4508|gene13282|gene13345|gene19173|gene15724|gene7786|gene5513|gene8595|gene24370|gene14417|gene18247|gene14103|gene14100|gene29219|gene29194|gene20965|gene8402|gene321|gene1737|gene25377|gene26268|gene26269|gene2852|gene9702|gene1323|gene1325|gene243|gene26…	1312	gene11949|gene24830|gene24688|gene24839|gene11946|gene16456|gene22796|gene13518|gene16752|gene6964|gene16034|gene19279|gene16037|gene19273|gene22708|gene16915|gene404|gene8594|gene14108|gene25531|gene24441|gene16671|gene25799|gene25375|gene4943|gene2859|gene23360|gene20811|gene1731|gene1326|gene11835|gene9113|gene16137|gene23753|gene27799|gene21142|gene21143|gene3104|gene19002|gene13094|gene15344…	606	http://amigo.geneontology.org/amigo/term/GO:0005488	yes
GTPase binding	GO:0051020	6.28969e-06	0.000537099	--	451	gene5402|gene918|gene5133|gene6109|gene24229|gene19208|gene19283|gene19287|gene25896|gene6053|gene4431|gene851|gene19854|gene26675|gene16037|gene10215|gene21457|gene6284|gene19149|gene6520|gene12813|gene26835|gene21490|gene18190|gene6964|gene9389|gene3284|gene21129|gene9147|gene17130|gene6760|gene7473|gene26233|gene21304|gene14130|gene15398|gene3361|gene5670|gene19297|gene11978|gene20410|gene2558…	93	gene24664|gene18190|gene19283|gene22499|gene7673|gene20410|gene24919|gene19149|gene12|gene851|gene10898|gene3361|gene9147|gene14840|gene3284|gene21457|gene6157|gene6053|gene1290|gene2567|gene6520|gene11074|gene631|gene918|gene15003|gene26233|gene29204|gene26675|gene27047|gene4431|gene27545|gene25896|gene9224|gene6109|gene7490|gene19297|gene5670|gene6760|gene11667|gene25583|gene20180|gene15398|gen…	63	gene15504|gene19287|gene18466|gene22796|gene19208|gene6964|gene22933|gene16037|gene2066|gene21490|gene24742|gene9389|gene19854|gene7054|gene27155|gene5133|gene7473|gene21831|gene26002|gene6637|gene17870|gene21118|gene16448|gene7333|gene15344|gene21304|gene12736|gene9252|gene7396|gene24229	30	http://amigo.geneontology.org/amigo/term/GO:0051020	yes
kinase activity	GO:0016301	6.50871e-06	0.000537099	--	884	gene27594|gene15633|gene2112|gene22475|gene27110|gene11905|gene2190|gene4876|gene24441|gene11161|gene25252|gene15675|gene14889|gene9983|gene4089|gene21600|gene2208|gene11074|gene4431|gene10617|gene9503|gene24330|gene16976|gene26675|gene11781|gene15573|gene10231|gene8198|gene15254|gene15003|gene17961|gene29194|gene13049|gene18199|gene13209|gene12579|gene8493|gene24293|gene24294|gene25502|gene6760|…	162	gene14533|gene21600|gene18199|gene8198|gene20379|gene22418|gene17|gene8970|gene22859|gene10617|gene955|gene11056|gene24370|gene9503|gene29194|gene25982|gene25983|gene15653|gene7098|gene5209|gene12803|gene4431|gene2190|gene29204|gene5521|gene18173|gene15118|gene18887|gene25502|gene24617|gene24451|gene22475|gene3883|gene24293|gene4849|gene6770|gene5080|gene26335|gene9367|gene15834|gene15837|gene547…	117	gene24294|gene7772|gene5905|gene14676|gene26788|gene8469|gene11905|gene5067|gene18466|gene18461|gene3973|gene8782|gene11711|gene5442|gene3995|gene17961|gene2208|gene2066|gene15254|gene22874|gene15273|gene24441|gene5900|gene27646|gene21888|gene4876|gene7684|gene27155|gene14606|gene21631|gene26109|gene18384|gene19218|gene13209|gene20618|gene26979|gene25036|gene16924|gene21142|gene14889|gene22856|ge…	45	http://amigo.geneontology.org/amigo/term/GO:0016301	yes
protein binding	GO:0005515	6.33291e-06	0.000537099	GO:0001948|GO:0045308	4758	gene5644|gene1124|gene21304|gene10843|gene22475|gene5133|gene16691|gene18531|gene15930|gene5486|gene27455|gene20318|gene7212|gene26189|gene24441|gene18407|gene14491|gene20077|gene23827|gene14889|gene26118|gene8998|gene17765|gene23001|gene6353|gene5040|gene26002|gene27108|gene8299|gene5321|gene5130|gene25394|gene11246|gene19173|gene11667|gene851|gene11311|gene22587|gene21071|gene13943|gene18250|ge…	720	gene8212|gene7468|gene25839|gene27273|gene19670|gene27545|gene22795|gene26995|gene19173|gene15724|gene8595|gene24370|gene14103|gene14100|gene20965|gene3151|gene15930|gene2852|gene9702|gene1325|gene25271|gene3422|gene7941|gene4431|gene10119|gene21146|gene26458|gene13720|gene23749|gene23001|gene12333|gene7040|gene8488|gene5644|gene851|gene14920|gene17191|gene859|gene1188|gene22872|gene1181|gene2105…	475	gene11949|gene21975|gene22492|gene6709|gene27702|gene21724|gene16456|gene15443|gene22796|gene18566|gene17359|gene23833|gene14994|gene6964|gene16037|gene21304|gene14232|gene4182|gene10613|gene11055|gene13632|gene404|gene14108|gene21333|gene25042|gene28262|gene27908|gene24441|gene24775|gene6094|gene2232|gene26788|gene27155|gene19372|gene21071|gene17529|gene21831|gene7499|gene22783|gene27988|gene283…	245	http://amigo.geneontology.org/amigo/term/GO:0005515	yes
transcription factor activity, transcription factor binding	GO:0000989	9.03653e-06	0.000690457	--	584	gene5403|gene5334|gene11906|gene9902|gene4722|gene11778|gene8054|gene3797|gene22309|gene19873|gene23001|gene4121|gene3953|gene5038|gene6518|gene22787|gene1551|gene17279|gene8743|gene163|gene19706|gene27749|gene21451|gene13720|gene27908|gene14263|gene10119|gene5558|gene3236|gene9937|gene17961|gene19143|gene18199|gene7507|gene14582|gene11381|gene23588|gene13518|gene22295|gene24295|gene9841|gene1713…	114	gene24295|gene21999|gene1358|gene6431|gene3481|gene51|gene18199|gene27442|gene9303|gene13831|gene3953|gene18397|gene27749|gene12850|gene5334|gene19143|gene23588|gene13190|gene17215|gene8054|gene17212|gene21318|gene15659|gene9937|gene5513|gene3376|gene22309|gene19873|gene8743|gene23684|gene15482|gene17094|gene692|gene13569|gene7507|gene5038|gene17830|gene15103|gene25236|gene4722|gene1737|gene22787…	77	gene26655|gene1359|gene25403|gene11906|gene21451|gene17961|gene11368|gene11381|gene14992|gene5558|gene13773|gene16475|gene3797|gene27908|gene13518|gene3236|gene11320|gene17857|gene45|gene14994|gene13825|gene26020|gene9135|gene5077|gene3963|gene4769|gene16023|gene17187|gene14582|gene15034|gene5403|gene24260|gene21293|gene17917|gene14263|gene5282|gene28443	37	http://amigo.geneontology.org/amigo/term/GO:0000989	yes
transcription factor activity, protein binding	GO:0000988	8.87355e-06	0.000690457	--	590	gene9937|gene5334|gene11906|gene9902|gene4722|gene11778|gene8054|gene3797|gene22309|gene19873|gene23001|gene4121|gene3953|gene5038|gene6518|gene5403|gene22787|gene21318|gene17279|gene8743|gene163|gene19706|gene27749|gene21451|gene13720|gene27908|gene14263|gene10119|gene5558|gene3236|gene17961|gene19143|gene18199|gene7507|gene14582|gene11381|gene23588|gene13518|gene22295|gene24295|gene9841|gene171…	115	gene24295|gene21999|gene1358|gene6431|gene3481|gene51|gene18199|gene27442|gene9303|gene13831|gene3953|gene18397|gene27749|gene12850|gene5334|gene13698|gene19143|gene23588|gene13190|gene17215|gene8054|gene17212|gene21318|gene15659|gene9937|gene5513|gene3376|gene22309|gene19873|gene8743|gene23684|gene15482|gene17094|gene692|gene13569|gene7507|gene5038|gene17830|gene15103|gene25236|gene4722|gene1737…	78	gene26655|gene1359|gene25403|gene11906|gene21451|gene17961|gene11368|gene11381|gene14992|gene5558|gene13773|gene16475|gene3797|gene27908|gene13518|gene3236|gene11320|gene17857|gene45|gene14994|gene13825|gene26020|gene9135|gene5077|gene3963|gene4769|gene16023|gene17187|gene14582|gene15034|gene5403|gene24260|gene21293|gene17917|gene14263|gene5282|gene28443	37	http://amigo.geneontology.org/amigo/term/GO:0000988	yes
protein serine/threonine kinase activity	GO:0004674	9.78485e-06	0.000720934	GO:0004695|GO:0004696|GO:0004700	474	gene27594|gene2112|gene22475|gene9367|gene25036|gene24441|gene25252|gene9983|gene12803|gene9503|gene24330|gene26675|gene9305|gene8198|gene15254|gene29194|gene13049|gene18199|gene13209|gene24293|gene24294|gene4876|gene21888|gene4490|gene11254|gene18223|gene23684|gene11640|gene9520|gene11646|gene25232|gene11711|gene11873|gene21142|gene9688|gene26109|gene3359|gene24318|gene2066|gene15133|gene15675|g…	96	gene11056|gene24293|gene23684|gene18199|gene8198|gene9305|gene8609|gene6542|gene15573|gene20379|gene22418|gene23121|gene3970|gene22407|gene15651|gene9367|gene17|gene24318|gene8970|gene27313|gene24330|gene3012|gene22859|gene11254|gene18223|gene11781|gene24370|gene3277|gene9520|gene26675|gene9503|gene3359|gene29194|gene12722|gene18544|gene25982|gene25983|gene25232|gene27594|gene8612|gene22138|gene2…	72	gene24294|gene5905|gene5900|gene18461|gene3973|gene11711|gene3995|gene22856|gene2066|gene15254|gene24441|gene27646|gene21888|gene4876|gene26788|gene14606|gene26109|gene18384|gene13209|gene20618|gene25036|gene21142|gene2112|gene14765	24	http://amigo.geneontology.org/amigo/term/GO:0004674	yes
phosphotransferase activity, alcohol group as acceptor	GO:0016773	1.36214e-05	0.000968998	--	805	gene27594|gene15633|gene2112|gene22475|gene27110|gene11905|gene2190|gene4876|gene24441|gene25252|gene15675|gene14889|gene9983|gene4089|gene21600|gene2208|gene11074|gene4431|gene10617|gene9503|gene24330|gene26675|gene9305|gene15573|gene10231|gene8198|gene15254|gene17874|gene29194|gene13049|gene18199|gene13209|gene12579|gene8493|gene24293|gene24294|gene6760|gene25036|gene21888|gene7684|gene4490|gen…	148	gene14533|gene21600|gene18199|gene8198|gene20379|gene22418|gene17|gene8970|gene22859|gene10617|gene11056|gene24370|gene9503|gene29194|gene25982|gene25983|gene15653|gene7098|gene5209|gene12803|gene4431|gene2190|gene29204|gene22475|gene18173|gene15118|gene18887|gene24451|gene5521|gene24293|gene4849|gene6770|gene9367|gene15834|gene5473|gene1188|gene3012|gene18223|gene17874|gene11086|gene15633|gene22…	105	gene24294|gene7772|gene5905|gene14676|gene5900|gene8469|gene11905|gene18466|gene18461|gene3973|gene8782|gene11711|gene5442|gene3995|gene7684|gene2208|gene2066|gene15254|gene22874|gene15273|gene24441|gene27646|gene21888|gene4876|gene26788|gene27155|gene14606|gene21631|gene26109|gene18384|gene19218|gene13209|gene20618|gene26979|gene25036|gene16924|gene21142|gene14889|gene22856|gene9113|gene24472|ge…	43	http://amigo.geneontology.org/amigo/term/GO:0016773	yes
small GTPase binding	GO:0031267	1.66671e-05	0.00114614	--	365	gene22796|gene12|gene27155|gene7490|gene5709|gene21490|gene18190|gene918|gene5133|gene4431|gene7054|gene3284|gene15504|gene7333|gene19629|gene9147|gene6109|gene17130|gene15344|gene10898|gene24229|gene21304|gene6760|gene6284|gene26835|gene9252|gene7473|gene13887|gene21129|gene21118|gene19283|gene14130|gene19287|gene12928|gene3361|gene5402|gene19149|gene25896|gene17870|gene631|gene15003|gene26002|g…	77	gene18190|gene19283|gene7673|gene20410|gene24919|gene19149|gene12|gene851|gene10898|gene3361|gene9147|gene3284|gene6157|gene6053|gene1290|gene6520|gene11074|gene918|gene15003|gene631|gene26675|gene27047|gene4431|gene11329|gene25896|gene6109|gene7490|gene19297|gene6760|gene11667|gene10215|gene25583|gene20180|gene15398|gene1364|gene19629|gene11978|gene5971|gene6284|gene12813|gene5183|gene23136|gene…	53	gene15504|gene21831|gene19287|gene18466|gene22796|gene22933|gene16037|gene2066|gene21490|gene19854|gene7054|gene27155|gene5133|gene7473|gene7333|gene26002|gene6637|gene17870|gene21118|gene15344|gene21304|gene9252|gene7396|gene24229	24	http://amigo.geneontology.org/amigo/term/GO:0031267	yes
protein transporter activity	GO:0008565	2.42967e-05	0.0016169	GO:0015463	100	gene21757|gene9022|gene18531|gene2311|gene27597|gene9847|gene21201|gene11355|gene21448|gene21689|gene19283|gene6709|gene26599|gene21156|gene11337|gene17870|gene963|gene13737|gene10816|gene11992|gene20261|gene2367|gene26477|gene25938|gene18353|gene18412|gene309|gene23830|gene19595	29	gene27597|gene26599|gene10816|gene19595|gene2311|gene19283|gene9847|gene2367|gene20261|gene21689|gene13737|gene963|gene21448|gene309|gene21201|gene18353|gene9022|gene11337|gene18531	19	gene11992|gene21156|gene26477|gene25938|gene23830|gene17870|gene21757|gene18412|gene11355|gene6709	10	http://amigo.geneontology.org/amigo/term/GO:0008565	yes
transcription coactivator activity	GO:0003713	2.83761e-05	0.00182937	--	305	gene13240|gene3953|gene18199|gene2461|gene3481|gene27908|gene5403|gene5334|gene242|gene16023|gene16475|gene13518|gene5282|gene4769|gene9841|gene17131|gene23625|gene28443|gene11778|gene17830|gene8054|gene3797|gene17187|gene9135|gene14994|gene25788|gene6431|gene15482|gene23684|gene18887|gene16067|gene7439|gene51|gene10063|gene11320|gene15103|gene22787|gene27002|gene22681|gene20439|gene1551|gene1727…	66	gene21999|gene9937|gene23684|gene18199|gene3953|gene18397|gene12850|gene5334|gene19143|gene2461|gene23625|gene17212|gene21318|gene51|gene17094|gene20439|gene27002|gene15482|gene13240|gene7507|gene1737|gene17830|gene15103|gene22787|gene3481|gene242|gene6431|gene7439|gene25788|gene22681|gene17215|gene17279|gene8054|gene692|gene1551|gene9841|gene16067|gene11778|gene17131|gene163|gene18887|gene10119|…	45	gene16023|gene14994|gene9135|gene15034|gene5403|gene24260|gene5558|gene26655|gene17187|gene5282|gene5077|gene17961|gene13518|gene3797|gene26020|gene27908|gene14263|gene28443|gene11320|gene16475|gene4769	21	http://amigo.geneontology.org/amigo/term/GO:0003713	yes
peptide transporter activity	GO:0015197	2.93563e-05	0.00183522	GO:0015637	111	gene27597|gene9022|gene18531|gene2311|gene21757|gene9847|gene11337|gene21201|gene11355|gene21448|gene21689|gene19595|gene6709|gene15787|gene26599|gene21156|gene19283|gene25938|gene963|gene13737|gene10816|gene11992|gene20261|gene2367|gene26477|gene17870|gene18353|gene309|gene18412|gene23830|gene20901	31	gene27597|gene26599|gene10816|gene309|gene2311|gene19283|gene9847|gene15787|gene2367|gene20261|gene21689|gene13737|gene963|gene21448|gene18353|gene21201|gene19595|gene9022|gene11337|gene18531	20	gene11992|gene21156|gene26477|gene6709|gene23830|gene17870|gene21757|gene18412|gene11355|gene25938|gene20901	11	http://amigo.geneontology.org/amigo/term/GO:0015197	yes
protein kinase activity	GO:0004672	4.0565e-05	0.00246134	GO:0050222	680	gene8609|gene27594|gene2112|gene22475|gene27110|gene25036|gene24441|gene25252|gene15675|gene7101|gene9983|gene4089|gene21600|gene2208|gene9113|gene4431|gene9503|gene24330|gene26675|gene9305|gene8198|gene15254|gene15003|gene7098|gene29194|gene13049|gene18199|gene13209|gene12579|gene8493|gene24293|gene24294|gene6760|gene4876|gene21888|gene4490|gene11254|gene18223|gene18173|gene12803|gene22874|gene1…	126	gene21600|gene18199|gene8198|gene20379|gene22418|gene17|gene5209|gene22859|gene11056|gene24370|gene9503|gene29194|gene25982|gene25983|gene7098|gene8970|gene12803|gene4431|gene29204|gene22475|gene18173|gene18887|gene24451|gene5521|gene24293|gene4849|gene9367|gene3012|gene18223|gene11086|gene22483|gene6760|gene8493|gene4511|gene4287|gene22407|gene9688|gene15133|gene4190|gene10231|gene7101|gene9305|…	90	gene24294|gene7772|gene5905|gene14676|gene5900|gene8469|gene18461|gene3973|gene11711|gene3995|gene20618|gene2208|gene2066|gene15254|gene22874|gene15273|gene13209|gene27646|gene21888|gene4876|gene26788|gene27155|gene14606|gene21631|gene26109|gene18384|gene24441|gene9113|gene26979|gene25036|gene16924|gene21142|gene14889|gene22856|gene2112|gene14765	36	http://amigo.geneontology.org/amigo/term/GO:0004672	yes
Ras GTPase binding	GO:0017016	4.89249e-05	0.00288377	--	358	gene22796|gene12|gene27155|gene7490|gene5402|gene7333|gene21490|gene18190|gene918|gene5133|gene7054|gene3284|gene21129|gene20180|gene22933|gene1290|gene9147|gene6109|gene17130|gene15344|gene10898|gene24229|gene6760|gene6284|gene9252|gene7473|gene13887|gene21304|gene21118|gene19283|gene24919|gene19287|gene12928|gene18466|gene19149|gene3361|gene17870|gene14130|gene26835|gene631|gene15003|gene19629|…	74	gene18190|gene19283|gene7673|gene20410|gene24919|gene19149|gene12|gene851|gene10898|gene26835|gene9147|gene3284|gene4431|gene6157|gene6053|gene1290|gene6520|gene11074|gene918|gene15003|gene631|gene26675|gene27047|gene11667|gene11329|gene6109|gene7490|gene19297|gene6760|gene10215|gene20180|gene15398|gene1364|gene19629|gene11978|gene5971|gene6284|gene12813|gene5183|gene23136|gene5402|gene18278|gene…	51	gene19287|gene18466|gene22796|gene22933|gene16037|gene2066|gene21490|gene19854|gene7054|gene27155|gene5133|gene7473|gene21831|gene26002|gene6637|gene17870|gene21118|gene7333|gene15344|gene21304|gene9252|gene7396|gene24229	23	http://amigo.geneontology.org/amigo/term/GO:0017016	yes
transcription factor binding	GO:0008134	5.69826e-05	0.00326542	--	439	gene5644|gene5403|gene21154|gene17208|gene27455|gene9902|gene12158|gene11778|gene8054|gene17281|gene25403|gene3953|gene6518|gene3130|gene163|gene19706|gene13720|gene7507|gene22920|gene14263|gene17840|gene17961|gene10298|gene15793|gene937|gene21004|gene13518|gene24295|gene9842|gene17131|gene17187|gene9135|gene27442|gene4490|gene5462|gene3521|gene25236|gene28443|gene16067|gene22946|gene45|gene15034…	87	gene24295|gene17208|gene17840|gene12158|gene5644|gene3953|gene24242|gene12943|gene24485|gene4355|gene700|gene4353|gene9360|gene21154|gene15103|gene937|gene8054|gene15585|gene9937|gene10459|gene3376|gene14274|gene3130|gene692|gene7507|gene10298|gene27442|gene1291|gene24367|gene25236|gene24800|gene22787|gene27455|gene11081|gene26575|gene19706|gene14595|gene6518|gene5462|gene15112|gene16040|gene1606…	54	gene21724|gene25403|gene21004|gene11835|gene19372|gene17961|gene14994|gene7849|gene3521|gene11055|gene17917|gene28262|gene13518|gene25699|gene45|gene23753|gene15793|gene17187|gene9135|gene3733|gene4769|gene22920|gene9842|gene15034|gene5403|gene10726|gene18332|gene22946|gene9825|gene14263|gene5282|gene412|gene28443	33	http://amigo.geneontology.org/amigo/term/GO:0008134	yes
GTPase regulator activity	GO:0030695	6.35797e-05	0.003545	GO:0005083	289	gene13070|gene21304|gene21118|gene25289|gene18278|gene851|gene5133|gene2889|gene27217|gene3284|gene8614|gene25583|gene24408|gene21699|gene9905|gene15733|gene6964|gene15731|gene15735|gene7473|gene21208|gene24101|gene4723|gene15340|gene19283|gene14153|gene3955|gene7556|gene16765|gene26002|gene16757|gene5275|gene10933|gene22563|gene15591|gene6053|gene25599|gene11667|gene18538|gene7396|gene18959|gene…	62	gene25599|gene19283|gene12133|gene27217|gene3955|gene7556|gene22563|gene10933|gene851|gene26218|gene3284|gene16757|gene13070|gene6157|gene6053|gene5275|gene16765|gene25289|gene16118|gene15731|gene8889|gene8614|gene22483|gene25583|gene15398|gene18538|gene11667|gene18278|gene29204|gene21080|gene9905|gene11053|gene15591|gene18959|gene24101|gene19841|gene11029|gene14647|gene15340	39	gene24408|gene25699|gene6964|gene2066|gene26002|gene10498|gene5133|gene4723|gene7473|gene6637|gene21118|gene18414|gene21699|gene21019|gene2889|gene21304|gene14153|gene21208|gene15733|gene15735|gene10582|gene7396|gene19020	23	http://amigo.geneontology.org/amigo/term/GO:0030695	yes
drug binding	GO:0008144	6.61531e-05	0.00359142	--	2008	gene20081|gene607|gene15148|gene24451|gene7684|gene9656|gene15633|gene2112|gene22475|gene27110|gene16104|gene16691|gene11675|gene11905|gene16516|gene27455|gene9367|gene23137|gene15458|gene16976|gene4876|gene24441|gene26594|gene18461|gene1722|gene25252|gene15675|gene998|gene24293|gene27594|gene14889|gene9508|gene1314|gene17281|gene9983|gene25469|gene4089|gene22579|gene15026|gene23006|gene955|gene2…	322	gene14533|gene21600|gene15992|gene1722|gene18199|gene8198|gene5107|gene20379|gene22418|gene26319|gene6394|gene21368|gene7098|gene11821|gene17|gene2537|gene22850|gene8970|gene22859|gene10617|gene955|gene11056|gene2994|gene9508|gene24370|gene22999|gene9503|gene6091|gene15602|gene29194|gene25982|gene25983|gene24510|gene15653|gene15458|gene243|gene20657|gene2587|gene6707|gene5209|gene13189|gene12803|…	233	gene21975|gene8469|gene7772|gene16456|gene5067|gene3437|gene5905|gene2208|gene4182|gene10613|gene14108|gene24441|gene21888|gene26788|gene2859|gene24690|gene1326|gene3733|gene20081|gene9113|gene725|gene11771|gene5727|gene21142|gene20901|gene22900|gene2112|gene24294|gene21026|gene17192|gene27688|gene5168|gene7684|gene26979|gene14120|gene18466|gene4455|gene13823|gene19218|gene25801|gene15030|gene112…	89	http://amigo.geneontology.org/amigo/term/GO:0008144	yes
GTPase activator activity	GO:0005096	7.37784e-05	0.00390269	GO:0005097|GO:0005098|GO:0005099|GO:0005100|GO:0005101|GO:0008060|GO:0017123|GO:0030675|GO:0046582	261	gene24101|gene25289|gene18278|gene851|gene5133|gene2889|gene27217|gene3284|gene8614|gene25583|gene24408|gene15735|gene25599|gene15733|gene15731|gene19841|gene21699|gene6157|gene9905|gene21304|gene7396|gene21118|gene18538|gene14153|gene3955|gene7556|gene18414|gene16757|gene5275|gene10933|gene22483|gene22563|gene15591|gene6053|gene11667|gene6964|gene18959|gene21019|gene14647|gene26218|gene11053|gen…	57	gene25599|gene12133|gene27217|gene3955|gene7556|gene22563|gene10933|gene851|gene26218|gene3284|gene16757|gene6157|gene6053|gene5275|gene16765|gene25289|gene16118|gene15731|gene8889|gene8614|gene22483|gene25583|gene15398|gene18538|gene11667|gene18278|gene29204|gene21080|gene9905|gene11053|gene15591|gene18959|gene24101|gene19841|gene11029|gene14647	36	gene2066|gene6964|gene5133|gene2889|gene10582|gene21118|gene21304|gene26002|gene14153|gene15735|gene24408|gene6637|gene21208|gene15733|gene19020|gene18414|gene7473|gene21699|gene10498|gene7396|gene21019	21	http://amigo.geneontology.org/amigo/term/GO:0005096	yes
carbohydrate derivative binding	GO:0097367	7.67037e-05	0.00395599	--	2564	gene3392|gene2112|gene22475|gene16691|gene27455|gene20318|gene24441|gene24438|gene20811|gene11028|gene14889|gene22579|gene23006|gene5047|gene2208|gene5080|gene8105|gene13015|gene9305|gene24623|gene10215|gene8198|gene6520|gene2806|gene29194|gene15207|gene27338|gene937|gene8493|gene3162|gene8083|gene25502|gene22974|gene21888|gene9135|gene4490|gene14338|gene20657|gene10871|gene14533|gene9520|gene263…	401	gene14533|gene21600|gene8970|gene15992|gene14826|gene18199|gene8198|gene8581|gene5107|gene20379|gene22418|gene26319|gene6394|gene21368|gene22399|gene16104|gene11821|gene17|gene2537|gene26354|gene11210|gene4287|gene20757|gene5750|gene23137|gene22859|gene14338|gene23121|gene955|gene11056|gene2994|gene8595|gene9508|gene24370|gene12803|gene2128|gene22999|gene10545|gene9503|gene6091|gene15602|gene2919…	283	gene11949|gene7772|gene22492|gene8469|gene21975|gene16456|gene5067|gene3437|gene1314|gene8050|gene2208|gene4182|gene10613|gene8594|gene14108|gene24441|gene21888|gene4943|gene2859|gene20811|gene1731|gene24690|gene1326|gene9113|gene11771|gene14582|gene5727|gene21142|gene20901|gene22900|gene19002|gene8586|gene2112|gene15344|gene24294|gene14809|gene21026|gene17192|gene27688|gene1884|gene5168|gene7684…	118	http://amigo.geneontology.org/amigo/term/GO:0097367	yes
cyclin-dependent protein serine/threonine kinase regulator activity	GO:0016538	0.000154412	0.00776954	GO:0003751|GO:0003752|GO:0003753	25	gene27922|gene15218|gene4190|gene22874|gene9121|gene413|gene2397|gene1325|gene6476|gene17961|gene16109	11	gene6476|gene27922|gene1325|gene2397|gene4190|gene16109|gene9121|gene15218	8	gene413|gene17961|gene22874	3	http://amigo.geneontology.org/amigo/term/GO:0016538	yes
chromatin binding	GO:0003682	0.000183934	0.00903466	--	485	gene28123|gene5644|gene5403|gene24688|gene9902|gene16456|gene9695|gene17704|gene17857|gene15022|gene14274|gene22579|gene23006|gene22783|gene25095|gene25394|gene5413|gene11072|gene17274|gene28036|gene19706|gene23654|gene23554|gene27908|gene17840|gene3236|gene26322|gene11381|gene17321|gene17187|gene6476|gene20095|gene1737|gene26995|gene11246|gene15034|gene16861|gene15030|gene2748|gene12191|gene5726…	92	gene22434|gene6431|gene28167|gene17840|gene9303|gene15401|gene5644|gene22579|gene24242|gene20095|gene11657|gene27766|gene14595|gene9102|gene26995|gene15103|gene11072|gene15022|gene5413|gene9695|gene17704|gene14274|gene24800|gene28123|gene15482|gene20379|gene13189|gene6701|gene15377|gene19833|gene19832|gene1737|gene9709|gene25095|gene6476|gene21199|gene9677|gene6518|gene23554|gene15659|gene16425|g…	65	gene24688|gene25403|gene15403|gene16456|gene17433|gene45|gene14994|gene11381|gene12191|gene27908|gene3236|gene17187|gene16711|gene17857|gene19372|gene18828|gene22783|gene27988|gene5282|gene21507|gene15030|gene13404|gene15034|gene5403|gene10726|gene23654|gene27799	27	http://amigo.geneontology.org/amigo/term/GO:0003682	yes
nucleoside-triphosphatase regulator activity	GO:0060589	0.000191057	0.0091663	--	312	gene15897|gene21304|gene21118|gene25289|gene18278|gene851|gene5133|gene2889|gene27217|gene3284|gene8614|gene25583|gene24408|gene18538|gene9905|gene15733|gene13070|gene15731|gene5585|gene21699|gene7473|gene21208|gene24101|gene4723|gene15340|gene19283|gene14153|gene18414|gene3955|gene7556|gene16765|gene7396|gene16757|gene5275|gene10933|gene22563|gene15591|gene6053|gene25599|gene11667|gene6964|gene1…	64	gene25599|gene19283|gene12133|gene27217|gene3955|gene7556|gene15897|gene22563|gene10933|gene851|gene26218|gene3284|gene16757|gene13070|gene6157|gene6053|gene5275|gene16765|gene25289|gene16118|gene15591|gene8889|gene8614|gene22483|gene25583|gene15398|gene18538|gene11667|gene5585|gene18278|gene29204|gene21080|gene9905|gene11053|gene15731|gene18959|gene24101|gene19841|gene11029|gene14647|gene15340	41	gene24408|gene25699|gene6964|gene2066|gene26002|gene10498|gene5133|gene4723|gene7473|gene6637|gene21118|gene18414|gene21699|gene21019|gene2889|gene21304|gene14153|gene21208|gene15733|gene15735|gene10582|gene7396|gene19020	23	http://amigo.geneontology.org/amigo/term/GO:0060589	yes
phosphoprotein phosphatase activity	GO:0004721	0.000204111	0.00957004	--	206	gene15778|gene816|gene15639|gene28660|gene18194|gene5829|gene14638|gene5482|gene18736|gene25590|gene16102|gene21168|gene13573|gene13556|gene18631|gene4679|gene7479|gene6196|gene13097|gene19192|gene27959|gene25778|gene24594|gene14276|gene22575|gene18980|gene15168|gene25462|gene3528|gene17028|gene22443|gene12992|gene10081|gene21262|gene9744|gene6112|gene7225|gene4731|gene22127|gene22243|gene26675|g…	46	gene14638|gene18194|gene25590|gene5829|gene6112|gene5482|gene7225|gene28660|gene816|gene22127|gene4679|gene3528|gene6196|gene18631|gene26675|gene25778|gene25462|gene15168|gene15639|gene7526|gene19192|gene3192|gene18980|gene22243|gene26991|gene21262|gene13573|gene15778|gene13097|gene13556|gene9744|gene12992	32	gene16102|gene22575|gene21168|gene10081|gene7479|gene18736|gene4731|gene22443|gene17028|gene16479|gene14276|gene1492|gene27959|gene24594	14	http://amigo.geneontology.org/amigo/term/GO:0004721	yes
transcription regulatory region DNA binding	GO:0044212	0.000230187	0.0105528	GO:0000975	799	gene17367|gene5644|gene27590|gene18880|gene5403|gene5726|gene2191|gene12158|gene8054|gene5614|gene23710|gene17857|gene23001|gene3953|gene5038|gene23006|gene18855|gene3130|gene14660|gene15119|gene12898|gene4431|gene6056|gene163|gene17274|gene21368|gene28036|gene2648|gene23654|gene13720|gene22920|gene25799|gene17840|gene3236|gene10726|gene21311|gene27137|gene3045|gene3733|gene26322|gene21004|gene18…	140	gene12158|gene21311|gene21368|gene26995|gene25283|gene8054|gene5513|gene3130|gene4431|gene13240|gene1737|gene2852|gene5614|gene24242|gene6701|gene2191|gene15112|gene17322|gene17321|gene5726|gene15119|gene13720|gene23006|gene23001|gene7573|gene24295|gene18824|gene17840|gene27442|gene5644|gene3953|gene17367|gene20931|gene11446|gene11443|gene11896|gene6476|gene12147|gene21199|gene3481|gene18624|gene…	99	gene6463|gene17693|gene13919|gene25403|gene27669|gene21004|gene25799|gene21472|gene16475|gene25695|gene14994|gene7849|gene16782|gene6777|gene11320|gene12191|gene18876|gene11835|gene3236|gene15187|gene17857|gene45|gene17529|gene9718|gene18880|gene18828|gene3059|gene9135|gene3733|gene5095|gene4419|gene22920|gene23753|gene15034|gene5403|gene10726|gene23654|gene22946|gene25993|gene17935|gene3166	41	http://amigo.geneontology.org/amigo/term/GO:0044212	yes
regulatory region nucleic acid binding	GO:0001067	0.000243454	0.0109184	--	800	gene17367|gene5644|gene27590|gene18880|gene5403|gene5726|gene2191|gene12158|gene8054|gene5614|gene23710|gene17857|gene23001|gene3953|gene5038|gene23006|gene18855|gene3130|gene14660|gene15119|gene12898|gene12147|gene6056|gene163|gene17274|gene21368|gene28036|gene2648|gene23654|gene13720|gene22920|gene25799|gene17840|gene3236|gene10726|gene21311|gene27137|gene3045|gene3733|gene26322|gene21004|gene1…	140	gene12158|gene7573|gene21368|gene26995|gene25283|gene8054|gene5513|gene3130|gene6419|gene13240|gene1737|gene2852|gene5614|gene24242|gene6701|gene2191|gene15112|gene17322|gene17321|gene5726|gene15119|gene13720|gene23006|gene23001|gene24295|gene18824|gene17840|gene27442|gene5644|gene3953|gene17367|gene20931|gene4431|gene11446|gene11443|gene11896|gene6476|gene12147|gene21199|gene3481|gene18624|gene1…	99	gene6463|gene17693|gene13919|gene25403|gene27669|gene21004|gene25799|gene21472|gene16475|gene25695|gene14994|gene7849|gene16782|gene6777|gene11320|gene12191|gene18876|gene11835|gene3236|gene25993|gene17857|gene45|gene17529|gene9718|gene18880|gene18828|gene3059|gene9135|gene3733|gene5095|gene4419|gene22920|gene23753|gene15034|gene5403|gene10726|gene23654|gene22946|gene15187|gene17935|gene3166	41	http://amigo.geneontology.org/amigo/term/GO:0001067	yes
protein serine/threonine phosphatase activity	GO:0004722	0.000279368	0.0122625	GO:0000158|GO:0000163|GO:0008598|GO:0008600|GO:0015071|GO:0030357|GO:0030358|GO:0030360|GO:0030361	82	gene816|gene15639|gene9744|gene14638|gene5482|gene16102|gene13573|gene21168|gene17028|gene13556|gene18631|gene14276|gene22243|gene25462|gene28660|gene10081|gene21262|gene5829|gene26675|gene26991|gene7526|gene1492|gene3192	23	gene21262|gene25462|gene14638|gene26991|gene18631|gene15639|gene5829|gene13573|gene5482|gene7526|gene26675|gene3192|gene13556|gene22243|gene28660|gene816|gene9744	17	gene16102|gene21168|gene10081|gene17028|gene14276|gene1492	6	http://amigo.geneontology.org/amigo/term/GO:0004722	yes
helicase activity	GO:0004386	0.000309365	0.0127644	--	175	gene27766|gene28143|gene4182|gene17268|gene27455|gene20657|gene937|gene11675|gene10236|gene10545|gene21296|gene26594|gene9135|gene6623|gene11771|gene17281|gene4048|gene10028|gene22579|gene4216|gene23123|gene18423|gene12407|gene15602|gene13698|gene16960|gene13210|gene2181|gene24690|gene21368|gene16428|gene9508|gene26584|gene26020|gene4455|gene7507|gene2408|gene15491|gene14300|gene24485	40	gene13698|gene6623|gene22579|gene10545|gene21368|gene24485|gene27766|gene17268|gene28143|gene937|gene26584|gene9508|gene15602|gene18423|gene7507|gene27455|gene20657|gene2408|gene4048|gene21296|gene12407|gene4216|gene26594|gene17281|gene10236|gene15491|gene10028	27	gene23123|gene11771|gene14300|gene24690|gene4182|gene4455|gene16428|gene26020|gene9135|gene16960|gene13210|gene2181|gene11675	13	http://amigo.geneontology.org/amigo/term/GO:0004386	yes
DNA binding transcription factor activity	GO:0003700	0.000298237	0.0127644	GO:0000130|GO:0001071	1186	gene28123|gene5644|gene27590|gene23360|gene18880|gene2770|gene5726|gene16695|gene2191|gene25639|gene12158|gene10046|gene20810|gene8054|gene29007|gene12026|gene19205|gene23710|gene17857|gene25403|gene3953|gene5038|gene23006|gene18855|gene3130|gene14660|gene15119|gene12898|gene27180|gene8743|gene8106|gene13795|gene25095|gene2648|gene23654|gene13720|gene27908|gene22920|gene18319|gene5790|gene17840|g…	197	gene12158|gene9732|gene3937|gene17923|gene24295|gene25283|gene8054|gene5513|gene3130|gene12097|gene6419|gene13240|gene1737|gene17836|gene9191|gene22787|gene26260|gene26261|gene5614|gene24242|gene6389|gene6701|gene7439|gene18397|gene2191|gene15112|gene17322|gene17321|gene5726|gene15119|gene18887|gene18883|gene10046|gene13720|gene23006|gene23001|gene10194|gene4835|gene26246|gene25710|gene17840|gene…	128	gene25715|gene14994|gene217|gene27706|gene28057|gene6777|gene230|gene25403|gene25639|gene15662|gene6503|gene15839|gene7426|gene21004|gene17433|gene13404|gene21472|gene9718|gene27669|gene16475|gene25695|gene25168|gene11368|gene16034|gene10726|gene27908|gene24092|gene22725|gene13773|gene16782|gene24095|gene23833|gene13918|gene13693|gene11320|gene12191|gene18876|gene11835|gene3236|gene19691|gene5790…	69	http://amigo.geneontology.org/amigo/term/GO:0003700	yes
phosphatase activity	GO:0016791	0.00030521	0.0127644	GO:0003869|GO:0016302	311	gene15778|gene25778|gene16102|gene15639|gene3104|gene18194|gene9744|gene5334|gene14638|gene5482|gene18736|gene25590|gene27058|gene21168|gene13573|gene13556|gene18631|gene816|gene4679|gene7479|gene6196|gene13097|gene4003|gene27188|gene25351|gene19192|gene27959|gene5829|gene19616|gene497|gene24594|gene14276|gene22575|gene21194|gene18980|gene22243|gene24824|gene25462|gene3528|gene28660|gene22443|gen…	63	gene14638|gene18194|gene25590|gene5829|gene6112|gene5482|gene3824|gene3182|gene7225|gene28660|gene816|gene5334|gene22127|gene4679|gene3192|gene3528|gene6196|gene18631|gene26675|gene25778|gene25462|gene27058|gene15168|gene24824|gene21194|gene15639|gene25351|gene7526|gene19192|gene998|gene18980|gene22243|gene17279|gene4003|gene26991|gene21262|gene13573|gene15778|gene15179|gene13097|gene13556|gene97…	43	gene16102|gene22575|gene21168|gene10081|gene7479|gene18736|gene4731|gene22443|gene3104|gene17028|gene16479|gene14276|gene19616|gene497|gene25042|gene27959|gene27188|gene1492|gene24594|gene12859	20	http://amigo.geneontology.org/amigo/term/GO:0016791	yes
transferase activity	GO:0016740	0.000327797	0.0132597	--	2815	gene5134|gene5130|gene2112|gene22475|gene7354|gene24441|gene11161|gene14880|gene7101|gene10992|gene19035|gene16665|gene27109|gene10843|gene2208|gene2891|gene9307|gene13398|gene4638|gene20103|gene8191|gene9305|gene8198|gene21457|gene6916|gene11262|gene29194|gene3734|gene8493|gene3162|gene17886|gene25502|gene22205|gene17833|gene17831|gene21888|gene4490|gene19811|gene14234|gene7979|gene451|gene14533…	430	gene8191|gene14533|gene8970|gene15992|gene1168|gene15441|gene18199|gene8198|gene339|gene20379|gene22418|gene3688|gene6707|gene18445|gene4511|gene7354|gene5068|gene9102|gene6518|gene22138|gene2220|gene22859|gene10617|gene7786|gene14234|gene11056|gene631|gene24370|gene8709|gene5473|gene9503|gene29194|gene20965|gene7386|gene17833|gene25983|gene17831|gene19648|gene25586|gene23699|gene8188|gene24461|g…	304	gene7772|gene337|gene8469|gene16456|gene5067|gene8782|gene1314|gene14994|gene2208|gene15727|gene10613|gene12419|gene13730|gene17902|gene27908|gene24441|gene21888|gene26788|gene27155|gene1326|gene809|gene7419|gene10929|gene9113|gene725|gene1398|gene16924|gene5727|gene21788|gene21142|gene2112|gene14501|gene24294|gene6463|gene8888|gene20598|gene5164|gene15830|gene16665|gene5562|gene17961|gene26979|g…	126	http://amigo.geneontology.org/amigo/term/GO:0016740	yes
Rab GTPase binding	GO:0017137	0.000461931	0.0183262	GO:0005084	122	gene7490|gene918|gene5133|gene3284|gene21129|gene1290|gene6109|gene15344|gene24229|gene6157|gene19287|gene15398|gene3361|gene19854|gene631|gene21831|gene19297|gene6053|gene21118|gene27047|gene26002|gene7673|gene11029|gene6637|gene10215|gene24919|gene19149|gene5971|gene11329|gene7054	30	gene6109|gene7673|gene7490|gene19297|gene21129|gene918|gene11329|gene3361|gene24919|gene15398|gene19149|gene631|gene10215|gene3284|gene5971|gene27047|gene11029|gene6157|gene6053|gene1290	20	gene19287|gene5133|gene7054|gene21831|gene26002|gene6637|gene21118|gene15344|gene24229|gene19854	10	http://amigo.geneontology.org/amigo/term/GO:0017137	yes
cadherin binding involved in cell-cell adhesion	GO:0098641	0.000526924	0.0205103	--	191	gene7598|gene4830|gene7490|gene4765|gene13046|gene2567|gene16691|gene9436|gene8047|gene24309|gene27455|gene17219|gene7212|gene1924|gene24294|gene14813|gene18173|gene18364|gene19173|gene12864|gene23827|gene23779|gene21051|gene25788|gene22005|gene12928|gene6353|gene7556|gene13051|gene5275|gene18742|gene25975|gene23025|gene26679|gene20001|gene24503|gene24425|gene27908|gene8885|gene8840|gene8982|gene…	42	gene6353|gene7556|gene7598|gene5275|gene22005|gene2567|gene19173|gene8885|gene12928|gene20001|gene17219|gene26679|gene8982|gene7490|gene21051|gene27455|gene23779|gene13046|gene25788|gene16691|gene18742|gene18364|gene12864|gene13051|gene24309|gene23827|gene18173|gene19841|gene4830|gene1924	30	gene8047|gene24294|gene23025|gene24425|gene14813|gene7212|gene8840|gene4765|gene25975|gene27908|gene24503|gene9436	12	http://amigo.geneontology.org/amigo/term/GO:0098641	yes
phosphoric ester hydrolase activity	GO:0042578	0.000592114	0.0226209	--	406	gene15778|gene816|gene15639|gene3104|gene18194|gene16102|gene9744|gene5334|gene14638|gene5482|gene497|gene19668|gene25590|gene24309|gene20373|gene21168|gene13573|gene13556|gene25778|gene25309|gene4679|gene7479|gene26675|gene6196|gene13097|gene4003|gene27188|gene25351|gene19192|gene27959|gene5829|gene19616|gene24594|gene16874|gene14276|gene22575|gene3182|gene18980|gene22243|gene25971|gene25462|gen…	77	gene14638|gene18194|gene25590|gene5829|gene6112|gene5482|gene3824|gene25971|gene3182|gene7225|gene28660|gene816|gene5334|gene28663|gene22127|gene4679|gene3192|gene3528|gene12279|gene16874|gene6196|gene18631|gene26675|gene25778|gene25462|gene27058|gene15168|gene14607|gene21194|gene15639|gene25351|gene7526|gene19192|gene998|gene18980|gene22243|gene17279|gene4003|gene26991|gene21262|gene24309|gene14…	51	gene22575|gene20373|gene18736|gene4731|gene25309|gene17028|gene16479|gene19616|gene497|gene27188|gene12859|gene22443|gene14276|gene25042|gene7165|gene7479|gene26002|gene19668|gene24594|gene16102|gene21168|gene10081|gene3104|gene1492|gene27959|gene13625	26	http://amigo.geneontology.org/amigo/term/GO:0042578	yes
enzyme regulator activity	GO:0030234	0.00061783	0.0231742	GO:0010576	1019	gene28122|gene851|gene5133|gene27197|gene27217|gene15733|gene16514|gene26189|gene18538|gene4876|gene16109|gene28433|gene15731|gene14887|gene6196|gene6053|gene7454|gene11771|gene19283|gene14151|gene14153|gene3955|gene11275|gene3330|gene8292|gene26212|gene11667|gene13466|gene7229|gene4737|gene26218|gene11669|gene18414|gene12133|gene18006|gene24425|gene15398|gene2124|gene15016|gene17961|gene12980|ge…	170	gene25839|gene22555|gene13830|gene5585|gene16454|gene19670|gene24316|gene28660|gene16757|gene6157|gene5068|gene8292|gene23748|gene3330|gene2124|gene11667|gene15218|gene1323|gene1325|gene25583|gene11669|gene3636|gene18278|gene29204|gene15591|gene15340|gene19283|gene12133|gene3955|gene8889|gene22563|gene851|gene982|gene5275|gene22483|gene13070|gene16118|gene1587|gene12145|gene6476|gene16765|gene676…	112	gene24294|gene5905|gene24425|gene24839|gene24408|gene5162|gene25699|gene8782|gene10582|gene9328|gene26212|gene17961|gene7685|gene6964|gene2066|gene28433|gene22874|gene15273|gene28122|gene10498|gene25129|gene12051|gene4876|gene26788|gene5133|gene27145|gene26102|gene4723|gene412|gene7473|gene6637|gene21757|gene21118|gene4765|gene27197|gene20441|gene26189|gene21699|gene2889|gene21019|gene16023|gene1…	58	http://amigo.geneontology.org/amigo/term/GO:0030234	yes
histone deacetylase activity	GO:0004407	0.000653643	0.0240797	--	33	gene9303|gene45|gene26575|gene20978|gene19832|gene9709|gene24242|gene10726|gene24574|gene9902|gene15180|gene6518	12	gene9709|gene24242|gene9303|gene26575|gene9902|gene6518|gene24574|gene19832	8	gene20978|gene10726|gene45|gene15180	4	http://amigo.geneontology.org/amigo/term/GO:0004407	yes
protein kinase binding	GO:0019901	0.000827251	0.0293609	--	335	gene7499|gene26575|gene15443|gene5152|gene20317|gene2567|gene14116|gene18531|gene17485|gene8493|gene13573|gene27313|gene4876|gene28433|gene15344|gene4533|gene2852|gene6196|gene25602|gene7685|gene24370|gene21156|gene12980|gene14130|gene14151|gene2339|gene14276|gene5209|gene25561|gene12803|gene3953|gene6518|gene17374|gene18407|gene21607|gene25839|gene13230|gene14660|gene4190|gene5275|gene1953|gene1…	65	gene4190|gene27313|gene25839|gene692|gene3953|gene28852|gene20317|gene18407|gene5275|gene24318|gene2567|gene6518|gene21607|gene1953|gene13563|gene17485|gene6196|gene24370|gene18531|gene25557|gene23136|gene12980|gene25983|gene14660|gene24919|gene25561|gene2852|gene1325|gene8493|gene4533|gene26575|gene5537|gene5152|gene5209|gene12803|gene9744|gene15112|gene11631|gene14151|gene2339|gene13573|gene128…	47	gene4876|gene7685|gene15443|gene25699|gene21142|gene13230|gene28433|gene7499|gene12110|gene14276|gene21156|gene13054|gene413|gene412|gene15344|gene17374|gene17941|gene24668	18	http://amigo.geneontology.org/amigo/term/GO:0019901	yes
metal ion binding	GO:0046872	0.000839695	0.0293609	--	4839	gene12880|gene5644|gene17687|gene13068|gene21579|gene10843|gene5482|gene16695|gene13301|gene16349|gene20810|gene7107|gene14491|gene23820|gene5030|gene3423|gene19039|gene5040|gene18855|gene4073|gene27104|gene5320|gene18084|gene19173|gene24212|gene21177|gene8108|gene8106|gene13398|gene4731|gene17043|gene25095|gene20103|gene8196|gene13129|gene24258|gene21451|gene21452|gene18319|gene6916|gene3237|gen…	705	gene9185|gene7468|gene26013|gene19182|gene22418|gene4508|gene16031|gene19173|gene7786|gene6099|gene14100|gene29219|gene20965|gene321|gene25377|gene26268|gene1323|gene26260|gene26261|gene6416|gene21467|gene20564|gene3854|gene3423|gene12803|gene21262|gene5402|gene16144|gene21146|gene5644|gene851|gene17191|gene20744|gene25020|gene20103|gene20267|gene9907|gene22972|gene20508|gene21614|gene22482|gene1…	486	gene14820|gene27255|gene22492|gene2747|gene27706|gene16782|gene19273|gene230|gene25639|gene14632|gene11946|gene836|gene17433|gene21472|gene22874|gene2724|gene16752|gene25168|gene23830|gene16034|gene22856|gene21177|gene4182|gene22708|gene404|gene4828|gene14108|gene13730|gene26449|gene3237|gene3236|gene11637|gene20810|gene17529|gene18806|gene18876|gene11668|gene809|gene3734|gene10889|gene6709|gene1…	219	http://amigo.geneontology.org/amigo/term/GO:0046872	yes
guanyl-nucleotide exchange factor activity	GO:0005085	0.000818784	0.0293609	GO:0008433|GO:0016219|GO:0019839	267	gene22796|gene12|gene12736|gene27155|gene5402|gene7333|gene18190|gene918|gene12813|gene9389|gene21129|gene1290|gene19629|gene9147|gene6964|gene10898|gene24229|gene19208|gene6760|gene13887|gene26233|gene22499|gene29204|gene6284|gene19287|gene9224|gene14840|gene19854|gene14130|gene26835|gene15003|gene22933|gene5670|gene19297|gene2567|gene27545|gene16037|gene851|gene16448|gene7396|gene20180|gene2667…	54	gene18190|gene9147|gene22499|gene7673|gene19149|gene851|gene10898|gene27545|gene26233|gene14840|gene12|gene21457|gene2567|gene6520|gene11074|gene918|gene15003|gene9224|gene4431|gene1290|gene19297|gene5670|gene6760|gene20180|gene26675|gene19609|gene19629|gene6284|gene12813|gene5183|gene5402|gene1364|gene18278|gene21129|gene26835|gene13887|gene29204|gene14130	38	gene19287|gene27155|gene22933|gene16037|gene2066|gene7333|gene6964|gene22796|gene19208|gene16448|gene12736|gene24742|gene7396|gene24229|gene9389|gene19854	16	http://amigo.geneontology.org/amigo/term/GO:0005085	yes
cell-cell adhesion mediator activity	GO:0098632	0.00101642	0.0349479	--	197	gene7598|gene4830|gene7490|gene4765|gene13046|gene2567|gene16691|gene9436|gene8047|gene24309|gene27455|gene17219|gene7212|gene1924|gene24294|gene14813|gene18173|gene18364|gene19173|gene12864|gene23827|gene23779|gene21051|gene25788|gene22005|gene12928|gene6353|gene7556|gene13051|gene5275|gene18742|gene25975|gene23025|gene26679|gene20001|gene24503|gene24425|gene27908|gene8885|gene8840|gene8982|gene…	42	gene6353|gene7556|gene7598|gene5275|gene22005|gene2567|gene19173|gene8885|gene12928|gene20001|gene17219|gene26679|gene8982|gene7490|gene21051|gene27455|gene23779|gene13046|gene25788|gene16691|gene18742|gene18364|gene12864|gene13051|gene24309|gene23827|gene18173|gene19841|gene4830|gene1924	30	gene8047|gene24294|gene23025|gene24425|gene14813|gene7212|gene8840|gene4765|gene25975|gene27908|gene24503|gene9436	12	http://amigo.geneontology.org/amigo/term/GO:0098632	yes
protein deacetylase activity	GO:0033558	0.00119354	0.0403652	--	35	gene9303|gene45|gene26575|gene20978|gene19832|gene9709|gene24242|gene10726|gene24574|gene9902|gene15180|gene6518	12	gene9709|gene24242|gene9303|gene26575|gene9902|gene6518|gene24574|gene19832	8	gene20978|gene10726|gene45|gene15180	4	http://amigo.geneontology.org/amigo/term/GO:0033558	yes
signal transducer activity, downstream of receptor	GO:0005057	0.00122695	0.0408259	--	129	gene22418|gene15675|gene2112|gene6042|gene16514|gene14811|gene24300|gene18173|gene22138|gene16705|gene15573|gene24370|gene17767|gene11254|gene17442|gene4089|gene15003|gene12722|gene14765|gene22859|gene3970|gene26788|gene4431|gene25983|gene14606|gene11053|gene11873|gene9305|gene11246|gene3277	30	gene11053|gene9305|gene22418|gene3970|gene17767|gene11254|gene15003|gene24370|gene3277|gene6042|gene11873|gene12722|gene25983|gene15573|gene17442|gene22138|gene14811|gene15675|gene4089|gene16705|gene4431|gene16514|gene24300|gene18173|gene22859|gene11246	26	gene2112|gene14765|gene14606|gene26788	4	http://amigo.geneontology.org/amigo/term/GO:0005057	yes
leucine binding	GO:0070728	0.00135058	0.044226	--	5	gene11714|gene22948|gene4723|gene12494	4	gene12494|gene11714|gene22948	3	gene4723	1	http://amigo.geneontology.org/amigo/term/GO:0070728	yes
ubiquitin-like protein transferase activity	GO:0019787	0.00140746	0.0453684	GO:0008639|GO:0008640	431	gene12733|gene28122|gene13023|gene12779|gene5134|gene5709|gene25189|gene10843|gene20508|gene7154|gene13472|gene4642|gene11124|gene25343|gene15401|gene1925|gene3162|gene16456|gene27538|gene15969|gene1725|gene17917|gene21034|gene14417|gene20243|gene339|gene1314|gene15992|gene18887|gene14234|gene6518|gene19755|gene18445|gene7979|gene11974|gene20412|gene16099|gene13036|gene16199|gene1959|gene5178|gen…	79	gene1725|gene24664|gene25189|gene15992|gene9307|gene20412|gene339|gene15401|gene25343|gene27749|gene5709|gene18445|gene11714|gene20142|gene10078|gene13023|gene20243|gene14234|gene25586|gene14417|gene13472|gene1959|gene20965|gene9475|gene25706|gene9656|gene5178|gene9662|gene16193|gene20508|gene15458|gene16099|gene11974|gene21034|gene4642|gene25431|gene6518|gene3666|gene13036|gene17594|gene21265|ge…	55	gene1314|gene2861|gene16456|gene20598|gene19755|gene5562|gene14994|gene15969|gene10613|gene28122|gene16199|gene5134|gene5796|gene2733|gene27538|gene13740|gene10504|gene27674|gene17917|gene14366|gene10843|gene9746|gene12733|gene3162	24	http://amigo.geneontology.org/amigo/term/GO:0019787	yes
pyrophosphatase activity	GO:0016462	0.00150589	0.0477946	--	971	gene11821|gene16691|gene11675|gene16516|gene27455|gene20318|gene26594|gene24438|gene20811|gene9690|gene998|gene20243|gene22956|gene11771|gene17281|gene22579|gene29245|gene15099|gene8747|gene13464|gene14809|gene2138|gene21368|gene13015|gene9508|gene19703|gene15953|gene24623|gene2409|gene10215|gene7507|gene5123|gene15491|gene16801|gene17775|gene3237|gene2128|gene14300|gene2806|gene27766|gene5152|ge…	160	gene1357|gene5943|gene6394|gene21368|gene27424|gene6155|gene5750|gene15123|gene17645|gene15124|gene25047|gene9508|gene2128|gene15602|gene20657|gene5107|gene7942|gene12407|gene26594|gene10545|gene10215|gene13698|gene18423|gene26336|gene27524|gene22005|gene22642|gene11821|gene931|gene9690|gene1976|gene22974|gene13189|gene24623|gene12147|gene26007|gene22422|gene22522|gene21296|gene16691|gene8812|gen…	111	gene12593|gene14809|gene22492|gene27338|gene24668|gene21975|gene15663|gene17192|gene27688|gene13015|gene20318|gene3995|gene11675|gene29257|gene3392|gene13674|gene5887|gene22587|gene4182|gene16428|gene3153|gene1664|gene3237|gene20901|gene14279|gene24901|gene23123|gene2859|gene20811|gene15030|gene24690|gene4455|gene26020|gene9135|gene21699|gene2181|gene24471|gene28156|gene16516|gene11771|gene14300|…	49	http://amigo.geneontology.org/amigo/term/GO:0016462	yes
cell adhesion mediator activity	GO:0098631	0.00153322	0.0479248	--	201	gene7598|gene4830|gene7490|gene4765|gene13046|gene2567|gene16691|gene9436|gene8047|gene24309|gene27455|gene17219|gene7212|gene1924|gene24294|gene14813|gene18173|gene18364|gene19173|gene12864|gene23827|gene23779|gene21051|gene25788|gene22005|gene12928|gene6353|gene7556|gene13051|gene5275|gene18742|gene25975|gene23025|gene26679|gene20001|gene24503|gene24425|gene27908|gene8885|gene8840|gene8982|gene…	42	gene6353|gene7556|gene7598|gene5275|gene22005|gene2567|gene19173|gene8885|gene12928|gene20001|gene17219|gene26679|gene8982|gene7490|gene21051|gene27455|gene23779|gene13046|gene25788|gene16691|gene18742|gene18364|gene12864|gene13051|gene24309|gene23827|gene18173|gene19841|gene4830|gene1924	30	gene8047|gene24294|gene23025|gene24425|gene14813|gene7212|gene8840|gene4765|gene25975|gene27908|gene24503|gene9436	12	http://amigo.geneontology.org/amigo/term/GO:0098631	yes
death receptor binding	GO:0005123	0.00157355	0.0484514	--	8	gene4476|gene5275|gene19854|gene11262|gene982	5	gene982|gene4476|gene11262|gene5275	4	gene19854	1	http://amigo.geneontology.org/amigo/term/GO:0005123	yes
hydrolase activity, acting on carbon-nitrogen (but not peptide) bonds, in linear amides	GO:0016811	0.00161547	0.0490105	--	76	gene9303|gene45|gene26575|gene20978|gene13188|gene19832|gene27126|gene9709|gene24510|gene24242|gene10003|gene2785|gene10726|gene15423|gene19767|gene24574|gene9902|gene17907|gene15180|gene6518	20	gene17907|gene9709|gene6518|gene24242|gene15423|gene9303|gene24510|gene26575|gene27126|gene19767|gene9902|gene13188|gene10003|gene24574|gene19832	15	gene20978|gene10726|gene15180|gene45|gene2785	5	http://amigo.geneontology.org/amigo/term/GO:0016811	yes
hydrolase activity, acting on acid anhydrides	GO:0016817	0.00179023	0.0521859	--	975	gene11821|gene16691|gene11675|gene16516|gene27455|gene20318|gene26594|gene24438|gene20811|gene9690|gene998|gene20243|gene22956|gene11771|gene17281|gene22579|gene29245|gene15099|gene8747|gene13464|gene14809|gene2138|gene21368|gene13015|gene9508|gene19703|gene15953|gene24623|gene2409|gene10215|gene7507|gene5123|gene15491|gene16801|gene17775|gene3237|gene2128|gene14300|gene2806|gene27766|gene5152|ge…	160	gene1357|gene5943|gene6394|gene21368|gene27424|gene6155|gene5750|gene15123|gene17645|gene15124|gene25047|gene9508|gene2128|gene15602|gene20657|gene5107|gene7942|gene12407|gene26594|gene10545|gene10215|gene13698|gene18423|gene26336|gene27524|gene22005|gene22642|gene11821|gene931|gene9690|gene1976|gene22974|gene13189|gene24623|gene12147|gene26007|gene22422|gene22522|gene21296|gene16691|gene8812|gen…	111	gene12593|gene14809|gene22492|gene27338|gene24668|gene21975|gene15663|gene17192|gene27688|gene13015|gene20318|gene3995|gene11675|gene29257|gene3392|gene13674|gene5887|gene22587|gene4182|gene16428|gene3153|gene1664|gene3237|gene20901|gene14279|gene24901|gene23123|gene2859|gene20811|gene15030|gene24690|gene4455|gene26020|gene9135|gene21699|gene2181|gene24471|gene28156|gene16516|gene11771|gene14300|…	49	http://amigo.geneontology.org/amigo/term/GO:0016817	no
hydrolase activity, acting on acid anhydrides, in phosphorus-containing anhydrides	GO:0016818	0.00179023	0.0521859	--	975	gene11821|gene16691|gene11675|gene16516|gene27455|gene20318|gene26594|gene24438|gene20811|gene9690|gene998|gene20243|gene22956|gene11771|gene17281|gene22579|gene29245|gene15099|gene8747|gene13464|gene14809|gene2138|gene21368|gene13015|gene9508|gene19703|gene15953|gene24623|gene2409|gene10215|gene7507|gene5123|gene15491|gene16801|gene17775|gene3237|gene2128|gene14300|gene2806|gene27766|gene5152|ge…	160	gene1357|gene5943|gene6394|gene21368|gene27424|gene6155|gene5750|gene15123|gene17645|gene15124|gene25047|gene9508|gene2128|gene15602|gene20657|gene5107|gene7942|gene12407|gene26594|gene10545|gene10215|gene13698|gene18423|gene26336|gene27524|gene22005|gene22642|gene11821|gene931|gene9690|gene1976|gene22974|gene13189|gene24623|gene12147|gene26007|gene22422|gene22522|gene21296|gene16691|gene8812|gen…	111	gene12593|gene14809|gene22492|gene27338|gene24668|gene21975|gene15663|gene17192|gene27688|gene13015|gene20318|gene3995|gene11675|gene29257|gene3392|gene13674|gene5887|gene22587|gene4182|gene16428|gene3153|gene1664|gene3237|gene20901|gene14279|gene24901|gene23123|gene2859|gene20811|gene15030|gene24690|gene4455|gene26020|gene9135|gene21699|gene2181|gene24471|gene28156|gene16516|gene11771|gene14300|…	49	http://amigo.geneontology.org/amigo/term/GO:0016818	no
protein complex scaffold activity	GO:0032947	0.00179603	0.0521859	--	46	gene8346|gene4800|gene13230|gene18272|gene16137|gene2567|gene23779|gene7685|gene6431|gene10119|gene25561|gene7040|gene28262|gene18566	14	gene2567|gene18272|gene25561|gene7040|gene10119|gene23779|gene6431	7	gene7685|gene8346|gene18566|gene13230|gene28262|gene4800|gene16137	7	http://amigo.geneontology.org/amigo/term/GO:0032947	no
transcription corepressor activity	GO:0003714	0.00187106	0.0536111	--	191	gene1358|gene1359|gene2461|gene25215|gene14582|gene11381|gene23588|gene11906|gene22295|gene9902|gene24295|gene21293|gene17131|gene14992|gene26575|gene9135|gene27442|gene18887|gene17857|gene25403|gene13825|gene6518|gene13198|gene18397|gene13190|gene25236|gene9937|gene28443|gene13569|gene3376|gene9303|gene3963|gene9307|gene27749|gene45|gene5513|gene16861|gene11368|gene3236|gene11081	40	gene24295|gene1358|gene9307|gene27442|gene9303|gene18397|gene27749|gene23588|gene13190|gene2461|gene9937|gene5513|gene3376|gene13569|gene25236|gene11081|gene26575|gene6518|gene22295|gene17131|gene18887|gene16861|gene9902|gene13198|gene25215	25	gene11368|gene9135|gene14582|gene1359|gene11381|gene14992|gene13825|gene25403|gene17857|gene21293|gene11906|gene3963|gene45|gene3236|gene28443	15	http://amigo.geneontology.org/amigo/term/GO:0003714	no
cation binding	GO:0043169	0.00205756	0.0568884	--	4911	gene12880|gene5644|gene17687|gene13068|gene21579|gene10843|gene5482|gene16695|gene13301|gene16349|gene20810|gene7107|gene14491|gene23820|gene5030|gene3423|gene19039|gene5040|gene18855|gene4073|gene27104|gene5320|gene18084|gene19173|gene24212|gene21177|gene8108|gene8106|gene13398|gene4731|gene17043|gene25095|gene20103|gene8196|gene13129|gene24258|gene21451|gene21452|gene18319|gene6916|gene3237|gen…	709	gene9185|gene7468|gene26013|gene19182|gene22418|gene4508|gene16031|gene19173|gene7786|gene6099|gene14100|gene29219|gene20965|gene321|gene25377|gene26268|gene1323|gene26260|gene26261|gene6416|gene21467|gene20564|gene3854|gene3423|gene12803|gene21262|gene5402|gene16144|gene21146|gene5644|gene851|gene17191|gene20744|gene25020|gene20103|gene20267|gene9907|gene22972|gene20508|gene21614|gene22482|gene1…	488	gene14820|gene27255|gene22492|gene2747|gene27706|gene16782|gene19273|gene230|gene25639|gene14632|gene11946|gene836|gene17433|gene21472|gene22874|gene2724|gene16752|gene25168|gene23830|gene16034|gene22856|gene21177|gene4182|gene22708|gene404|gene4828|gene14108|gene13730|gene26449|gene3237|gene3236|gene11637|gene25415|gene20810|gene17529|gene18806|gene18876|gene11668|gene809|gene3734|gene10889|gene…	221	http://amigo.geneontology.org/amigo/term/GO:0043169	no
cadherin binding	GO:0045296	0.00205913	0.0568884	--	204	gene7598|gene4830|gene7490|gene4765|gene13046|gene2567|gene16691|gene9436|gene8047|gene24309|gene27455|gene17219|gene7212|gene1924|gene24294|gene14813|gene18173|gene18364|gene19173|gene12864|gene23827|gene23779|gene21051|gene25788|gene22005|gene12928|gene6353|gene7556|gene13051|gene5275|gene18742|gene25975|gene23025|gene26679|gene20001|gene24503|gene24425|gene27908|gene8885|gene8840|gene8982|gene…	42	gene6353|gene7556|gene7598|gene5275|gene22005|gene2567|gene19173|gene8885|gene12928|gene20001|gene17219|gene26679|gene8982|gene7490|gene21051|gene27455|gene23779|gene13046|gene25788|gene16691|gene18742|gene18364|gene12864|gene13051|gene24309|gene23827|gene18173|gene19841|gene4830|gene1924	30	gene8047|gene24294|gene23025|gene24425|gene14813|gene7212|gene8840|gene4765|gene25975|gene27908|gene24503|gene9436	12	http://amigo.geneontology.org/amigo/term/GO:0045296	no
nucleoside-triphosphatase activity	GO:0017111	0.00206817	0.0568884	--	917	gene11821|gene16691|gene11675|gene16516|gene27455|gene20318|gene26594|gene24438|gene20811|gene9690|gene998|gene20243|gene22956|gene11771|gene17281|gene22579|gene29245|gene15099|gene12147|gene13464|gene14809|gene2138|gene21368|gene13015|gene9508|gene19703|gene15953|gene24623|gene10215|gene7507|gene15491|gene16801|gene17775|gene2128|gene14300|gene2806|gene27766|gene5152|gene931|gene27338|gene20657|…	151	gene1357|gene5943|gene6394|gene21368|gene27424|gene6155|gene5750|gene15123|gene17645|gene15124|gene25047|gene9508|gene2128|gene15602|gene20657|gene5107|gene7942|gene12407|gene26594|gene10545|gene10215|gene13698|gene18423|gene26336|gene27524|gene22005|gene22642|gene11821|gene931|gene9690|gene1976|gene22974|gene13189|gene24623|gene12147|gene22422|gene22522|gene21296|gene16691|gene8812|gene23779|gen…	104	gene12593|gene14809|gene22492|gene27338|gene24668|gene21975|gene15663|gene17192|gene27688|gene13015|gene20318|gene3995|gene11675|gene29257|gene3392|gene13674|gene5887|gene22587|gene4182|gene16428|gene3153|gene1664|gene8586|gene20901|gene14279|gene24901|gene23123|gene2859|gene20811|gene15030|gene24690|gene4455|gene26020|gene9135|gene21699|gene2181|gene28156|gene16516|gene11771|gene14300|gene22900|…	47	http://amigo.geneontology.org/amigo/term/GO:0017111	no
kinase binding	GO:0019900	0.00210508	0.0571419	--	392	gene7499|gene26575|gene15443|gene12980|gene8493|gene2567|gene14116|gene18531|gene17485|gene12110|gene20317|gene13573|gene27313|gene4876|gene28433|gene15344|gene18407|gene2852|gene6196|gene1188|gene25602|gene7685|gene24370|gene21156|gene5152|gene14130|gene14151|gene2339|gene14276|gene5209|gene25561|gene12803|gene3953|gene15026|gene5275|gene6518|gene17374|gene4533|gene21607|gene25839|gene13230|gene…	72	gene4190|gene27313|gene25839|gene692|gene21607|gene3953|gene28852|gene20317|gene18407|gene5275|gene15026|gene2567|gene6518|gene1188|gene1953|gene13563|gene17485|gene6196|gene24370|gene12803|gene25983|gene25557|gene23136|gene12980|gene24318|gene14660|gene24919|gene25561|gene2852|gene1325|gene8493|gene4533|gene26575|gene5537|gene5152|gene5209|gene18531|gene9744|gene15112|gene11631|gene14151|gene233…	52	gene4876|gene7685|gene15443|gene25699|gene21142|gene13230|gene28433|gene7499|gene11055|gene12110|gene15273|gene14276|gene21156|gene13054|gene413|gene412|gene15344|gene17374|gene17941|gene24668	20	http://amigo.geneontology.org/amigo/term/GO:0019900	no
glucuronosyl-N-acetylglucosaminyl-proteoglycan 4-alpha-N-acetylglucosaminyltransferase activity	GO:0050508	0.00229149	0.0598399	--	3	gene13398|gene4791|gene19811	3	gene13398	1	gene19811|gene4791	2	http://amigo.geneontology.org/amigo/term/GO:0050508	no
glucose-6-phosphate dehydrogenase activity	GO:0004345	0.00229149	0.0598399	--	3	gene16008|gene7066|gene27880	3	gene16008|gene7066	2	gene27880	1	http://amigo.geneontology.org/amigo/term/GO:0004345	no
palmitoleoyltransferase activity	GO:1990698	0.00229149	0.0598399	--	3	gene24482|gene17831|gene27617	3	gene17831|gene24482	2	gene27617	1	http://amigo.geneontology.org/amigo/term/GO:1990698	no
protein serine/threonine kinase inhibitor activity	GO:0030291	0.00240696	0.0620696	--	24	gene15218|gene12980|gene15583|gene22874|gene9121|gene413|gene4765|gene11631|gene28433	9	gene11631|gene9121|gene12980|gene15218|gene15583	5	gene413|gene28433|gene4765|gene22874	4	http://amigo.geneontology.org/amigo/term/GO:0030291	no
tumor necrosis factor receptor superfamily binding	GO:0032813	0.0026091	0.0664516	--	20	gene2845|gene14417|gene5275|gene982|gene4476|gene11262|gene19854|gene22026	8	gene2845|gene14417|gene4476|gene11262|gene22026|gene982|gene5275	7	gene19854	1	http://amigo.geneontology.org/amigo/term/GO:0032813	no
NAD-dependent histone deacetylase activity	GO:0017136	0.00264907	0.0666468	--	16	gene9303|gene26575|gene45|gene24574|gene9902|gene15180|gene6518	7	gene24574|gene6518|gene9902|gene9303|gene26575	5	gene15180|gene45	2	http://amigo.geneontology.org/amigo/term/GO:0017136	no
coenzyme binding	GO:0050662	0.00283684	0.0700211	--	288	gene26575|gene725|gene607|gene22520|gene7594|gene5130|gene15826|gene25074|gene12637|gene17481|gene266|gene14634|gene6430|gene7386|gene11081|gene6707|gene23820|gene13910|gene5398|gene23203|gene4232|gene7066|gene20900|gene23730|gene23751|gene16041|gene20518|gene20098|gene2783|gene25801|gene16646|gene22789|gene15339|gene4|gene12162|gene29178|gene15924|gene21014|gene18231|gene24574|gene8888|gene9303|…	55	gene13910|gene7468|gene17654|gene14634|gene9303|gene20518|gene16008|gene7594|gene1555|gene15339|gene17481|gene19809|gene5398|gene7066|gene20900|gene7386|gene5130|gene6347|gene25074|gene6430|gene11081|gene22520|gene21014|gene19767|gene15826|gene6707|gene26575|gene23751|gene607|gene16041|gene16646|gene4232|gene12637|gene15924|gene18231|gene23820|gene266|gene23730|gene29178|gene24574	40	gene725|gene22789|gene21333|gene4|gene22543|gene2783|gene8888|gene23203|gene15955|gene27880|gene25801|gene15830|gene12162|gene21452|gene20098	15	http://amigo.geneontology.org/amigo/term/GO:0050662	no
ligase activity	GO:0016874	0.00285108	0.0700211	--	442	gene813|gene15148|gene28122|gene5178|gene5709|gene11124|gene10843|gene20508|gene13740|gene15401|gene19648|gene4642|gene25189|gene243|gene1925|gene17422|gene8083|gene3166|gene12823|gene21309|gene13175|gene1725|gene20243|gene24510|gene6604|gene15992|gene6681|gene18887|gene27674|gene18884|gene14234|gene17623|gene2409|gene5449|gene7979|gene11974|gene12733|gene16099|gene22999|gene14108|gene1959|gene14…	79	gene1725|gene24664|gene25189|gene15992|gene22234|gene9307|gene22999|gene15401|gene24815|gene12815|gene5449|gene6604|gene4652|gene17191|gene5709|gene9662|gene4544|gene813|gene8804|gene12823|gene15148|gene20243|gene14234|gene25586|gene18884|gene11714|gene23137|gene1959|gene14122|gene24510|gene5178|gene19648|gene8083|gene20508|gene243|gene16099|gene2409|gene18006|gene11974|gene5610|gene17422|gene464…	62	gene13740|gene5168|gene2861|gene13175|gene8257|gene14108|gene18418|gene27674|gene14366|gene28122|gene20598|gene10843|gene15830|gene3166|gene12733|gene5562|gene6681	17	http://amigo.geneontology.org/amigo/term/GO:0016874	no
magnesium ion binding	GO:0000287	0.00296025	0.0718471	--	251	gene6542|gene17018|gene14076|gene7098|gene24293|gene4876|gene24294|gene15653|gene11356|gene7479|gene21320|gene16705|gene28259|gene7361|gene11771|gene11336|gene7648|gene15389|gene5209|gene3182|gene12803|gene23122|gene13556|gene12722|gene22856|gene2783|gene4828|gene2244|gene24318|gene5829|gene16562|gene24330|gene27188|gene8888|gene5994|gene26007|gene11781|gene17191|gene21452|gene9688|gene3970|gene1…	49	gene6542|gene24293|gene25590|gene5829|gene3824|gene15389|gene3182|gene3970|gene17018|gene4544|gene24318|gene27313|gene24330|gene16632|gene11781|gene2006|gene12722|gene2244|gene23122|gene11356|gene15653|gene7648|gene26007|gene16705|gene16562|gene7098|gene5209|gene12803|gene9688|gene28259|gene21320|gene5994|gene13556|gene11336|gene17191	35	gene4876|gene24294|gene11771|gene7479|gene22856|gene15030|gene2783|gene8888|gene4828|gene27188|gene7361|gene14076|gene3237|gene21452	14	http://amigo.geneontology.org/amigo/term/GO:0000287	no
ubiquitin-protein transferase activity	GO:0004842	0.0031345	0.0751915	GO:0004840|GO:0004841	411	gene12733|gene28122|gene13023|gene12779|gene5134|gene25189|gene10843|gene20508|gene7154|gene13472|gene4642|gene11124|gene1925|gene3162|gene16456|gene27538|gene15969|gene1725|gene20965|gene21034|gene20243|gene339|gene1314|gene5178|gene18887|gene2733|gene5562|gene19755|gene18445|gene7979|gene11974|gene20412|gene16099|gene13036|gene16199|gene14417|gene14366|gene16193|gene15992|gene3666|gene2861|gene…	74	gene1725|gene24664|gene25189|gene15992|gene20412|gene339|gene25343|gene27749|gene18445|gene11714|gene10078|gene13023|gene20243|gene14234|gene25586|gene14417|gene13472|gene20965|gene9475|gene25706|gene9656|gene5178|gene9662|gene16193|gene20508|gene15458|gene16099|gene11974|gene21034|gene4642|gene25431|gene20142|gene3666|gene13036|gene17594|gene21265|gene17614|gene7979|gene21146|gene18887|gene12898…	50	gene1314|gene2861|gene16456|gene20598|gene19755|gene5562|gene14994|gene15969|gene10613|gene28122|gene16199|gene5134|gene5796|gene2733|gene27538|gene13740|gene10504|gene27674|gene17917|gene14366|gene10843|gene9746|gene12733|gene3162	24	http://amigo.geneontology.org/amigo/term/GO:0004842	no
NF-kappaB binding	GO:0051059	0.00373255	0.0885086	--	21	gene692|gene15793|gene21724|gene17208|gene412|gene13518|gene9902|gene25699	8	gene9902|gene17208|gene692	3	gene412|gene21724|gene25699|gene13518|gene15793	5	http://amigo.geneontology.org/amigo/term/GO:0051059	no
NAD-dependent protein deacetylase activity	GO:0034979	0.00399517	0.0915781	--	17	gene9303|gene26575|gene45|gene24574|gene9902|gene15180|gene6518	7	gene24574|gene6518|gene9902|gene9303|gene26575	5	gene15180|gene45	2	http://amigo.geneontology.org/amigo/term/GO:0034979	no
receptor signaling complex scaffold activity	GO:0030159	0.00399517	0.0915781	--	17	gene4800|gene18272|gene28262|gene2567|gene25561|gene7040|gene18566	7	gene2567|gene18272|gene25561|gene7040	4	gene18566|gene28262|gene4800	3	http://amigo.geneontology.org/amigo/term/GO:0030159	no
MAP kinase phosphatase activity	GO:0033549	0.00399517	0.0915781	--	17	gene15778|gene15168|gene22443|gene26991|gene24594|gene6112|gene7225	7	gene7225|gene6112|gene26991|gene15778|gene15168	5	gene22443|gene24594	2	http://amigo.geneontology.org/amigo/term/GO:0033549	no
ubiquitin-like protein ligase activity	GO:0061659	0.00415374	0.0931431	--	224	gene28122|gene12779|gene5178|gene20508|gene7154|gene13472|gene25189|gene1925|gene16456|gene15969|gene1725|gene10078|gene15992|gene14234|gene5562|gene18445|gene7979|gene11974|gene16099|gene16199|gene3666|gene20412|gene12898|gene15458|gene10613|gene21265|gene22948|gene9746|gene25706|gene9656|gene11714|gene17917|gene14994|gene27674|gene2861|gene21318|gene9307|gene27749|gene9662|gene25343|gene9475|ge…	44	gene1725|gene25189|gene15992|gene9307|gene20412|gene9656|gene25343|gene27749|gene18445|gene11714|gene10078|gene21318|gene14234|gene13472|gene20965|gene9475|gene25706|gene5178|gene9662|gene20508|gene15458|gene16099|gene11974|gene20142|gene3666|gene21265|gene17614|gene7979|gene12898|gene7154|gene12779|gene1925|gene22948	33	gene14994|gene16199|gene2861|gene15969|gene10613|gene16456|gene27674|gene17917|gene28122|gene9746|gene5562	11	http://amigo.geneontology.org/amigo/term/GO:0061659	no
zinc ion binding	GO:0008270	0.00414064	0.0931431	--	1308	gene28122|gene440|gene17361|gene17360|gene27674|gene16970|gene766|gene10843|gene13472|gene4642|gene10278|gene27059|gene13668|gene16099|gene16079|gene1725|gene11778|gene15465|gene13869|gene17850|gene3713|gene17857|gene3423|gene5040|gene9303|gene24657|gene22787|gene14417|gene27104|gene5416|gene21566|gene3666|gene12898|gene12145|gene16671|gene21177|gene17573|gene14809|gene11072|gene20149|gene16461|g…	205	gene1725|gene7468|gene8196|gene22999|gene5103|gene2845|gene9733|gene26252|gene12796|gene17637|gene9102|gene19173|gene17645|gene14233|gene14234|gene631|gene3423|gene29219|gene20965|gene25377|gene24928|gene7490|gene26268|gene25586|gene22787|gene25580|gene26261|gene5610|gene6389|gene724|gene24242|gene21309|gene16144|gene11778|gene21146|gene10356|gene18887|gene12779|gene10194|gene1925|gene25189|gene2…	140	gene14820|gene14809|gene6463|gene24427|gene2861|gene24425|gene27706|gene3521|gene16199|gene22708|gene17002|gene20598|gene11357|gene15830|gene17306|gene6681|gene17869|gene440|gene15100|gene11381|gene10093|gene21177|gene23830|gene16970|gene4182|gene404|gene13918|gene8989|gene13730|gene28122|gene8491|gene18876|gene13236|gene11992|gene17857|gene45|gene17850|gene5796|gene1731|gene13869|gene1006|gene27…	65	http://amigo.geneontology.org/amigo/term/GO:0008270	no
ubiquitin protein ligase activity	GO:0061630	0.00422225	0.0936613	GO:0090302|GO:0090622	218	gene28122|gene12779|gene5178|gene20508|gene7154|gene13472|gene25189|gene1925|gene16456|gene15969|gene1725|gene10078|gene15992|gene17614|gene14234|gene5562|gene18445|gene7979|gene11974|gene16099|gene16199|gene3666|gene20412|gene12898|gene15458|gene10613|gene21265|gene21318|gene9746|gene25706|gene9656|gene11714|gene14994|gene27674|gene2861|gene22948|gene27749|gene9662|gene25343|gene9475|gene20142|g…	43	gene1725|gene25189|gene15992|gene20412|gene9656|gene25343|gene27749|gene18445|gene11714|gene10078|gene21318|gene14234|gene13472|gene20965|gene9475|gene25706|gene5178|gene9662|gene20508|gene15458|gene16099|gene11974|gene20142|gene3666|gene21265|gene17614|gene7979|gene12898|gene7154|gene12779|gene1925|gene22948	32	gene14994|gene16199|gene2861|gene15969|gene10613|gene16456|gene27674|gene17917|gene28122|gene9746|gene5562	11	http://amigo.geneontology.org/amigo/term/GO:0061630	no
deacetylase activity	GO:0019213	0.00428252	0.0939877	--	45	gene9303|gene45|gene26575|gene20978|gene19832|gene9709|gene24242|gene24574|gene10726|gene10003|gene9902|gene15180|gene6518	13	gene9709|gene24242|gene10003|gene9303|gene26575|gene9902|gene6518|gene24574|gene19832	9	gene20978|gene10726|gene45|gene15180	4	http://amigo.geneontology.org/amigo/term/GO:0019213	no
signal transducer, downstream of receptor, with serine/threonine kinase activity	GO:0004702	0.004508	0.0978947	--	88	gene18173|gene22138|gene9305|gene15675|gene16705|gene15573|gene14765|gene22859|gene2112|gene24370|gene14811|gene12722|gene11254|gene25983|gene14606|gene26788|gene4089|gene3970|gene3277|gene11873|gene22418	21	gene25983|gene15573|gene3277|gene22138|gene22859|gene14811|gene9305|gene18173|gene4089|gene11873|gene22418|gene24370|gene16705|gene3970|gene11254|gene15675|gene12722	17	gene2112|gene14765|gene14606|gene26788	4	http://amigo.geneontology.org/amigo/term/GO:0004702	no
RNA polymerase II transcription factor activity, sequence-specific DNA binding	GO:0000981	0.0046217	0.0993184	--	603	gene28123|gene27590|gene2191|gene17433|gene8054|gene12026|gene19205|gene17857|gene23001|gene3953|gene5038|gene23006|gene3130|gene14660|gene25095|gene23654|gene27908|gene22920|gene17840|gene3548|gene27137|gene3045|gene2770|gene21793|gene21004|gene27706|gene17884|gene3166|gene7573|gene13918|gene5095|gene19691|gene15119|gene17693|gene3059|gene25020|gene13773|gene21892|gene1737|gene8346|gene6777|gene…	102	gene24390|gene21892|gene7324|gene1737|gene17840|gene7531|gene9677|gene23625|gene3953|gene18397|gene7573|gene18390|gene19205|gene25696|gene3045|gene21793|gene25020|gene17884|gene19256|gene8054|gene10987|gene8821|gene2770|gene5513|gene21311|gene3130|gene28123|gene8982|gene17094|gene11446|gene6701|gene13240|gene19833|gene5038|gene26100|gene14660|gene25095|gene27590|gene21199|gene12026|gene22787|gene…	65	gene27706|gene6777|gene25403|gene8346|gene15662|gene6503|gene21004|gene17433|gene16475|gene25695|gene14994|gene19250|gene7849|gene24092|gene13773|gene16782|gene24095|gene17693|gene11320|gene12191|gene27908|gene11835|gene13918|gene19691|gene17857|gene9718|gene13404|gene3059|gene27669|gene3963|gene3548|gene5095|gene22920|gene23753|gene10726|gene23654|gene3166	37	http://amigo.geneontology.org/amigo/term/GO:0000981	no
sequence-specific DNA binding	GO:0043565	0.00470317	0.100027	--	1068	gene17367|gene5644|gene27590|gene23360|gene18880|gene163|gene5726|gene12861|gene2191|gene25639|gene6748|gene8054|gene14491|gene5614|gene23710|gene17857|gene23001|gene3953|gene5038|gene23006|gene18855|gene11446|gene3130|gene14660|gene27104|gene25394|gene2650|gene12898|gene12147|gene11072|gene8106|gene17274|gene21368|gene26449|gene4730|gene2648|gene23654|gene22663|gene23833|gene22920|gene25799|gene…	170	gene3937|gene21311|gene21368|gene9102|gene26995|gene25283|gene8054|gene5513|gene3130|gene6312|gene13240|gene1737|gene9709|gene17836|gene22787|gene5614|gene24242|gene6389|gene6701|gene2191|gene15112|gene17322|gene17321|gene5726|gene15119|gene18887|gene23006|gene23001|gene10194|gene7573|gene25710|gene17840|gene2648|gene14491|gene5644|gene3953|gene17367|gene20931|gene11446|gene2020|gene11443|gene121…	115	gene17693|gene4730|gene6777|gene25403|gene25639|gene27669|gene21004|gene28057|gene25799|gene21472|gene3690|gene16475|gene25695|gene25168|gene14994|gene14992|gene24092|gene13773|gene16782|gene24095|gene23833|gene24839|gene11320|gene12191|gene13919|gene18876|gene11835|gene3236|gene15187|gene5790|gene17857|gene23360|gene9718|gene26449|gene18828|gene3059|gene9135|gene3733|gene5095|gene22663|gene22920…	55	http://amigo.geneontology.org/amigo/term/GO:0043565	no
Ras guanyl-nucleotide exchange factor activity	GO:0005088	0.00493935	0.103978	--	189	gene22796|gene12|gene27155|gene26835|gene7333|gene18190|gene851|gene1290|gene19629|gene9147|gene10898|gene24229|gene6760|gene13887|gene14130|gene19287|gene19854|gene5402|gene15003|gene19297|gene11074|gene4431|gene918|gene29204|gene7396|gene20180|gene26675|gene7673|gene22933|gene16037|gene18278|gene5183|gene12813|gene6284|gene19149|gene1364|gene6520|gene2066	38	gene18190|gene6520|gene7673|gene19149|gene851|gene10898|gene9147|gene12|gene11074|gene918|gene15003|gene26675|gene6284|gene1290|gene19297|gene6760|gene20180|gene1364|gene19629|gene4431|gene12813|gene5183|gene5402|gene18278|gene29204|gene26835|gene13887|gene14130	28	gene19287|gene27155|gene22933|gene16037|gene2066|gene7333|gene22796|gene7396|gene24229|gene19854	10	http://amigo.geneontology.org/amigo/term/GO:0005088	no
RNA polymerase II transcription cofactor activity	GO:0001104	0.00564522	0.116461	GO:0016455	101	gene5282|gene5403|gene242|gene4722|gene23625|gene8054|gene9135|gene25788|gene15482|gene18887|gene19873|gene13825|gene10063|gene25236|gene9937|gene163|gene28443|gene14994|gene19706|gene17094|gene14263|gene3376|gene11081	23	gene23625|gene25236|gene4722|gene163|gene10063|gene9937|gene242|gene17094|gene3376|gene11081|gene18887|gene19873|gene25788|gene19706|gene15482|gene8054	16	gene14994|gene5403|gene13825|gene9135|gene14263|gene5282|gene28443	7	http://amigo.geneontology.org/amigo/term/GO:0001104	no
phosphatidylinositol-3,5-bisphosphate 3-phosphatase activity	GO:0052629	0.00562956	0.116461	--	10	gene21168|gene27959|gene12859|gene22243|gene18980	5	gene18980|gene22243	2	gene21168|gene27959|gene12859	3	http://amigo.geneontology.org/amigo/term/GO:0052629	no
5'-3' exonuclease activity	GO:0008409	0.00609417	0.124478	--	14	gene24886|gene22139|gene964|gene11068|gene23122|gene16660	6	gene23122|gene16660|gene964|gene11068|gene24886	5	gene22139	1	http://amigo.geneontology.org/amigo/term/GO:0008409	no
DNA helicase activity	GO:0003678	0.00641293	0.129705	GO:0003679	47	gene26584|gene10236|gene15491|gene6623|gene11771|gene11675|gene16960|gene27766|gene27455|gene21296|gene21368|gene13210|gene24485	13	gene21368|gene6623|gene27455|gene26584|gene10236|gene21296|gene15491|gene24485|gene27766	9	gene13210|gene16960|gene11771|gene11675	4	http://amigo.geneontology.org/amigo/term/GO:0003678	no
transcription factor activity, RNA polymerase II proximal promoter sequence-specific DNA binding	GO:0000982	0.00659158	0.132024	--	306	gene12191|gene3045|gene19833|gene21004|gene24092|gene27590|gene18390|gene10726|gene11446|gene17322|gene16475|gene17321|gene17884|gene3166|gene23625|gene17433|gene24390|gene5513|gene8054|gene5095|gene14595|gene6389|gene21199|gene17857|gene25403|gene3953|gene23006|gene25696|gene15662|gene17693|gene3130|gene7573|gene436|gene11835|gene25020|gene16425|gene13773|gene16782|gene4511|gene7324|gene25095|ge…	56	gene24390|gene17840|gene7324|gene3953|gene7573|gene18390|gene25696|gene8054|gene25020|gene17884|gene19256|gene23625|gene5513|gene21311|gene3130|gene8982|gene17094|gene11446|gene3045|gene19833|gene1737|gene25095|gene27590|gene21199|gene16425|gene4511|gene3194|gene14595|gene6389|gene15112|gene17322|gene17321|gene21892|gene436|gene23006	35	gene22920|gene17857|gene9718|gene7849|gene10726|gene24092|gene6777|gene13773|gene25403|gene15662|gene11835|gene17693|gene21004|gene17433|gene11320|gene12191|gene16782|gene5095|gene3166|gene16475|gene25695	21	http://amigo.geneontology.org/amigo/term/GO:0000982	no
L-alanine transmembrane transporter activity	GO:0015180	0.00757963	0.147517	--	7	gene10020|gene10022|gene5553|gene10019	4	gene5553|gene10019|gene10022	3	gene10020	1	http://amigo.geneontology.org/amigo/term/GO:0015180	no
alanine transmembrane transporter activity	GO:0022858	0.00757963	0.147517	--	7	gene10019|gene10022|gene5553|gene10020	4	gene5553|gene10019|gene10022	3	gene10020	1	http://amigo.geneontology.org/amigo/term/GO:0022858	no
L-proline transmembrane transporter activity	GO:0015193	0.00757963	0.147517	GO:0005296	7	gene10020|gene10022|gene5553|gene10019	4	gene5553|gene10019|gene10022	3	gene10020	1	http://amigo.geneontology.org/amigo/term/GO:0015193	no
DNA-dependent ATPase activity	GO:0008094	0.00771735	0.148793	GO:0004011	64	gene26584|gene27766|gene4455|gene24485|gene9135|gene6623|gene11771|gene17281|gene15491|gene12147|gene15030|gene10236|gene27455|gene21368|gene8637|gene14338	16	gene21368|gene12147|gene14338|gene6623|gene27455|gene26584|gene10236|gene15491|gene24485|gene27766|gene8637|gene17281	12	gene9135|gene11771|gene4455|gene15030	4	http://amigo.geneontology.org/amigo/term/GO:0008094	no
RNA polymerase II transcription coactivator activity	GO:0001105	0.00816915	0.152149	--	38	gene23625|gene19706|gene5282|gene8054|gene17094|gene5403|gene9135|gene25788|gene15482|gene18887|gene242	11	gene8054|gene242|gene17094|gene18887|gene25788|gene19706|gene15482|gene23625	8	gene5282|gene9135|gene5403	3	http://amigo.geneontology.org/amigo/term/GO:0001105	no
hydrogen:amino acid symporter activity	GO:0005280	0.00826017	0.152149	--	4	gene10019|gene10022|gene10020	3	gene10019|gene10022	2	gene10020	1	http://amigo.geneontology.org/amigo/term/GO:0005280	no
RNA polymerase II basal transcription factor binding	GO:0001091	0.00826017	0.152149	--	4	gene25403|gene700|gene4355	3	gene4355|gene700	2	gene25403	1	http://amigo.geneontology.org/amigo/term/GO:0001091	no
kinase regulator activity	GO:0019207	0.00818274	0.152149	--	201	gene12980|gene1828|gene25839|gene2567|gene9688|gene16514|gene16109|gene28433|gene24300|gene6760|gene25117|gene7685|gene24294|gene8782|gene14151|gene2397|gene6476|gene19854|gene15583|gene11275|gene15218|gene27145|gene4190|gene22874|gene8292|gene4765|gene413|gene412|gene7229|gene21051|gene27922|gene11226|gene14876|gene17961|gene11631|gene7526|gene9121|gene1325|gene15273	39	gene25839|gene9121|gene7229|gene2567|gene8292|gene27922|gene15583|gene11275|gene12980|gene15218|gene6476|gene6760|gene21051|gene1325|gene7526|gene14876|gene9688|gene16514|gene11631|gene14151|gene16109|gene25117|gene24300|gene4190|gene11226|gene2397	26	gene17961|gene7685|gene27145|gene1828|gene24294|gene28433|gene22874|gene15273|gene4765|gene8782|gene413|gene412|gene19854	13	http://amigo.geneontology.org/amigo/term/GO:0019207	no
ethanolamine kinase activity	GO:0004305	0.00826017	0.152149	--	4	gene15633|gene7684|gene24472	3	gene15633	1	gene7684|gene24472	2	http://amigo.geneontology.org/amigo/term/GO:0004305	no
carboxylic ester hydrolase activity	GO:0052689	0.00842365	0.153787	GO:0004091|GO:0004302|GO:0004759|GO:0016789	152	gene7499|gene15148|gene27331|gene5173|gene1949|gene4830|gene20896|gene12154|gene27702|gene17886|gene11694|gene24637|gene4792|gene24221|gene21195|gene22365|gene14249|gene16041|gene476|gene17359|gene4958|gene9174|gene13110|gene24472|gene23742|gene13625|gene16008|gene16752|gene25971|gene15258|gene23137	31	gene12154|gene4958|gene27331|gene16008|gene25971|gene4792|gene16041|gene17886|gene15258|gene23742|gene15148|gene23137|gene21195|gene9174|gene5173|gene22365|gene20896|gene14249|gene11694|gene24221|gene4830|gene476	22	gene7499|gene27702|gene13110|gene24472|gene13625|gene1949|gene16752|gene24637|gene17359	9	http://amigo.geneontology.org/amigo/term/GO:0052689	no
phosphatidylinositol binding	GO:0035091	0.00850276	0.15387	--	214	gene17|gene15304|gene26916|gene24512|gene15585|gene9436|gene28614|gene11821|gene9905|gene25309|gene11161|gene7107|gene20320|gene20073|gene23827|gene17959|gene14935|gene27959|gene27490|gene24101|gene10582|gene6549|gene4800|gene435|gene5275|gene13038|gene5537|gene14607|gene24458|gene11668|gene11784|gene11783|gene20192|gene19218|gene7735|gene17295|gene1207|gene26102|gene20903|gene7427|gene16516	41	gene7735|gene14607|gene20192|gene7427|gene1207|gene11821|gene17|gene5275|gene5537|gene15585|gene24512|gene27490|gene20320|gene14935|gene28614|gene17959|gene23827|gene11161|gene13038|gene9905|gene24458|gene15304|gene24101	23	gene11784|gene7107|gene26102|gene16516|gene25309|gene17295|gene4800|gene11783|gene11668|gene19218|gene435|gene27959|gene6549|gene10582|gene26916|gene20073|gene20903|gene9436	18	http://amigo.geneontology.org/amigo/term/GO:0035091	no
sequence-specific double-stranded DNA binding	GO:1990837	0.00865963	0.155346	--	657	gene17367|gene5644|gene27590|gene12861|gene2191|gene8054|gene23710|gene17857|gene25403|gene3953|gene23006|gene18855|gene3130|gene14660|gene25394|gene26575|gene12898|gene12147|gene163|gene17274|gene21368|gene2648|gene23654|gene22663|gene22920|gene25799|gene17840|gene3236|gene11657|gene27137|gene3045|gene3733|gene26322|gene21004|gene18876|gene18861|gene15187|gene17884|gene3166|gene7573|gene13919|ge…	108	gene24390|gene11443|gene11657|gene7324|gene18855|gene51|gene17840|gene18390|gene9677|gene5644|gene3953|gene16861|gene22215|gene7531|gene7573|gene21368|gene2648|gene15119|gene17367|gene3045|gene26995|gene17884|gene19256|gene8054|gene25696|gene20931|gene12147|gene5513|gene21311|gene24800|gene3130|gene17094|gene15482|gene8982|gene13035|gene11446|gene6701|gene15377|gene19833|gene19832|gene1737|gene14…	74	gene17693|gene13919|gene25403|gene21004|gene25799|gene21472|gene16475|gene25695|gene14994|gene7849|gene16782|gene6777|gene11320|gene12191|gene18876|gene11835|gene3236|gene25993|gene17857|gene9718|gene18828|gene3059|gene9135|gene3733|gene5095|gene22663|gene22920|gene23753|gene15034|gene10726|gene23654|gene15187|gene18880|gene3166	34	http://amigo.geneontology.org/amigo/term/GO:1990837	no
catalytic activity, acting on a protein	GO:0140096	0.00906581	0.161231	--	2613	gene5644|gene5134|gene10843|gene2112|gene22475|gene5482|gene24441|gene14880|gene14889|gene22575|gene27109|gene2208|gene1551|gene21071|gene4731|gene17043|gene9305|gene24623|gene8198|gene3236|gene11262|gene29194|gene3734|gene25590|gene8493|gene3162|gene21888|gene4490|gene14234|gene7979|gene3528|gene3521|gene12088|gene9520|gene11714|gene25252|gene11711|gene4849|gene16067|gene45|gene25431|gene17614|g…	384	gene1725|gene15441|gene8970|gene15992|gene18194|gene21600|gene18199|gene8198|gene5103|gene339|gene13556|gene20379|gene22418|gene6394|gene28660|gene17021|gene18445|gene21476|gene17|gene22850|gene23869|gene12806|gene22138|gene26991|gene22859|gene20243|gene7786|gene14234|gene11056|gene631|gene15588|gene22483|gene24370|gene9503|gene29194|gene12317|gene7386|gene25982|gene25983|gene15458|gene5829|gene6…	269	gene7772|gene8469|gene17028|gene28830|gene1314|gene2724|gene14994|gene22856|gene5512|gene10613|gene12800|gene404|gene13730|gene24441|gene3236|gene21888|gene26788|gene27155|gene21071|gene3734|gene9113|gene24594|gene16023|gene16456|gene16924|gene16622|gene21788|gene21142|gene2112|gene24294|gene213|gene6463|gene18736|gene27255|gene27256|gene16479|gene20598|gene5134|gene5562|gene26979|gene3521|gene22…	115	http://amigo.geneontology.org/amigo/term/GO:0140096	no
glycine transmembrane transporter activity	GO:0015187	0.00920897	0.162377	--	11	gene29010|gene10020|gene22626|gene10022|gene10019	5	gene29010|gene10019|gene10022	3	gene22626|gene10020	2	http://amigo.geneontology.org/amigo/term/GO:0015187	no
transcription regulatory region sequence-specific DNA binding	GO:0000976	0.0103457	0.180874	--	627	gene17367|gene5644|gene27590|gene2191|gene8054|gene23710|gene17857|gene25403|gene3953|gene23006|gene18855|gene3130|gene14660|gene26575|gene12898|gene12147|gene163|gene17274|gene21368|gene2648|gene23654|gene22920|gene25799|gene17840|gene3236|gene11657|gene27137|gene3045|gene3733|gene26322|gene21004|gene18876|gene18861|gene17321|gene17884|gene3166|gene7573|gene13919|gene9135|gene5095|gene15119|gene…	103	gene24390|gene11443|gene11657|gene18855|gene51|gene17840|gene18390|gene9677|gene5644|gene3953|gene16861|gene22215|gene7531|gene7573|gene21368|gene2648|gene17367|gene3045|gene26995|gene17884|gene19256|gene8054|gene25696|gene12147|gene5513|gene21311|gene24800|gene3130|gene17094|gene15482|gene8982|gene7324|gene11446|gene6701|gene15377|gene19833|gene19832|gene1737|gene14660|gene21892|gene27590|gene21…	70	gene17693|gene13919|gene25403|gene21004|gene25799|gene21472|gene16475|gene25695|gene14994|gene7849|gene16782|gene6777|gene11320|gene12191|gene18876|gene11835|gene3236|gene15187|gene17857|gene9718|gene18828|gene3059|gene9135|gene3733|gene5095|gene22920|gene23753|gene15034|gene10726|gene23654|gene25993|gene18880|gene3166	33	http://amigo.geneontology.org/amigo/term/GO:0000976	no
cell adhesion molecule binding	GO:0050839	0.0107366	0.186132	--	320	gene4383|gene7598|gene24309|gene4830|gene7490|gene4765|gene13046|gene2567|gene16691|gene9103|gene9436|gene8047|gene8153|gene27455|gene27702|gene7212|gene1924|gene24294|gene14813|gene18173|gene1543|gene18364|gene19173|gene12864|gene23827|gene23779|gene21051|gene25788|gene22005|gene17219|gene12928|gene6353|gene26880|gene7556|gene9771|gene3528|gene13051|gene5275|gene5309|gene18742|gene23864|gene8967…	57	gene9771|gene19091|gene6353|gene7556|gene7598|gene8885|gene8967|gene9103|gene22005|gene2567|gene19173|gene3528|gene12928|gene20001|gene17219|gene26679|gene5275|gene8982|gene26880|gene7490|gene21051|gene27455|gene23779|gene4383|gene13046|gene25788|gene16691|gene18742|gene18364|gene12670|gene12864|gene13051|gene24309|gene23827|gene18173|gene19841|gene4830|gene1924	38	gene8047|gene24294|gene23025|gene4682|gene25975|gene23864|gene14813|gene27702|gene7212|gene8840|gene5309|gene4765|gene24503|gene8153|gene27908|gene15279|gene24425|gene1543|gene9436	19	http://amigo.geneontology.org/amigo/term/GO:0050839	no
molecular function regulator	GO:0098772	0.0109577	0.188382	--	1601	gene4815|gene28122|gene21304|gene5402|gene918|gene5133|gene27197|gene27217|gene16514|gene26189|gene18538|gene4876|gene15733|gene28433|gene15731|gene14887|gene24229|gene19208|gene6196|gene21209|gene7454|gene11771|gene19283|gene14130|gene14151|gene19287|gene14153|gene14840|gene2055|gene3955|gene12145|gene18031|gene19629|gene3330|gene8292|gene6053|gene11667|gene8212|gene851|gene13466|gene7229|gene47…	242	gene8212|gene18190|gene25839|gene22499|gene7673|gene22555|gene13830|gene5585|gene16454|gene19670|gene10898|gene27545|gene12|gene16757|gene22412|gene6157|gene5068|gene8292|gene23748|gene3330|gene2124|gene11667|gene15218|gene22986|gene1323|gene1325|gene25583|gene11669|gene15402|gene3636|gene11631|gene18278|gene29204|gene15591|gene13887|gene2055|gene15340|gene19283|gene12133|gene3955|gene8889|gene86…	164	gene11949|gene19287|gene5905|gene8782|gene27145|gene24839|gene21699|gene24408|gene24306|gene5162|gene25699|gene22796|gene19208|gene10582|gene9328|gene26212|gene17961|gene7685|gene6964|gene22933|gene16037|gene2066|gene28433|gene24425|gene2889|gene22874|gene15273|gene19020|gene28122|gene24294|gene24742|gene24775|gene25129|gene9389|gene12051|gene4876|gene880|gene27155|gene5133|gene26102|gene26788|ge…	78	http://amigo.geneontology.org/amigo/term/GO:0098772	no
protein kinase regulator activity	GO:0019887	0.0111434	0.18999	--	186	gene12980|gene15583|gene25839|gene2567|gene9688|gene4765|gene16109|gene28433|gene24300|gene6760|gene25117|gene16514|gene7685|gene24294|gene14151|gene2397|gene6476|gene19854|gene1828|gene11275|gene15218|gene27145|gene4190|gene22874|gene8292|gene413|gene412|gene21051|gene27922|gene11226|gene14876|gene15273|gene11631|gene9121|gene1325|gene17961	36	gene25839|gene9121|gene2567|gene8292|gene27922|gene15583|gene11275|gene12980|gene15218|gene6476|gene6760|gene21051|gene1325|gene14876|gene9688|gene16514|gene11631|gene14151|gene16109|gene25117|gene24300|gene4190|gene11226|gene2397	24	gene17961|gene7685|gene27145|gene24294|gene28433|gene22874|gene15273|gene4765|gene1828|gene413|gene412|gene19854	12	http://amigo.geneontology.org/amigo/term/GO:0019887	no
core promoter sequence-specific DNA binding	GO:0001046	0.0125904	0.212051	--	96	gene17367|gene23625|gene12191|gene3045|gene25993|gene20931|gene9135|gene26575|gene15482|gene22920|gene23710|gene25799|gene10726|gene27137|gene17923|gene163|gene17274|gene15187|gene7531|gene21368|gene23006	21	gene27137|gene23625|gene20931|gene7531|gene163|gene23710|gene17923|gene26575|gene17274|gene15482|gene21368|gene23006|gene17367|gene3045	14	gene22920|gene12191|gene10726|gene9135|gene15187|gene25799|gene25993	7	http://amigo.geneontology.org/amigo/term/GO:0001046	no
nuclear localization sequence binding	GO:0008139	0.0126429	0.212051	--	30	gene5087|gene19596|gene309|gene20965|gene21724|gene13737|gene9022|gene11337|gene2367	9	gene309|gene13737|gene2367|gene19596|gene9022|gene11337|gene20965	7	gene21724|gene5087	2	http://amigo.geneontology.org/amigo/term/GO:0008139	no
MAP kinase tyrosine/serine/threonine phosphatase activity	GO:0017017	0.0128695	0.21411	--	16	gene15778|gene22443|gene26991|gene24594|gene6112|gene7225	6	gene7225|gene26991|gene15778|gene6112	4	gene22443|gene24594	2	http://amigo.geneontology.org/amigo/term/GO:0017017	no
NAD-dependent histone deacetylase activity (H3-K14 specific)	GO:0032041	0.0140929	0.227137	--	12	gene45|gene24574|gene9902|gene15180|gene6518	5	gene6518|gene24574|gene9902	3	gene15180|gene45	2	http://amigo.geneontology.org/amigo/term/GO:0032041	no
phosphatidylinositol-3,5-bisphosphate phosphatase activity	GO:0106018	0.0140929	0.227137	--	12	gene21168|gene27959|gene12859|gene22243|gene18980	5	gene18980|gene22243	2	gene21168|gene27959|gene12859	3	http://amigo.geneontology.org/amigo/term/GO:0106018	no
histone deacetylase activity (H3-K14 specific)	GO:0031078	0.0140929	0.227137	--	12	gene24574|gene45|gene9902|gene15180|gene6518	5	gene6518|gene24574|gene9902	3	gene15180|gene45	2	http://amigo.geneontology.org/amigo/term/GO:0031078	no
phosphatidylinositol-3-phosphatase activity	GO:0004438	0.0140929	0.227137	GO:0016315	12	gene21168|gene27959|gene12859|gene22243|gene18980	5	gene18980|gene22243	2	gene21168|gene27959|gene12859	3	http://amigo.geneontology.org/amigo/term/GO:0004438	no
signaling adaptor activity	GO:0035591	0.0143072	0.228805	--	57	gene9224|gene4800|gene5275|gene5402|gene15793|gene2567|gene851|gene7685|gene13385|gene27217|gene3305|gene25561|gene19841|gene3955	14	gene2567|gene25561|gene5402|gene27217|gene3955|gene3305|gene851|gene13385|gene9224|gene19841|gene5275	11	gene7685|gene15793|gene4800	3	http://amigo.geneontology.org/amigo/term/GO:0035591	no
exonuclease activity	GO:0004527	0.0145714	0.231237	GO:0008857	74	gene10046|gene24886|gene22139|gene321|gene26960|gene9716|gene964|gene27519|gene6742|gene5745|gene15976|gene13625|gene11068|gene12279|gene2516|gene23122|gene16660	17	gene321|gene23122|gene9716|gene24886|gene26960|gene11068|gene5745|gene12279|gene2516|gene964|gene10046|gene16660	12	gene6742|gene15976|gene13625|gene27519|gene22139	5	http://amigo.geneontology.org/amigo/term/GO:0004527	no
phosphotransferase activity, for other substituted phosphate groups	GO:0016780	0.0148442	0.233768	--	21	gene10929|gene19155|gene26687|gene6916|gene24617|gene15416|gene16882	7	gene16882|gene6916|gene19155|gene24617|gene15416	5	gene10929|gene26687	2	http://amigo.geneontology.org/amigo/term/GO:0016780	no
UDP-N-acetylglucosamine-lysosomal-enzyme N-acetylglucosaminephosphotransferase activity	GO:0003976	0.0173861	0.235971	--	2	gene6916|gene19155	2	gene6916|gene19155	2	--	0	http://amigo.geneontology.org/amigo/term/GO:0003976	no
latrotoxin receptor activity	GO:0016524	0.0173861	0.235971	--	2	gene666|gene8967	2	gene666|gene8967	2	--	0	http://amigo.geneontology.org/amigo/term/GO:0016524	no
prostacyclin receptor activity	GO:0016501	0.0173861	0.235971	GO:0004959	2	gene11768|gene18405	2	gene11768	1	gene18405	1	http://amigo.geneontology.org/amigo/term/GO:0016501	no
SUMO activating enzyme activity	GO:0019948	0.0173861	0.235971	GO:0017115	2	gene18418|gene18006	2	gene18006	1	gene18418	1	http://amigo.geneontology.org/amigo/term/GO:0019948	no
N-acetylglucosaminyl-proteoglycan 4-beta-glucuronosyltransferase activity	GO:0050509	0.0173861	0.235971	--	2	gene13398|gene19811	2	gene13398	1	gene19811	1	http://amigo.geneontology.org/amigo/term/GO:0050509	no
cysteine-S-conjugate beta-lyase activity	GO:0047804	0.0173861	0.235971	--	2	gene5130|gene725	2	gene5130	1	gene725	1	http://amigo.geneontology.org/amigo/term/GO:0047804	no
choline kinase activity	GO:0004103	0.0173861	0.235971	--	2	gene7684|gene24472	2	--	0	gene7684|gene24472	2	http://amigo.geneontology.org/amigo/term/GO:0004103	no
Atg8 ligase activity	GO:0019776	0.0173861	0.235971	--	2	gene11139|gene1959	2	gene1959|gene11139	2	--	0	http://amigo.geneontology.org/amigo/term/GO:0019776	no
glycerophosphocholine phosphodiesterase activity	GO:0047389	0.0173861	0.235971	--	2	gene16874|gene19668	2	gene16874	1	gene19668	1	http://amigo.geneontology.org/amigo/term/GO:0047389	no
NAD-dependent histone deacetylase activity (H3-K9 specific)	GO:0046969	0.0173861	0.235971	--	2	gene9303|gene26575	2	gene9303|gene26575	2	--	0	http://amigo.geneontology.org/amigo/term/GO:0046969	no
vascular endothelial growth factor receptor 1 binding	GO:0043183	0.0173861	0.235971	--	2	gene24306|gene22986	2	gene22986	1	gene24306	1	http://amigo.geneontology.org/amigo/term/GO:0043183	no
histone deacetylase activity (H3-K9 specific)	GO:0032129	0.0173861	0.235971	--	2	gene9303|gene26575	2	gene9303|gene26575	2	--	0	http://amigo.geneontology.org/amigo/term/GO:0032129	no
ubiquitin conjugating enzyme binding	GO:0031624	0.0156768	0.235971	--	26	gene12537|gene20508|gene12898|gene14148|gene2243|gene25189|gene17614|gene25856	8	gene25189|gene12537|gene14148|gene17614|gene20508|gene12898|gene2243|gene25856	8	--	0	http://amigo.geneontology.org/amigo/term/GO:0031624	no
POZ domain binding	GO:0031208	0.0173861	0.235971	--	2	gene4560|gene16137	2	gene4560	1	gene16137	1	http://amigo.geneontology.org/amigo/term/GO:0031208	no
core promoter binding	GO:0001047	0.015857	0.235971	--	159	gene17367|gene5644|gene3045|gene27137|gene15659|gene25993|gene10726|gene15187|gene23625|gene4419|gene13919|gene26575|gene9135|gene7531|gene23710|gene15482|gene25799|gene23006|gene20931|gene6056|gene163|gene17274|gene21368|gene14994|gene28036|gene12191|gene13720|gene22920|gene45|gene17923|gene23630	31	gene28036|gene23625|gene15482|gene23630|gene17923|gene21368|gene163|gene7531|gene15659|gene23710|gene5644|gene26575|gene17274|gene27137|gene13720|gene6056|gene20931|gene23006|gene17367|gene3045	20	gene14994|gene45|gene12191|gene22920|gene10726|gene13919|gene9135|gene25993|gene25799|gene4419|gene15187	11	http://amigo.geneontology.org/amigo/term/GO:0001047	no
pyridoxal phosphatase activity	GO:0033883	0.0173861	0.235971	--	2	gene4003|gene7479	2	gene4003	1	gene7479	1	http://amigo.geneontology.org/amigo/term/GO:0033883	no
androgen binding	GO:0005497	0.0173861	0.235971	--	2	gene27669|gene14672	2	gene14672	1	gene27669	1	http://amigo.geneontology.org/amigo/term/GO:0005497	no
spermine:oxygen oxidoreductase (spermidine-forming) activity	GO:0052901	0.0173861	0.235971	--	2	gene25046|gene16895	2	gene25046|gene16895	2	--	0	http://amigo.geneontology.org/amigo/term/GO:0052901	no
endothelin receptor activity	GO:0004962	0.0173861	0.235971	GO:0001599|GO:0001600	2	gene20635|gene13979	2	gene20635|gene13979	2	--	0	http://amigo.geneontology.org/amigo/term/GO:0004962	no
long-chain fatty acyl-CoA binding	GO:0036042	0.0173861	0.235971	--	2	gene16041|gene4232	2	gene16041|gene4232	2	--	0	http://amigo.geneontology.org/amigo/term/GO:0036042	no
neuregulin binding	GO:0038132	0.0173861	0.235971	--	2	gene4431|gene6760	2	gene6760|gene4431	2	--	0	http://amigo.geneontology.org/amigo/term/GO:0038132	no
ubiquitin-ubiquitin ligase activity	GO:0034450	0.01771	0.238795	--	17	gene11974|gene13472|gene15992|gene10613|gene21265|gene5562	6	gene15992|gene11974|gene13472|gene21265	4	gene10613|gene5562	2	http://amigo.geneontology.org/amigo/term/GO:0034450	no
histone methyltransferase activity (H4-K20 specific)	GO:0042799	0.0186246	0.247319	--	5	gene18729|gene24473|gene11072	3	gene11072|gene18729	2	gene24473	1	http://amigo.geneontology.org/amigo/term/GO:0042799	no
SH3/SH2 adaptor activity	GO:0005070	0.0187017	0.247319	--	37	gene13385|gene5402|gene15793|gene2567|gene851|gene19841|gene27217|gene3305|gene9224|gene3955	10	gene2567|gene5402|gene27217|gene3955|gene9224|gene851|gene13385|gene3305|gene19841	9	gene15793	1	http://amigo.geneontology.org/amigo/term/GO:0005070	no
peroxisome proliferator activated receptor binding	GO:0042975	0.0186246	0.247319	--	5	gene4834|gene14994|gene17131	3	gene17131	1	gene14994|gene4834	2	http://amigo.geneontology.org/amigo/term/GO:0042975	no
thyroid hormone receptor binding	GO:0046966	0.0193468	0.250134	--	22	gene22787|gene28262|gene17187|gene21154|gene14263|gene163|gene14994	7	gene21154|gene22787|gene163	3	gene17187|gene14994|gene14263|gene28262	4	http://amigo.geneontology.org/amigo/term/GO:0046966	no
Rho guanyl-nucleotide exchange factor activity	GO:0005089	0.0194538	0.250134	--	88	gene22796|gene19629|gene12|gene26835|gene16037|gene13887|gene5402|gene18278|gene18190|gene851|gene12813|gene6284|gene14130|gene2066|gene7333|gene20180|gene29204|gene7396|gene1364	19	gene18190|gene5402|gene12813|gene18278|gene29204|gene14130|gene20180|gene26835|gene1364|gene851|gene19629|gene12|gene6284|gene13887	14	gene2066|gene7333|gene22796|gene7396|gene16037	5	http://amigo.geneontology.org/amigo/term/GO:0005089	no
prenyltransferase activity	GO:0004659	0.0193468	0.250134	--	22	gene12419|gene27109|gene631|gene15973|gene11329|gene26480|gene14772	7	gene26480|gene14772|gene11329|gene631|gene15973	5	gene27109|gene12419	2	http://amigo.geneontology.org/amigo/term/GO:0004659	no
phosphatase regulator activity	GO:0019208	0.0195922	0.250134	--	94	gene14887|gene3192|gene25299|gene28660|gene6196|gene20441|gene17265|gene26223|gene22291|gene11669|gene12051|gene18384|gene16454|gene2124|gene24308|gene5905|gene4815|gene4737|gene18631|gene4720	20	gene22291|gene24308|gene14887|gene11669|gene18631|gene4720|gene16454|gene4737|gene6196|gene3192|gene17265|gene4815|gene28660|gene26223|gene2124	15	gene18384|gene12051|gene5905|gene20441|gene25299	5	http://amigo.geneontology.org/amigo/term/GO:0019208	no
Rab guanyl-nucleotide exchange factor activity	GO:0017112	0.0197634	0.250134	--	27	gene24229|gene7673|gene19297|gene918|gene19149|gene19287|gene1290|gene19854	8	gene19149|gene7673|gene918|gene19297|gene1290	5	gene19287|gene24229|gene19854	3	http://amigo.geneontology.org/amigo/term/GO:0017112	no
NAD binding	GO:0051287	0.019234	0.250134	GO:0051288	59	gene9303|gene21333|gene7386|gene1555|gene22789|gene21452|gene26575|gene13910|gene15830|gene6430|gene23820|gene24574|gene11081|gene25074	14	gene13910|gene9303|gene6430|gene11081|gene26575|gene25074|gene23820|gene1555|gene24574|gene7386	10	gene15830|gene22789|gene21452|gene21333	4	http://amigo.geneontology.org/amigo/term/GO:0051287	no
RNA polymerase core enzyme binding	GO:0043175	0.0197634	0.250134	--	27	gene13035|gene12842|gene11765|gene15491|gene11094|gene16711|gene15724|gene15003	8	gene13035|gene15003|gene15724|gene11094|gene15491|gene11765	6	gene16711|gene12842	2	http://amigo.geneontology.org/amigo/term/GO:0043175	no
phosphatidylinositol monophosphate phosphatase activity	GO:0052744	0.0204537	0.255733	--	13	gene21168|gene27959|gene12859|gene22243|gene18980	5	gene18980|gene22243	2	gene21168|gene27959|gene12859	3	http://amigo.geneontology.org/amigo/term/GO:0052744	no
phosphatidic acid binding	GO:0070300	0.0204537	0.255733	--	13	gene7490|gene15304|gene7598|gene17295|gene24458	5	gene7598|gene24458|gene7490|gene15304	4	gene17295	1	http://amigo.geneontology.org/amigo/term/GO:0070300	no
protein kinase B binding	GO:0043422	0.0219294	0.269287	--	9	gene12110|gene4876|gene692|gene9744	4	gene9744|gene692	2	gene4876|gene12110	2	http://amigo.geneontology.org/amigo/term/GO:0043422	no
transmembrane receptor protein serine/threonine kinase binding	GO:0070696	0.0219294	0.269287	--	9	gene17060|gene11246|gene23702|gene11949	4	gene23702|gene11246|gene17060	3	gene11949	1	http://amigo.geneontology.org/amigo/term/GO:0070696	no
5'-3' DNA helicase activity	GO:0043139	0.0219294	0.269287	--	9	gene26584|gene24485|gene6623|gene11771	4	gene24485|gene6623|gene26584	3	gene11771	1	http://amigo.geneontology.org/amigo/term/GO:0043139	no
RNA polymerase binding	GO:0070063	0.0224634	0.274213	--	38	gene13035|gene12842|gene4190|gene11765|gene15491|gene15003|gene16711|gene15724|gene24554|gene11094	10	gene13035|gene11094|gene15724|gene15003|gene4190|gene24554|gene15491|gene11765	8	gene16711|gene12842	2	http://amigo.geneontology.org/amigo/term/GO:0070063	no
histone acetyltransferase binding	GO:0035035	0.0236642	0.285798	--	18	gene4419|gene11778|gene24092|gene26655|gene12026|gene14274	6	gene14274|gene12026|gene11778	3	gene24092|gene26655|gene4419	3	http://amigo.geneontology.org/amigo/term/GO:0035035	no
protein tyrosine phosphatase activity	GO:0004725	0.0236895	0.285798	--	114	gene15778|gene816|gene18736|gene16479|gene21168|gene4679|gene13097|gene19192|gene24594|gene27959|gene22575|gene18980|gene15168|gene3528|gene22443|gene12992|gene6112|gene7225|gene4731|gene22243|gene26991|gene1492|gene25590	23	gene4679|gene25590|gene22243|gene6112|gene18980|gene19192|gene3528|gene13097|gene15778|gene7225|gene816|gene12992|gene26991|gene15168	14	gene22575|gene21168|gene18736|gene4731|gene22443|gene16479|gene1492|gene27959|gene24594	9	http://amigo.geneontology.org/amigo/term/GO:0004725	no
basal RNA polymerase II transcription machinery binding	GO:0001099	0.0245538	0.292801	--	28	gene4355|gene700|gene11765|gene15491|gene25403|gene16711|gene15724|gene11094	8	gene15724|gene11094|gene700|gene15491|gene11765|gene4355	6	gene16711|gene25403	2	http://amigo.geneontology.org/amigo/term/GO:0001099	no
basal transcription machinery binding	GO:0001098	0.0245538	0.292801	--	28	gene4355|gene700|gene11765|gene15491|gene25403|gene16711|gene15724|gene11094	8	gene15724|gene11094|gene700|gene15491|gene11765|gene4355	6	gene16711|gene25403	2	http://amigo.geneontology.org/amigo/term/GO:0001098	no
molecular adaptor activity	GO:0060090	0.0269222	0.319199	--	134	gene5402|gene2567|gene851|gene21154|gene27217|gene16514|gene22291|gene24300|gene4531|gene13632|gene3305|gene23827|gene7685|gene14151|gene25561|gene3955|gene836|gene4800|gene5275|gene26924|gene13385|gene15793|gene19841|gene18332|gene9224|gene7054	26	gene2567|gene22291|gene16514|gene25561|gene5402|gene27217|gene23827|gene3955|gene24300|gene4531|gene26924|gene21154|gene851|gene13385|gene19841|gene3305|gene14151|gene5275|gene9224	19	gene7685|gene18332|gene15793|gene836|gene4800|gene13632|gene7054	7	http://amigo.geneontology.org/amigo/term/GO:0060090	no
protein complex binding	GO:0032403	0.027737	0.32698	--	479	gene17015|gene25602|gene26273|gene6709|gene14501|gene21490|gene5521|gene7496|gene8153|gene9436|gene27988|gene7116|gene5486|gene11821|gene266|gene13345|gene11925|gene14426|gene14887|gene3973|gene3878|gene25375|gene22492|gene21208|gene16137|gene3690|gene28211|gene21870|gene22956|gene14994|gene27959|gene27490|gene4383|gene3285|gene7555|gene12092|gene11094|gene14116|gene13054|gene4800|gene15279|gene1…	78	gene12333|gene7735|gene5486|gene11094|gene27562|gene19670|gene14840|gene11925|gene11821|gene23193|gene26336|gene5275|gene13345|gene15724|gene13892|gene12092|gene22956|gene9103|gene25557|gene23157|gene27203|gene27490|gene7496|gene15491|gene3878|gene7427|gene4383|gene19703|gene17015|gene17274|gene18742|gene11765|gene26575|gene12670|gene28211|gene14887|gene5521|gene14426|gene11264|gene14116|gene266|…	45	gene22492|gene7555|gene26273|gene24668|gene16711|gene22102|gene3973|gene18566|gene3285|gene3690|gene26212|gene14994|gene4682|gene13632|gene11782|gene8153|gene4800|gene21490|gene15279|gene14501|gene25375|gene7054|gene17529|gene27988|gene5309|gene6709|gene16137|gene14443|gene21208|gene18517|gene27959|gene9436|gene13054	33	http://amigo.geneontology.org/amigo/term/GO:0032403	no
7SK snRNA binding	GO:0097322	0.0284312	0.331376	--	14	gene26594|gene15218|gene6476|gene2408|gene4190	5	gene2408|gene26594|gene15218|gene6476|gene4190	5	--	0	http://amigo.geneontology.org/amigo/term/GO:0097322	no
NAD+ binding	GO:0070403	0.0284312	0.331376	--	14	gene9303|gene24574|gene21333|gene26575|gene13910	5	gene13910|gene24574|gene9303|gene26575	4	gene21333	1	http://amigo.geneontology.org/amigo/term/GO:0070403	no
oxidoreductase activity, acting on peroxide as acceptor	GO:0016684	0.0307539	0.346567	--	51	gene9686|gene22523|gene441|gene9016|gene12224|gene29100|gene19767|gene16023|gene2822|gene12494|gene24316|gene4723	12	gene12224|gene22523|gene2822|gene19767|gene24316|gene12494|gene9016	7	gene16023|gene441|gene9686|gene29100|gene4723	5	http://amigo.geneontology.org/amigo/term/GO:0016684	no
promoter-specific chromatin binding	GO:1990841	0.0308225	0.346567	--	19	gene17704|gene9102|gene18887|gene17840|gene18828|gene1168	6	gene18887|gene17840|gene1168|gene17704|gene9102	5	gene18828	1	http://amigo.geneontology.org/amigo/term/GO:1990841	no
translation repressor activity	GO:0030371	0.0308225	0.346567	--	19	gene21579|gene9815|gene20164|gene27988|gene24928|gene9840	6	gene9840|gene21579|gene24928|gene9815	4	gene27988|gene20164	2	http://amigo.geneontology.org/amigo/term/GO:0030371	no
Ran GTPase binding	GO:0008536	0.0308225	0.346567	--	19	gene9252|gene5709|gene21304|gene20410|gene19283|gene17870	6	gene20410|gene19283|gene5709	3	gene21304|gene9252|gene17870	3	http://amigo.geneontology.org/amigo/term/GO:0008536	no
ubiquitin-like protein conjugating enzyme binding	GO:0044390	0.0300999	0.346567	--	29	gene12537|gene20508|gene12898|gene14148|gene2243|gene25189|gene17614|gene25856	8	gene25189|gene12537|gene14148|gene17614|gene20508|gene12898|gene2243|gene25856	8	--	0	http://amigo.geneontology.org/amigo/term/GO:0044390	no
ATPase activity	GO:0016887	0.0309105	0.346567	GO:0004002	509	gene27766|gene8307|gene1664|gene10236|gene13189|gene8619|gene15897|gene931|gene17268|gene10545|gene937|gene16691|gene11675|gene12593|gene25994|gene11709|gene11821|gene9145|gene2408|gene8637|gene17130|gene26594|gene22974|gene6623|gene9690|gene21320|gene13674|gene15491|gene9135|gene22956|gene11771|gene2131|gene17281|gene4455|gene25469|gene17645|gene2138|gene22579|gene4216|gene14338|gene18423|gene17…	82	gene26584|gene14286|gene6623|gene15897|gene5107|gene22579|gene10545|gene9145|gene6394|gene21368|gene24485|gene27766|gene11821|gene17268|gene17668|gene937|gene931|gene9690|gene23749|gene25469|gene9508|gene22956|gene20942|gene22974|gene25994|gene13189|gene24623|gene18423|gene2244|gene7507|gene27455|gene12147|gene10215|gene28143|gene20657|gene8619|gene19703|gene2408|gene11709|gene16691|gene24|gene20…	60	gene12593|gene21975|gene24668|gene27688|gene13015|gene11675|gene13674|gene22587|gene16428|gene1664|gene20901|gene23123|gene16516|gene4455|gene9135|gene2181|gene15030|gene11771|gene14300|gene22900|gene24471|gene14762	22	http://amigo.geneontology.org/amigo/term/GO:0016887	no
microtubule motor activity	GO:0003777	0.030108	0.346567	--	86	gene14762|gene22587|gene20265|gene16516|gene29257|gene21975|gene17775|gene24668|gene16691|gene27688|gene17818|gene11709|gene22900|gene14279|gene24|gene13015|gene17130|gene25994	18	gene17775|gene20265|gene17130|gene17818|gene11709|gene16691|gene24|gene25994	8	gene16516|gene21975|gene29257|gene22587|gene22900|gene24668|gene27688|gene13015|gene14762|gene14279	10	http://amigo.geneontology.org/amigo/term/GO:0003777	no
pyruvate dehydrogenase (acetyl-transferring) kinase activity	GO:0004740	0.0336223	0.350186	--	6	gene3973|gene7772|gene14889	3	--	0	gene7772|gene14889|gene3973	3	http://amigo.geneontology.org/amigo/term/GO:0004740	no
BMP receptor binding	GO:0070700	0.0336223	0.350186	--	6	gene17060|gene11949|gene23702	3	gene23702|gene17060	2	gene11949	1	http://amigo.geneontology.org/amigo/term/GO:0070700	no
hydrolase activity, acting on carbon-nitrogen (but not peptide) bonds	GO:0016810	0.0318239	0.350186	--	136	gene13188|gene13040|gene19832|gene6868|gene10726|gene15423|gene17306|gene9902|gene15180|gene20978|gene26575|gene9709|gene10003|gene5449|gene6518|gene2785|gene27126|gene24510|gene24242|gene24574|gene10835|gene9303|gene5994|gene45|gene19767|gene17907	26	gene17907|gene9709|gene6518|gene24242|gene10835|gene15423|gene9303|gene24510|gene5994|gene26575|gene27126|gene5449|gene19767|gene9902|gene13188|gene10003|gene24574|gene19832	18	gene45|gene10726|gene6868|gene2785|gene20978|gene13040|gene15180|gene17306	8	http://amigo.geneontology.org/amigo/term/GO:0016810	no
metallochaperone activity	GO:0016530	0.0336223	0.350186	--	6	gene3449|gene16023|gene24425	3	gene3449	1	gene16023|gene24425	2	http://amigo.geneontology.org/amigo/term/GO:0016530	no
ligase activity, forming phosphoric ester bonds	GO:0016886	0.0327959	0.350186	--	10	gene813|gene12823|gene15830|gene14108	4	gene12823|gene813	2	gene15830|gene14108	2	http://amigo.geneontology.org/amigo/term/GO:0016886	no
folic acid transmembrane transporter activity	GO:0008517	0.0336223	0.350186	--	6	gene15905|gene19615|gene2712	3	gene19615|gene2712|gene15905	3	--	0	http://amigo.geneontology.org/amigo/term/GO:0008517	no
carnitine O-acyltransferase activity	GO:0016406	0.0336223	0.350186	--	6	gene18528|gene5122|gene24482	3	gene24482	1	gene18528|gene5122	2	http://amigo.geneontology.org/amigo/term/GO:0016406	no
repressing transcription factor binding	GO:0070491	0.0337795	0.350186	--	46	gene45|gene11081|gene937|gene24242|gene25236|gene9937|gene15112|gene10459|gene28443|gene10298|gene6518	11	gene10298|gene937|gene24242|gene25236|gene9937|gene11081|gene10459|gene15112|gene6518	9	gene45|gene28443	2	http://amigo.geneontology.org/amigo/term/GO:0070491	no
ATP-dependent 5'-3' DNA helicase activity	GO:0043141	0.0336223	0.350186	GO:0008722	6	gene24485|gene6623|gene11771	3	gene24485|gene6623	2	gene11771	1	http://amigo.geneontology.org/amigo/term/GO:0043141	no
transcription factor activity, RNA polymerase II transcription factor binding	GO:0001076	0.0326826	0.350186	--	149	gene5282|gene5403|gene242|gene4722|gene23625|gene8054|gene9135|gene25788|gene15482|gene18887|gene19873|gene23001|gene3953|gene13825|gene10063|gene17917|gene25403|gene25236|gene9937|gene163|gene28443|gene14994|gene19706|gene17094|gene5038|gene14263|gene3376|gene11081	28	gene11081|gene5038|gene23625|gene25236|gene4722|gene163|gene10063|gene9937|gene242|gene17094|gene3376|gene3953|gene18887|gene19873|gene25788|gene19706|gene15482|gene8054|gene23001	19	gene14994|gene5403|gene13825|gene25403|gene9135|gene17917|gene14263|gene5282|gene28443	9	http://amigo.geneontology.org/amigo/term/GO:0001076	no
vitamin D receptor binding	GO:0042809	0.0327959	0.350186	--	10	gene14263|gene163|gene14994|gene22787	4	gene22787|gene163	2	gene14994|gene14263	2	http://amigo.geneontology.org/amigo/term/GO:0042809	no
receptor serine/threonine kinase binding	GO:0033612	0.0327959	0.350186	--	10	gene17060|gene11246|gene23702|gene11949	4	gene23702|gene11246|gene17060	3	gene11949	1	http://amigo.geneontology.org/amigo/term/GO:0033612	no
protein phosphatase regulator activity	GO:0019888	0.0335693	0.350186	GO:0008599|GO:0008601|GO:0030359|GO:0030362	81	gene14887|gene25299|gene28660|gene3192|gene17265|gene26223|gene11669|gene12051|gene18384|gene22291|gene2124|gene24308|gene5905|gene4815|gene4737|gene18631|gene4720	17	gene22291|gene24308|gene14887|gene18631|gene4720|gene4737|gene11669|gene3192|gene17265|gene4815|gene28660|gene26223|gene2124	13	gene18384|gene12051|gene5905|gene25299	4	http://amigo.geneontology.org/amigo/term/GO:0019888	no
snRNA binding	GO:0017069	0.0337795	0.350186	--	46	gene26594|gene15218|gene14478|gene27002|gene4190|gene2114|gene2900|gene168|gene18228|gene6476|gene2408	11	gene6476|gene168|gene26594|gene18228|gene2900|gene4190|gene2408|gene27002|gene15218|gene2114	10	gene14478	1	http://amigo.geneontology.org/amigo/term/GO:0017069	no
cyclin-dependent protein serine/threonine kinase inhibitor activity	GO:0004861	0.0327959	0.350186	--	10	gene15218|gene22874|gene413|gene9121	4	gene9121|gene15218	2	gene413|gene22874	2	http://amigo.geneontology.org/amigo/term/GO:0004861	no
hormone receptor binding	GO:0051427	0.0341281	0.352031	--	118	gene5644|gene5403|gene15585|gene9135|gene4769|gene17131|gene11778|gene26575|gene17187|gene21154|gene14274|gene22787|gene3521|gene9113|gene163|gene14994|gene28262|gene13720|gene7507|gene14263|gene15034|gene19250|gene17961	23	gene7507|gene21154|gene15585|gene11778|gene17131|gene163|gene5644|gene26575|gene14274|gene13720|gene22787	11	gene17961|gene14994|gene15034|gene5403|gene3521|gene17187|gene9135|gene14263|gene28262|gene19250|gene9113|gene4769	12	http://amigo.geneontology.org/amigo/term/GO:0051427	no
nuclear hormone receptor binding	GO:0035257	0.035499	0.364351	--	106	gene5644|gene13720|gene11778|gene22787|gene15034|gene3521|gene7507|gene28262|gene5403|gene15585|gene21154|gene17187|gene14263|gene9135|gene26575|gene14274|gene163|gene4769|gene17961|gene14994|gene17131	21	gene7507|gene21154|gene15585|gene11778|gene17131|gene163|gene5644|gene26575|gene14274|gene13720|gene22787	11	gene17961|gene14994|gene15034|gene5403|gene3521|gene17187|gene9135|gene14263|gene28262|gene4769	10	http://amigo.geneontology.org/amigo/term/GO:0035257	no
dicarboxylic acid transmembrane transporter activity	GO:0005310	0.0364479	0.372238	GO:0005312|GO:0015365	30	gene15666|gene15905|gene6690|gene19615|gene15363|gene3980|gene13572|gene2712	8	gene6690|gene19615|gene2712|gene15905|gene13572	5	gene15666|gene15363|gene3980	3	http://amigo.geneontology.org/amigo/term/GO:0005310	no
antioxidant activity	GO:0016209	0.0373265	0.378964	--	82	gene9686|gene12880|gene22523|gene15973|gene441|gene9016|gene24425|gene12224|gene14453|gene17930|gene29100|gene19767|gene16023|gene2822|gene12494|gene24316|gene4723	17	gene24316|gene12224|gene14453|gene22523|gene15973|gene2822|gene19767|gene12880|gene12494|gene9016	10	gene16023|gene441|gene29100|gene24425|gene4723|gene9686|gene17930	7	http://amigo.geneontology.org/amigo/term/GO:0016209	no
double-stranded DNA binding	GO:0003690	0.0374739	0.378964	--	779	gene17367|gene5644|gene27590|gene5095|gene2191|gene8054|gene23710|gene17857|gene25403|gene3953|gene23006|gene18855|gene3130|gene14660|gene25394|gene26575|gene12898|gene12147|gene163|gene17274|gene21368|gene19706|gene2648|gene23654|gene22663|gene22920|gene7731|gene25799|gene17840|gene3236|gene21311|gene27137|gene3045|gene3733|gene26322|gene21004|gene18876|gene18861|gene17321|gene17884|gene3166|gen…	120	gene24390|gene21892|gene11657|gene4066|gene17094|gene18855|gene51|gene17840|gene18390|gene9677|gene5644|gene3953|gene16861|gene22215|gene16040|gene7531|gene17923|gene21368|gene2648|gene15119|gene17367|gene11443|gene3045|gene26995|gene17884|gene19256|gene8054|gene14338|gene12147|gene5513|gene21311|gene12279|gene24800|gene3130|gene7573|gene7324|gene15482|gene11446|gene8982|gene13035|gene14100|gene6…	82	gene17693|gene13919|gene25403|gene7731|gene21004|gene25799|gene21472|gene16475|gene25695|gene14994|gene7849|gene16782|gene3690|gene6777|gene11320|gene12191|gene18876|gene11835|gene3236|gene25993|gene17857|gene9718|gene18828|gene3059|gene9135|gene3733|gene5095|gene22663|gene22920|gene23753|gene15034|gene10726|gene23654|gene15187|gene18880|gene5282|gene27956|gene3166	38	http://amigo.geneontology.org/amigo/term/GO:0003690	no
tubulin binding	GO:0015631	0.0384129	0.38283	--	203	gene2232|gene5486|gene5050|gene5152|gene21497|gene21490|gene29257|gene22517|gene16430|gene16691|gene11675|gene404|gene11709|gene17266|gene12092|gene7386|gene2852|gene21154|gene14274|gene25975|gene14338|gene7735|gene14501|gene27108|gene12898|gene11055|gene13943|gene18250|gene26458|gene14920|gene5971|gene16862|gene17774|gene1364|gene27988|gene17849	36	gene7735|gene5486|gene14274|gene17266|gene22517|gene14920|gene18250|gene21154|gene14338|gene12092|gene7386|gene5971|gene2852|gene13943|gene1364|gene11709|gene5050|gene5152|gene16691|gene16430|gene26458|gene12898	22	gene27988|gene404|gene17849|gene29257|gene17774|gene11055|gene27108|gene2232|gene16862|gene25975|gene21490|gene14501|gene11675|gene21497	14	http://amigo.geneontology.org/amigo/term/GO:0015631	no
ligand-dependent nuclear receptor binding	GO:0016922	0.0381284	0.38283	--	15	gene4769|gene15034|gene5403|gene14994|gene11778	5	gene11778	1	gene14994|gene5403|gene15034|gene4769	4	http://amigo.geneontology.org/amigo/term/GO:0016922	no
phosphatidylinositol-4-phosphate binding	GO:0070273	0.0383488	0.38283	--	25	gene5275|gene24512|gene17959|gene20073|gene28614|gene17295|gene11161	7	gene24512|gene17959|gene11161|gene5275|gene28614	5	gene20073|gene17295	2	http://amigo.geneontology.org/amigo/term/GO:0070273	no
protein binding, bridging	GO:0030674	0.0414948	0.411557	--	114	gene5402|gene2567|gene851|gene27217|gene16514|gene22291|gene24300|gene4531|gene13632|gene23827|gene21154|gene3305|gene3955|gene836|gene4800|gene26924|gene13385|gene15793|gene19841|gene18332|gene9224|gene7054	22	gene2567|gene22291|gene16514|gene5402|gene27217|gene23827|gene3955|gene24300|gene4531|gene26924|gene21154|gene851|gene13385|gene3305|gene19841|gene9224	16	gene7054|gene18332|gene15793|gene836|gene4800|gene13632	6	http://amigo.geneontology.org/amigo/term/GO:0030674	no
acetyltransferase activator activity	GO:0010698	0.0475754	0.414127	--	3	gene14274|gene17975	2	gene14274|gene17975	2	--	0	http://amigo.geneontology.org/amigo/term/GO:0010698	no
tRNA (guanine-N2-)-methyltransferase activity	GO:0004809	0.0475754	0.414127	--	3	gene9000|gene12374	2	gene9000	1	gene12374	1	http://amigo.geneontology.org/amigo/term/GO:0004809	no
L-alanine:2-oxoglutarate aminotransferase activity	GO:0004021	0.0475754	0.414127	--	3	gene29178|gene17654	2	gene17654|gene29178	2	--	0	http://amigo.geneontology.org/amigo/term/GO:0004021	no
store-operated calcium channel activity	GO:0015279	0.0462741	0.414127	--	11	gene13789|gene20929|gene26160|gene26030	4	gene13789|gene20929	2	gene26160|gene26030	2	http://amigo.geneontology.org/amigo/term/GO:0015279	no
alanine-tRNA ligase activity	GO:0004813	0.0475754	0.414127	--	3	gene15148|gene22999	2	gene22999|gene15148	2	--	0	http://amigo.geneontology.org/amigo/term/GO:0004813	no
eukaryotic translation initiation factor 2alpha kinase activity	GO:0004694	0.0475754	0.414127	--	3	gene5905|gene11640	2	gene11640	1	gene5905	1	http://amigo.geneontology.org/amigo/term/GO:0004694	no
oxidoreductase activity, acting on the CH-NH group of donors, oxygen as acceptor	GO:0016647	0.0475754	0.414127	--	3	gene25046|gene16895	2	gene25046|gene16895	2	--	0	http://amigo.geneontology.org/amigo/term/GO:0016647	no
low-density lipoprotein receptor activity	GO:0005041	0.0462741	0.414127	GO:0008032	11	gene6709|gene11387|gene14613|gene7229	4	gene11387|gene14613|gene7229	3	gene6709	1	http://amigo.geneontology.org/amigo/term/GO:0005041	no
superoxide dismutase copper chaperone activity	GO:0016532	0.0475754	0.414127	--	3	gene24425|gene16023	2	--	0	gene16023|gene24425	2	http://amigo.geneontology.org/amigo/term/GO:0016532	no
endocytic adaptor activity	GO:0098748	0.0475754	0.414127	--	3	gene4800|gene23827	2	gene23827	1	gene4800	1	http://amigo.geneontology.org/amigo/term/GO:0098748	no
purine NTP-dependent helicase activity	GO:0070035	0.0451526	0.414127	--	115	gene17268|gene27455|gene937|gene10236|gene10545|gene26594|gene6623|gene11771|gene17281|gene22579|gene4216|gene23123|gene18423|gene2181|gene21368|gene16428|gene9508|gene7507|gene2408|gene15491|gene14300|gene24485	22	gene7507|gene15491|gene937|gene21368|gene2408|gene4216|gene6623|gene27455|gene26594|gene22579|gene9508|gene10236|gene10545|gene18423|gene24485|gene17281|gene17268	17	gene14300|gene23123|gene11771|gene2181|gene16428	5	http://amigo.geneontology.org/amigo/term/GO:0070035	no
L-glutamine aminotransferase activity	GO:0070548	0.0475754	0.414127	--	3	gene5130|gene8672	2	gene5130|gene8672	2	--	0	http://amigo.geneontology.org/amigo/term/GO:0070548	no
transaminase activity	GO:0008483	0.0467016	0.414127	--	26	gene22520|gene29178|gene725|gene5130|gene8672|gene17654|gene3385	7	gene5130|gene3385|gene17654|gene22520|gene8672|gene29178	6	gene725	1	http://amigo.geneontology.org/amigo/term/GO:0008483	no
ceramide cholinephosphotransferase activity	GO:0047493	0.0475754	0.414127	--	3	gene24617|gene26687	2	gene24617	1	gene26687	1	http://amigo.geneontology.org/amigo/term/GO:0047493	no
alanine-oxo-acid transaminase activity	GO:0047635	0.0475754	0.414127	--	3	gene29178|gene17654	2	gene17654|gene29178	2	--	0	http://amigo.geneontology.org/amigo/term/GO:0047635	no
protein tyrosine/threonine phosphatase activity	GO:0008330	0.0475754	0.414127	--	3	gene26991|gene6112	2	gene26991|gene6112	2	--	0	http://amigo.geneontology.org/amigo/term/GO:0008330	no
ATP-dependent helicase activity	GO:0008026	0.0451526	0.414127	--	115	gene17268|gene27455|gene937|gene10236|gene10545|gene26594|gene6623|gene11771|gene17281|gene22579|gene4216|gene23123|gene18423|gene2181|gene21368|gene16428|gene9508|gene7507|gene2408|gene15491|gene14300|gene24485	22	gene7507|gene15491|gene937|gene21368|gene2408|gene4216|gene6623|gene27455|gene26594|gene22579|gene9508|gene10236|gene10545|gene18423|gene24485|gene17281|gene17268	17	gene14300|gene23123|gene11771|gene2181|gene16428	5	http://amigo.geneontology.org/amigo/term/GO:0008026	no
kynurenine-oxoglutarate transaminase activity	GO:0016212	0.0475754	0.414127	--	3	gene5130|gene725	2	gene5130	1	gene725	1	http://amigo.geneontology.org/amigo/term/GO:0016212	no
starch binding	GO:2001070	0.0475754	0.414127	--	3	gene10864|gene16874	2	gene16874|gene10864	2	--	0	http://amigo.geneontology.org/amigo/term/GO:2001070	no
DNA (cytosine-5-)-methyltransferase activity	GO:0003886	0.0475754	0.414127	GO:0008326	3	gene9102|gene5413	2	gene5413|gene9102	2	--	0	http://amigo.geneontology.org/amigo/term/GO:0003886	no
TFIID-class transcription factor binding	GO:0001094	0.0475754	0.414127	--	3	gene700|gene4355	2	gene4355|gene700	2	--	0	http://amigo.geneontology.org/amigo/term/GO:0001094	no
sphingomyelin synthase activity	GO:0033188	0.0475754	0.414127	--	3	gene24617|gene26687	2	gene24617	1	gene26687	1	http://amigo.geneontology.org/amigo/term/GO:0033188	no
single-stranded DNA-dependent ATP-dependent DNA helicase activity	GO:0017116	0.0475754	0.414127	--	3	gene6623|gene11771	2	gene6623	1	gene11771	1	http://amigo.geneontology.org/amigo/term/GO:0017116	no
Rac guanyl-nucleotide exchange factor activity	GO:0030676	0.0462741	0.414127	--	11	gene13887|gene12|gene1364|gene851	4	gene12|gene1364|gene851|gene13887	4	--	0	http://amigo.geneontology.org/amigo/term/GO:0030676	no
second spliceosomal transesterification activity	GO:0000386	0.0475754	0.414127	--	3	gene14478|gene10093	2	--	0	gene14478|gene10093	2	http://amigo.geneontology.org/amigo/term/GO:0000386	no
keratin filament binding	GO:1990254	0.0475754	0.414127	--	3	gene13054|gene26575	2	gene26575	1	gene13054	1	http://amigo.geneontology.org/amigo/term/GO:1990254	no
amyloid-beta binding	GO:0001540	0.0436375	0.414127	--	31	gene4800|gene19372|gene7685|gene19114|gene133|gene4599|gene9318|gene9842	8	gene4599|gene9318|gene19114|gene133	4	gene7685|gene9842|gene19372|gene4800	4	http://amigo.geneontology.org/amigo/term/GO:0001540	no
clathrin adaptor activity	GO:0035615	0.0475754	0.414127	--	3	gene4800|gene23827	2	gene23827	1	gene4800	1	http://amigo.geneontology.org/amigo/term/GO:0035615	no
kynurenine aminotransferase activity	GO:0036137	0.0475754	0.414127	--	3	gene725|gene5130	2	gene5130	1	gene725	1	http://amigo.geneontology.org/amigo/term/GO:0036137	no
transferase activity, transferring phosphorus-containing groups	GO:0016772	0.0483849	0.418089	--	1323	gene440|gene27594|gene28282|gene15633|gene2112|gene22475|gene27110|gene11905|gene2190|gene4876|gene24441|gene11161|gene25252|gene15675|gene14889|gene9983|gene11686|gene4089|gene21600|gene2208|gene11074|gene2891|gene10617|gene9503|gene18488|gene26675|gene24330|gene16976|gene15416|gene16882|gene8191|gene11781|gene15573|gene10231|gene8198|gene21457|gene15254|gene6916|gene10278|gene17874|gene17961|ge…	195	gene8191|gene21600|gene18199|gene8198|gene20379|gene22418|gene17|gene2537|gene8970|gene22859|gene10617|gene955|gene11056|gene24370|gene9503|gene29194|gene25982|gene25983|gene15653|gene14533|gene7098|gene5209|gene12803|gene4431|gene2190|gene29204|gene22475|gene18173|gene15118|gene18887|gene25502|gene24617|gene24451|gene5521|gene22137|gene3883|gene24293|gene4849|gene6770|gene6916|gene11068|gene5080…	138	gene24294|gene7772|gene5905|gene337|gene14676|gene26788|gene5900|gene26687|gene8469|gene11905|gene5067|gene17961|gene18466|gene18461|gene3973|gene8782|gene11711|gene5442|gene22874|gene11497|gene3995|gene440|gene2208|gene2066|gene15254|gene2891|gene15273|gene18488|gene21026|gene24441|gene28282|gene27646|gene21888|gene4876|gene7684|gene27155|gene14606|gene21631|gene26109|gene1326|gene18384|gene1921…	57	http://amigo.geneontology.org/amigo/term/GO:0016772	no
transferase activity, transferring acyl groups other than amino-acyl groups	GO:0016747	0.0484359	0.418089	--	220	gene14671|gene20564|gene23203|gene25910|gene5403|gene27111|gene12337|gene19648|gene4766|gene17886|gene22205|gene17831|gene25437|gene22132|gene27889|gene3979|gene8188|gene17850|gene15103|gene5122|gene16665|gene3953|gene18775|gene5068|gene14501|gene451|gene17573|gene27617|gene18528|gene22488|gene26020|gene12853|gene27908|gene23071|gene15034|gene25435|gene24482|gene5029	38	gene14671|gene5029|gene12337|gene18775|gene3953|gene17573|gene12853|gene5068|gene3979|gene17886|gene15103|gene24482|gene23071|gene17831|gene19648|gene8188|gene22132|gene22205|gene22488|gene25435|gene4766|gene20564|gene27889|gene27111	24	gene27617|gene5122|gene451|gene5403|gene23203|gene25437|gene26020|gene18528|gene25910|gene15034|gene27908|gene14501|gene16665|gene17850	14	http://amigo.geneontology.org/amigo/term/GO:0016747	no
ephrin receptor activity	GO:0005003	0.0490232	0.419647	--	21	gene8469|gene14676|gene2208|gene12579|gene8493|gene4849	6	gene4849|gene8493|gene12579	3	gene8469|gene14676|gene2208	3	http://amigo.geneontology.org/amigo/term/GO:0005003	no
semaphorin receptor binding	GO:0030215	0.0490232	0.419647	--	21	gene1181|gene7907|gene6094|gene24775|gene22563|gene2055	6	gene7907|gene22563|gene1181|gene2055	4	gene24775|gene6094	2	http://amigo.geneontology.org/amigo/term/GO:0030215	no
peroxiredoxin activity	GO:0051920	0.0496097	0.421172	--	16	gene9016|gene24316|gene16023|gene4723|gene12494	5	gene12494|gene9016|gene24316	3	gene16023|gene4723	2	http://amigo.geneontology.org/amigo/term/GO:0051920	no
SUMO transferase activity	GO:0019789	0.0496097	0.421172	GO:0016930|GO:0019949	16	gene15401|gene5709|gene6518|gene3666|gene9307	5	gene3666|gene9307|gene6518|gene15401|gene5709	5	--	0	http://amigo.geneontology.org/amigo/term/GO:0019789	no
beta-galactoside (CMP) alpha-2,3-sialyltransferase activity	GO:0003836	0.0531543	0.430029	--	7	gene5636|gene24087|gene17462	3	gene17462|gene5636|gene24087	3	--	0	http://amigo.geneontology.org/amigo/term/GO:0003836	no
transcriptional activator activity, RNA polymerase II transcription factor binding	GO:0001190	0.0519735	0.430029	--	55	gene23625|gene19706|gene5282|gene8054|gene17094|gene5403|gene9135|gene25788|gene15482|gene18887|gene242|gene17917	12	gene8054|gene242|gene17094|gene18887|gene25788|gene19706|gene15482|gene23625	8	gene5282|gene9135|gene17917|gene5403	4	http://amigo.geneontology.org/amigo/term/GO:0001190	no
p53 binding	GO:0002039	0.0522747	0.430029	--	61	gene9486|gene15793|gene19173|gene11497|gene26894|gene26575|gene10843|gene9135|gene9688|gene22015|gene15100|gene8609|gene11055	13	gene9688|gene19173|gene8609|gene9486|gene26575|gene22015|gene26894	7	gene15100|gene11055|gene15793|gene9135|gene10843|gene11497	6	http://amigo.geneontology.org/amigo/term/GO:0002039	no
protein tyrosine/serine/threonine phosphatase activity	GO:0008138	0.05116	0.430029	--	49	gene15778|gene7225|gene816|gene13097|gene12992|gene1492|gene24594|gene26991|gene6112|gene15168|gene22443	11	gene26991|gene6112|gene15778|gene13097|gene7225|gene816|gene12992|gene15168	8	gene22443|gene1492|gene24594	3	http://amigo.geneontology.org/amigo/term/GO:0008138	no
RNA polymerase I CORE element sequence-specific DNA binding	GO:0001164	0.0531543	0.430029	--	7	gene25799|gene9135|gene15187	3	--	0	gene9135|gene15187|gene25799	3	http://amigo.geneontology.org/amigo/term/GO:0001164	no
inositol-1,3,4,5-tetrakisphosphate 5-phosphatase activity	GO:0052659	0.0531543	0.430029	--	7	gene21194|gene25042|gene19616	3	gene21194	1	gene19616|gene25042	2	http://amigo.geneontology.org/amigo/term/GO:0052659	no
hydrolase activity, acting on carbon-nitrogen (but not peptide) bonds, in cyclic amides	GO:0016812	0.0531543	0.430029	--	7	gene13040|gene5449|gene6868	3	gene5449	1	gene6868|gene13040	2	http://amigo.geneontology.org/amigo/term/GO:0016812	no
flap endonuclease activity	GO:0048256	0.0531543	0.430029	--	7	gene25688|gene24384|gene26584	3	gene25688|gene26584	2	gene24384	1	http://amigo.geneontology.org/amigo/term/GO:0048256	no
interleukin-1 receptor activity	GO:0004908	0.0531543	0.430029	--	7	gene6041|gene6042|gene6044	3	gene6044|gene6041|gene6042	3	--	0	http://amigo.geneontology.org/amigo/term/GO:0004908	no
intermediate filament binding	GO:0019215	0.0531543	0.430029	--	7	gene13054|gene27959|gene26575	3	gene26575	1	gene13054|gene27959	2	http://amigo.geneontology.org/amigo/term/GO:0019215	no
transferase activity, transferring nitrogenous groups	GO:0016769	0.0517009	0.430029	--	32	gene22520|gene7386|gene725|gene5130|gene29178|gene8672|gene17654|gene3385	8	gene5130|gene3385|gene17654|gene22520|gene8672|gene7386|gene29178	7	gene725	1	http://amigo.geneontology.org/amigo/term/GO:0016769	no
RNA polymerase I regulatory region sequence-specific DNA binding	GO:0001163	0.0531543	0.430029	--	7	gene25799|gene9135|gene15187	3	--	0	gene9135|gene15187|gene25799	3	http://amigo.geneontology.org/amigo/term/GO:0001163	no
RNA polymerase II distal enhancer sequence-specific DNA binding	GO:0000980	0.0569758	0.459145	--	44	gene5726|gene11443|gene26995|gene8821|gene15034|gene12147|gene16425|gene16782|gene3953|gene23673	10	gene26995|gene16425|gene12147|gene5726|gene3953|gene23673|gene8821|gene11443	8	gene16782|gene15034	2	http://amigo.geneontology.org/amigo/term/GO:0000980	no
kinase activator activity	GO:0019209	0.0573696	0.460519	--	74	gene27922|gene11226|gene22874|gene6760|gene27145|gene25839|gene7685|gene9688|gene14151|gene1325|gene19854|gene15273|gene24294|gene11275|gene7526	15	gene9688|gene25839|gene6760|gene1325|gene27922|gene11226|gene7526|gene14151|gene11275	9	gene27145|gene24294|gene22874|gene15273|gene7685|gene19854	6	http://amigo.geneontology.org/amigo/term/GO:0019209	no
18S rRNA (adenine(1779)-N(6)/adenine(1780)-N(6))-dimethyltransferase activity	GO:0052909	0.131875	0.46206	--	1	gene20264	1	gene20264	1	--	0	http://amigo.geneontology.org/amigo/term/GO:0052909	no
somatostatin receptor binding	GO:0031877	0.131875	0.46206	--	1	gene18566	1	--	0	gene18566	1	http://amigo.geneontology.org/amigo/term/GO:0031877	no
dol-P-Man:Man(5)GlcNAc(2)-PP-Dol alpha-1,3-mannosyltransferase activity	GO:0052925	0.131875	0.46206	--	1	gene2220	1	gene2220	1	--	0	http://amigo.geneontology.org/amigo/term/GO:0052925	no
ubiquitin protein ligase binding	GO:0031625	0.0803006	0.46206	--	209	gene12537|gene21822|gene15675|gene21494|gene7154|gene21724|gene16456|gene4353|gene4560|gene22040|gene22897|gene4876|gene9724|gene12980|gene18887|gene29246|gene14417|gene22874|gene12898|gene15458|gene10613|gene9746|gene9656|gene4734|gene692|gene2845|gene9307|gene15953|gene26679|gene13720|gene21142|gene11246|gene19764|gene14144|gene412	35	gene21822|gene9307|gene9656|gene2845|gene22040|gene692|gene4560|gene4353|gene12537|gene14417|gene26679|gene11246|gene21494|gene9724|gene15675|gene15458|gene19764|gene29246|gene12980|gene18887|gene12898|gene7154|gene15953|gene13720	24	gene4876|gene21724|gene21142|gene14144|gene10613|gene22874|gene16456|gene412|gene4734|gene9746|gene22897	11	http://amigo.geneontology.org/amigo/term/GO:0031625	no
protein-disulfide reductase (glutathione) activity	GO:0019153	0.131875	0.46206	--	1	gene429	1	gene429	1	--	0	http://amigo.geneontology.org/amigo/term/GO:0019153	no
N1-acetylspermine:oxygen oxidoreductase (N1-acetylspermidine-forming) activity	GO:0052895	0.131875	0.46206	--	1	gene16895	1	gene16895	1	--	0	http://amigo.geneontology.org/amigo/term/GO:0052895	no
beta-3 adrenergic receptor binding	GO:0031699	0.131875	0.46206	--	1	gene10189	1	gene10189	1	--	0	http://amigo.geneontology.org/amigo/term/GO:0031699	no
SNAP receptor activity	GO:0005484	0.119218	0.46206	GO:0005485|GO:0005486	38	gene24878|gene13094|gene20077|gene7389|gene8188|gene26118|gene15930|gene8998	8	gene15930|gene24878|gene8188|gene26118|gene7389|gene20077	6	gene13094|gene8998	2	http://amigo.geneontology.org/amigo/term/GO:0005484	no
parathyroid hormone receptor binding	GO:0031856	0.131875	0.46206	--	1	gene19250	1	--	0	gene19250	1	http://amigo.geneontology.org/amigo/term/GO:0031856	no
N(1),N(12)-diacetylspermine:oxygen oxidoreductase (3-acetamidopropanal-forming) activity	GO:0052899	0.131875	0.46206	--	1	gene25046	1	gene25046	1	--	0	http://amigo.geneontology.org/amigo/term/GO:0052899	no
acetylglucosaminyltransferase activity	GO:0008375	0.073232	0.46206	--	58	gene4791|gene17064|gene15441|gene14880|gene8685|gene3688|gene2239|gene5574|gene19811|gene4608|gene13398|gene11736	12	gene17064|gene15441|gene14880|gene4608|gene11736|gene3688|gene8685|gene2239|gene5574|gene13398	10	gene19811|gene4791	2	http://amigo.geneontology.org/amigo/term/GO:0008375	no
chromatin insulator sequence binding	GO:0043035	0.131875	0.46206	--	1	gene17857	1	--	0	gene17857	1	http://amigo.geneontology.org/amigo/term/GO:0043035	no
spermidine:oxygen oxidoreductase (3-aminopropanal-forming) activity	GO:0052902	0.131875	0.46206	--	1	gene25046	1	gene25046	1	--	0	http://amigo.geneontology.org/amigo/term/GO:0052902	no
N1-acetylspermine:oxygen oxidoreductase (3-acetamidopropanal-forming) activity	GO:0052903	0.131875	0.46206	--	1	gene25046	1	gene25046	1	--	0	http://amigo.geneontology.org/amigo/term/GO:0052903	no
N1-acetylspermidine:oxygen oxidoreductase (3-acetamidopropanal-forming) activity	GO:0052904	0.131875	0.46206	--	1	gene25046	1	gene25046	1	--	0	http://amigo.geneontology.org/amigo/term/GO:0052904	no
phospholipid binding	GO:0005543	0.0773204	0.46206	--	352	gene17|gene15304|gene7598|gene14607|gene26916|gene23827|gene15585|gene17208|gene24512|gene20073|gene11821|gene9905|gene11694|gene11161|gene22592|gene28314|gene7107|gene20320|gene24101|gene17959|gene21030|gene25309|gene27959|gene3368|gene14151|gene27490|gene7490|gene20192|gene10582|gene7735|gene5670|gene435|gene5275|gene13038|gene5537|gene16425|gene24458|gene21019|gene6549|gene11668|gene4800|gene1…	56	gene7735|gene27490|gene6770|gene7598|gene7427|gene1207|gene11821|gene17|gene5275|gene14151|gene16425|gene5537|gene15585|gene24512|gene14607|gene7490|gene5670|gene20192|gene20320|gene14935|gene28614|gene17959|gene3368|gene23827|gene11161|gene17208|gene22592|gene13038|gene9905|gene11694|gene24458|gene15304|gene24101	33	gene26916|gene7107|gene6549|gene25309|gene20073|gene11783|gene28262|gene11784|gene28314|gene17295|gene20903|gene26102|gene4800|gene11668|gene19218|gene21030|gene18414|gene21019|gene16516|gene435|gene27959|gene10582|gene9436	23	http://amigo.geneontology.org/amigo/term/GO:0005543	no
ubiquitin-like protein binding	GO:0032182	0.0764641	0.46206	--	77	gene2861|gene692|gene13036|gene20965|gene7941|gene12898|gene14148|gene2243|gene412|gene15401|gene1325|gene3159|gene51|gene28262|gene25856	15	gene13036|gene14148|gene51|gene1325|gene15401|gene692|gene12898|gene20965|gene2243|gene25856|gene3159|gene7941	12	gene412|gene28262|gene2861	3	http://amigo.geneontology.org/amigo/term/GO:0032182	no
NADHX epimerase activity	GO:0052856	0.131875	0.46206	--	1	gene1391	1	gene1391	1	--	0	http://amigo.geneontology.org/amigo/term/GO:0052856	no
phosphatidylinositol phosphate phosphatase activity	GO:0052866	0.119719	0.46206	--	32	gene12859|gene19616|gene27959|gene21168|gene21194|gene18980|gene22243	7	gene21194|gene18980|gene22243	3	gene19616|gene21168|gene27959|gene12859	4	http://amigo.geneontology.org/amigo/term/GO:0052866	no
calcium-dependent ATPase activity	GO:0030899	0.131875	0.46206	--	1	gene22642	1	gene22642	1	--	0	http://amigo.geneontology.org/amigo/term/GO:0030899	no
phosphatidate phosphatase activity	GO:0008195	0.0623648	0.46206	GO:0004606	12	gene497|gene17279|gene5334|gene27058	4	gene17279|gene5334|gene27058	3	gene497	1	http://amigo.geneontology.org/amigo/term/GO:0008195	no
(R)-2-hydroxyglutarate dehydrogenase activity	GO:0051990	0.131875	0.46206	--	1	gene4	1	--	0	gene4	1	http://amigo.geneontology.org/amigo/term/GO:0051990	no
Tat protein binding	GO:0030957	0.132401	0.46206	--	5	gene9135|gene12943	2	gene12943	1	gene9135	1	http://amigo.geneontology.org/amigo/term/GO:0030957	no
inositol-1,4,5-trisphosphate 5-phosphatase activity	GO:0052658	0.132401	0.46206	--	5	gene21194|gene25042	2	gene21194	1	gene25042	1	http://amigo.geneontology.org/amigo/term/GO:0052658	no
RNA-dependent ATPase activity	GO:0008186	0.0681184	0.46206	GO:0004010	82	gene26594|gene22579|gene937|gene4216|gene17268|gene24485|gene7507|gene6623|gene9508|gene2181|gene27455|gene2408|gene16428|gene14300|gene23123|gene18423	16	gene7507|gene937|gene2408|gene4216|gene6623|gene27455|gene26594|gene22579|gene9508|gene24485|gene18423|gene17268	12	gene14300|gene23123|gene2181|gene16428	4	http://amigo.geneontology.org/amigo/term/GO:0008186	no
thiamine pyrophosphate binding	GO:0030976	0.132401	0.46206	--	5	gene2783|gene8888	2	--	0	gene2783|gene8888	2	http://amigo.geneontology.org/amigo/term/GO:0030976	no
DNA (cytosine-5-)-methyltransferase activity, acting on CpN substrates	GO:0051719	0.131875	0.46206	--	1	gene5413	1	gene5413	1	--	0	http://amigo.geneontology.org/amigo/term/GO:0051719	no
inositol tetrakisphosphate phosphatase activity	GO:0052743	0.104379	0.46206	--	9	gene21194|gene25042|gene19616	3	gene21194	1	gene19616|gene25042	2	http://amigo.geneontology.org/amigo/term/GO:0052743	no
D-tyrosyl-tRNA(Tyr) deacylase activity	GO:0051500	0.0868906	0.46206	--	4	gene16752|gene15258	2	gene15258	1	gene16752	1	http://amigo.geneontology.org/amigo/term/GO:0051500	no
cAMP response element binding protein binding	GO:0008140	0.0768955	0.46206	--	8	gene1291|gene3953|gene8758	3	gene8758|gene1291|gene3953	3	--	0	http://amigo.geneontology.org/amigo/term/GO:0008140	no
norspermine:oxygen oxidoreductase activity	GO:0052894	0.131875	0.46206	--	1	gene16895	1	gene16895	1	--	0	http://amigo.geneontology.org/amigo/term/GO:0052894	no
kininogen binding	GO:0030984	0.131875	0.46206	--	1	gene14582	1	--	0	gene14582	1	http://amigo.geneontology.org/amigo/term/GO:0030984	no
methyl-CpG binding	GO:0008327	0.101744	0.46206	--	25	gene28098|gene14660|gene25394|gene2650|gene9709|gene9102	6	gene9709|gene14660|gene28098|gene25394|gene2650|gene9102	6	--	0	http://amigo.geneontology.org/amigo/term/GO:0008327	no
thiopurine S-methyltransferase activity	GO:0008119	0.131875	0.46206	--	1	gene23637	1	gene23637	1	--	0	http://amigo.geneontology.org/amigo/term/GO:0008119	no
glycerol-3-phosphatase activity	GO:0043136	0.131875	0.46206	--	1	gene25590	1	gene25590	1	--	0	http://amigo.geneontology.org/amigo/term/GO:0043136	no
cytoskeletal adaptor activity	GO:0008093	0.0948387	0.46206	--	19	gene21154|gene4531|gene2567|gene26924|gene7054	5	gene21154|gene26924|gene4531|gene2567	4	gene7054	1	http://amigo.geneontology.org/amigo/term/GO:0008093	no
N-acetyltransferase activity	GO:0008080	0.0993803	0.46206	--	61	gene5068|gene3979|gene26020|gene14671|gene23203|gene5403|gene27908|gene22488|gene27111|gene15034|gene15103|gene3953	12	gene14671|gene15103|gene22488|gene3953|gene27111|gene5068|gene3979	7	gene26020|gene27908|gene23203|gene15034|gene5403	5	http://amigo.geneontology.org/amigo/term/GO:0008080	no
lipoic acid binding	GO:0031405	0.131875	0.46206	--	1	gene22520	1	gene22520	1	--	0	http://amigo.geneontology.org/amigo/term/GO:0031405	no
axon guidance receptor activity	GO:0008046	0.0768955	0.46206	--	8	gene12579|gene2208|gene4849	3	gene4849|gene12579	2	gene2208	1	http://amigo.geneontology.org/amigo/term/GO:0008046	no
L-ascorbic acid binding	GO:0031418	0.0601518	0.46206	--	22	gene16646|gene15955|gene22543|gene20900|gene18231|gene266	6	gene18231|gene16646|gene266|gene20900	4	gene22543|gene15955	2	http://amigo.geneontology.org/amigo/term/GO:0031418	no
benzodiazepine receptor binding	GO:0030156	0.131875	0.46206	--	1	gene14232	1	--	0	gene14232	1	http://amigo.geneontology.org/amigo/term/GO:0030156	no
methotrexate binding	GO:0051870	0.131875	0.46206	--	1	gene19615	1	gene19615	1	--	0	http://amigo.geneontology.org/amigo/term/GO:0051870	no
NADPHX epimerase activity	GO:0052857	0.131875	0.46206	--	1	gene1391	1	gene1391	1	--	0	http://amigo.geneontology.org/amigo/term/GO:0052857	no
histone methyltransferase activity (H3-K79 specific)	GO:0031151	0.131875	0.46206	--	1	gene9360	1	gene9360	1	--	0	http://amigo.geneontology.org/amigo/term/GO:0031151	no
5'-3' RNA helicase activity	GO:0032574	0.131875	0.46206	--	1	gene24485	1	gene24485	1	--	0	http://amigo.geneontology.org/amigo/term/GO:0032574	no
molybdopterin-synthase adenylyltransferase activity	GO:0061605	0.131875	0.46206	--	1	gene17422	1	gene17422	1	--	0	http://amigo.geneontology.org/amigo/term/GO:0061605	no
serotonin:sodium symporter activity	GO:0005335	0.131875	0.46206	GO:0005336	1	gene14443	1	--	0	gene14443	1	http://amigo.geneontology.org/amigo/term/GO:0005335	no
phosphatidylinositol-3,4,5-trisphosphate 5-phosphatase activity	GO:0034485	0.0868906	0.46206	--	4	gene21194|gene19616	2	gene21194	1	gene19616	1	http://amigo.geneontology.org/amigo/term/GO:0034485	no
fumarylpyruvate hydrolase activity	GO:0034545	0.131875	0.46206	--	1	gene25568	1	--	0	gene25568	1	http://amigo.geneontology.org/amigo/term/GO:0034545	no
interferon-gamma receptor binding	GO:0005133	0.131875	0.46206	--	1	gene25699	1	--	0	gene25699	1	http://amigo.geneontology.org/amigo/term/GO:0005133	no
ephrin receptor binding	GO:0046875	0.102016	0.46206	--	14	gene9694|gene14676|gene14103|gene27673	4	gene14103|gene9694|gene27673	3	gene14676	1	http://amigo.geneontology.org/amigo/term/GO:0046875	no
L-hydroxyproline transmembrane transporter activity	GO:0034590	0.131875	0.46206	--	1	gene5553	1	gene5553	1	--	0	http://amigo.geneontology.org/amigo/term/GO:0034590	no
3'-tRNA processing endoribonuclease activity	GO:0042781	0.131875	0.46206	--	1	gene25385	1	gene25385	1	--	0	http://amigo.geneontology.org/amigo/term/GO:0042781	no
pyruvate dehydrogenase [NAD(P)+] activity	GO:0034603	0.0768955	0.46206	--	8	gene27306|gene19774|gene22360	3	gene19774|gene22360	2	gene27306	1	http://amigo.geneontology.org/amigo/term/GO:0034603	no
pyruvate dehydrogenase (NAD+) activity	GO:0034604	0.0768955	0.46206	--	8	gene27306|gene19774|gene22360	3	gene19774|gene22360	2	gene27306	1	http://amigo.geneontology.org/amigo/term/GO:0034604	no
iron chaperone activity	GO:0034986	0.131875	0.46206	--	1	gene3449	1	gene3449	1	--	0	http://amigo.geneontology.org/amigo/term/GO:0034986	no
peptide deformylase activity	GO:0042586	0.131875	0.46206	--	1	gene17907	1	gene17907	1	--	0	http://amigo.geneontology.org/amigo/term/GO:0042586	no
steroid hormone receptor binding	GO:0035258	0.101739	0.46206	--	55	gene5644|gene5403|gene11778|gene3521|gene7507|gene13720|gene15585|gene9135|gene17187|gene17961|gene14994	11	gene7507|gene15585|gene11778|gene5644|gene13720	5	gene17961|gene14994|gene5403|gene3521|gene17187|gene9135	6	http://amigo.geneontology.org/amigo/term/GO:0035258	no
phosphate ion binding	GO:0042301	0.135057	0.46206	--	10	gene10555|gene5994|gene11658	3	gene11658|gene5994	2	gene10555	1	http://amigo.geneontology.org/amigo/term/GO:0042301	no
interleukin-4 receptor binding	GO:0005136	0.131875	0.46206	--	1	gene13946	1	--	0	gene13946	1	http://amigo.geneontology.org/amigo/term/GO:0005136	no
signal sequence binding	GO:0005048	0.11754	0.46206	GO:0008249	44	gene5087|gene19596|gene309|gene20965|gene21724|gene13737|gene9022|gene11337|gene2367	9	gene309|gene13737|gene2367|gene19596|gene9022|gene11337|gene20965	7	gene21724|gene5087	2	http://amigo.geneontology.org/amigo/term/GO:0005048	no
AP-2 adaptor complex binding	GO:0035612	0.0868906	0.46206	--	4	gene4800|gene5521	2	gene5521	1	gene4800	1	http://amigo.geneontology.org/amigo/term/GO:0035612	no
ErbB-3 class receptor binding	GO:0043125	0.0868906	0.46206	--	4	gene8609|gene15003	2	gene15003|gene8609	2	--	0	http://amigo.geneontology.org/amigo/term/GO:0043125	no
fibroblast growth factor-activated receptor activity	GO:0005007	0.132401	0.46206	--	5	gene11074|gene11086	2	gene11086|gene11074	2	--	0	http://amigo.geneontology.org/amigo/term/GO:0005007	no
RNA stem-loop binding	GO:0035613	0.125248	0.46206	--	15	gene18228|gene27988|gene16199|gene27455	4	gene27455|gene18228	2	gene27988|gene16199	2	http://amigo.geneontology.org/amigo/term/GO:0035613	no
mediator complex binding	GO:0036033	0.131875	0.46206	--	1	gene14994	1	--	0	gene14994	1	http://amigo.geneontology.org/amigo/term/GO:0036033	no
tyrosine 3-monooxygenase activator activity	GO:0036470	0.131875	0.46206	--	1	gene16023	1	--	0	gene16023	1	http://amigo.geneontology.org/amigo/term/GO:0036470	no
protein-N-terminal glutamine amidohydrolase activity	GO:0070773	0.131875	0.46206	--	1	gene13188	1	gene13188	1	--	0	http://amigo.geneontology.org/amigo/term/GO:0070773	no
L-dopa decarboxylase activator activity	GO:0036478	0.131875	0.46206	--	1	gene16023	1	--	0	gene16023	1	http://amigo.geneontology.org/amigo/term/GO:0036478	no
cAMP-dependent protein kinase inhibitor activity	GO:0004862	0.104379	0.46206	--	9	gene12980|gene15583|gene28433	3	gene12980|gene15583	2	gene28433	1	http://amigo.geneontology.org/amigo/term/GO:0004862	no
protein deglycase activity	GO:0036524	0.131875	0.46206	--	1	gene16023	1	--	0	gene16023	1	http://amigo.geneontology.org/amigo/term/GO:0036524	no
xylulokinase activity	GO:0004856	0.131875	0.46206	--	1	gene22137	1	gene22137	1	--	0	http://amigo.geneontology.org/amigo/term/GO:0004856	no
uroporphyrinogen decarboxylase activity	GO:0004853	0.131875	0.46206	--	1	gene340	1	--	0	gene340	1	http://amigo.geneontology.org/amigo/term/GO:0004853	no
URM1 activating enzyme activity	GO:0042292	0.131875	0.46206	--	1	gene17422	1	gene17422	1	--	0	http://amigo.geneontology.org/amigo/term/GO:0042292	no
cation:amino acid symporter activity	GO:0005416	0.0629012	0.46206	--	17	gene22626|gene10020|gene10022|gene10019|gene29010	5	gene29010|gene10019|gene10022	3	gene22626|gene10020	2	http://amigo.geneontology.org/amigo/term/GO:0005416	no
RNA pyrophosphohydrolase activity	GO:0034353	0.131875	0.46206	--	1	gene23122	1	gene23122	1	--	0	http://amigo.geneontology.org/amigo/term/GO:0034353	no
vascular endothelial growth factor receptor binding	GO:0005172	0.0768955	0.46206	--	8	gene22986|gene5275|gene24306	3	gene22986|gene5275	2	gene24306	1	http://amigo.geneontology.org/amigo/term/GO:0005172	no
ATP-dependent 5'-3' RNA helicase activity	GO:0032575	0.131875	0.46206	--	1	gene24485	1	gene24485	1	--	0	http://amigo.geneontology.org/amigo/term/GO:0032575	no
molybdopterin-synthase sulfurtransferase activity	GO:0061604	0.131875	0.46206	--	1	gene17422	1	gene17422	1	--	0	http://amigo.geneontology.org/amigo/term/GO:0061604	no
galactosyltransferase activity	GO:0008378	0.0930014	0.46206	--	48	gene1553|gene17833|gene22793|gene8800|gene5574|gene4608|gene7786|gene2239|gene4638|gene15727	10	gene17833|gene4608|gene2239|gene4638|gene7786|gene22793|gene8800|gene5574|gene1553	9	gene15727	1	http://amigo.geneontology.org/amigo/term/GO:0008378	no
lipoprotein transporter activity	GO:0042954	0.132401	0.46206	--	5	gene6709|gene21757	2	--	0	gene21757|gene6709	2	http://amigo.geneontology.org/amigo/term/GO:0042954	no
activating transcription factor binding	GO:0033613	0.11754	0.46206	GO:0001107	44	gene19706|gene5282|gene8054|gene16067|gene45|gene21004|gene3953|gene24800|gene6518	9	gene8054|gene16067|gene3953|gene24800|gene19706|gene6518	6	gene5282|gene21004|gene45	3	http://amigo.geneontology.org/amigo/term/GO:0033613	no
antibiotic transmembrane transporter activity	GO:0042895	0.131875	0.46206	--	1	gene11058	1	gene11058	1	--	0	http://amigo.geneontology.org/amigo/term/GO:0042895	no
lipoyl(octanoyl) transferase activity	GO:0033819	0.131875	0.46206	--	1	gene19648	1	gene19648	1	--	0	http://amigo.geneontology.org/amigo/term/GO:0033819	no
ubiquitin modification-dependent histone binding	GO:0061649	0.131875	0.46206	--	1	gene6659	1	gene6659	1	--	0	http://amigo.geneontology.org/amigo/term/GO:0061649	no
N-acetylgalactosamine kinase activity	GO:0033858	0.131875	0.46206	--	1	gene11905	1	--	0	gene11905	1	http://amigo.geneontology.org/amigo/term/GO:0033858	no
diphthine methylesterase activity	GO:0061685	0.131875	0.46206	--	1	gene4958	1	gene4958	1	--	0	http://amigo.geneontology.org/amigo/term/GO:0061685	no
folic acid receptor activity	GO:0061714	0.131875	0.46206	--	1	gene19615	1	gene19615	1	--	0	http://amigo.geneontology.org/amigo/term/GO:0061714	no
peptide-lysine-N-acetyltransferase activity	GO:0061733	0.10569	0.46206	--	37	gene5068|gene3979|gene26020|gene23203|gene5403|gene27908|gene15103|gene3953	8	gene15103|gene3953|gene5068|gene3979	4	gene26020|gene27908|gene23203|gene5403	4	http://amigo.geneontology.org/amigo/term/GO:0061733	no
nerve growth factor receptor binding	GO:0005163	0.131875	0.46206	--	1	gene982	1	gene982	1	--	0	http://amigo.geneontology.org/amigo/term/GO:0005163	no
telomerase RNA binding	GO:0070034	0.113366	0.46206	--	20	gene11497|gene10297|gene11443|gene26995|gene14491	5	gene26995|gene14491|gene11443	3	gene11497|gene10297	2	http://amigo.geneontology.org/amigo/term/GO:0070034	no
choloyl-CoA hydrolase activity	GO:0033882	0.131875	0.46206	--	1	gene17359	1	--	0	gene17359	1	http://amigo.geneontology.org/amigo/term/GO:0033882	no
rRNA (pseudouridine) methyltransferase activity	GO:0070037	0.131875	0.46206	--	1	gene7354	1	gene7354	1	--	0	http://amigo.geneontology.org/amigo/term/GO:0070037	no
10-hydroxy-9-(phosphonooxy)octadecanoate phosphatase activity	GO:0033885	0.131875	0.46206	--	1	gene3182	1	gene3182	1	--	0	http://amigo.geneontology.org/amigo/term/GO:0033885	no
D-dopachrome decarboxylase activity	GO:0033981	0.131875	0.46206	GO:0030928	1	gene21243	1	gene21243	1	--	0	http://amigo.geneontology.org/amigo/term/GO:0033981	no
DNA polymerase binding	GO:0070182	0.104379	0.46206	--	9	gene14491|gene9135|gene21434	3	gene21434|gene14491	2	gene9135	1	http://amigo.geneontology.org/amigo/term/GO:0070182	no
8-oxo-7,8-dihydroguanine DNA N-glycosylase activity	GO:0034039	0.131875	0.46206	--	1	gene22239	1	gene22239	1	--	0	http://amigo.geneontology.org/amigo/term/GO:0034039	no
aspartate binding	GO:0070335	0.131875	0.46206	--	1	gene5449	1	gene5449	1	--	0	http://amigo.geneontology.org/amigo/term/GO:0070335	no
NADP+ binding	GO:0070401	0.131875	0.46206	--	1	gene23751	1	gene23751	1	--	0	http://amigo.geneontology.org/amigo/term/GO:0070401	no
histone deacetylase binding	GO:0042826	0.0967906	0.46206	--	67	gene20978|gene14595|gene26788|gene12898|gene27442|gene45|gene23588|gene12147|gene25695|gene15103|gene24409|gene9902|gene15344	13	gene23588|gene15103|gene14595|gene12147|gene27442|gene24409|gene12898|gene9902	8	gene20978|gene26788|gene15344|gene45|gene25695	5	http://amigo.geneontology.org/amigo/term/GO:0042826	no
NADH binding	GO:0070404	0.131875	0.46206	--	1	gene22789	1	--	0	gene22789	1	http://amigo.geneontology.org/amigo/term/GO:0070404	no
GPI anchor binding	GO:0034235	0.0868906	0.46206	--	4	gene13038|gene25309	2	gene13038	1	gene25309	1	http://amigo.geneontology.org/amigo/term/GO:0034235	no
CD27 receptor binding	GO:0005175	0.131875	0.46206	--	1	gene22026	1	gene22026	1	--	0	http://amigo.geneontology.org/amigo/term/GO:0005175	no
Fas-activated serine/threonine kinase activity	GO:0033867	0.131875	0.46206	--	1	gene8612	1	gene8612	1	--	0	http://amigo.geneontology.org/amigo/term/GO:0033867	no
pre-mRNA 3'-splice site binding	GO:0030628	0.135057	0.46206	--	10	gene2666|gene10093|gene3130	3	gene3130|gene2666	2	gene10093	1	http://amigo.geneontology.org/amigo/term/GO:0030628	no
alpha-1,6-mannosylglycoprotein 2-beta-N-acetylglucosaminyltransferase activity	GO:0008455	0.131875	0.46206	--	1	gene11736	1	gene11736	1	--	0	http://amigo.geneontology.org/amigo/term/GO:0008455	no
[methionine synthase] reductase activity	GO:0030586	0.131875	0.46206	--	1	gene20518	1	gene20518	1	--	0	http://amigo.geneontology.org/amigo/term/GO:0030586	no
(alpha-N-acetylneuraminyl-2,3-beta-galactosyl-1,3)-N-acetyl-galactosaminide 6-alpha-sialyltransferase activity	GO:0047290	0.131875	0.46206	--	1	gene5164	1	--	0	gene5164	1	http://amigo.geneontology.org/amigo/term/GO:0047290	no
lactosylceramide alpha-2,3-sialyltransferase activity	GO:0047291	0.131875	0.46206	--	1	gene5636	1	gene5636	1	--	0	http://amigo.geneontology.org/amigo/term/GO:0047291	no
heat shock protein binding	GO:0031072	0.0585282	0.46206	--	56	gene22850|gene3130|gene28262|gene13892|gene12898|gene27442|gene26109|gene6056|gene412|gene25557|gene3493|gene3175	12	gene22850|gene3493|gene27442|gene12898|gene13892|gene3130|gene6056|gene25557	8	gene412|gene3175|gene26109|gene28262	4	http://amigo.geneontology.org/amigo/term/GO:0031072	no
L-phenylalanine:pyruvate aminotransferase activity	GO:0047312	0.131875	0.46206	--	1	gene5130	1	gene5130	1	--	0	http://amigo.geneontology.org/amigo/term/GO:0047312	no
kynurenine-glyoxylate transaminase activity	GO:0047315	0.131875	0.46206	--	1	gene725	1	--	0	gene725	1	http://amigo.geneontology.org/amigo/term/GO:0047315	no
glutamine-phenylpyruvate transaminase activity	GO:0047316	0.131875	0.46206	--	1	gene5130	1	gene5130	1	--	0	http://amigo.geneontology.org/amigo/term/GO:0047316	no
maleylacetoacetate isomerase activity	GO:0016034	0.131875	0.46206	GO:0018841	1	gene12224	1	gene12224	1	--	0	http://amigo.geneontology.org/amigo/term/GO:0016034	no
phospholipase A2 activator activity	GO:0016005	0.131875	0.46206	--	1	gene3636	1	gene3636	1	--	0	http://amigo.geneontology.org/amigo/term/GO:0016005	no
keratan sulfotransferase activity	GO:0045130	0.131875	0.46206	--	1	gene19824	1	gene19824	1	--	0	http://amigo.geneontology.org/amigo/term/GO:0045130	no
5'-flap endonuclease activity	GO:0017108	0.132401	0.46206	--	5	gene25688|gene26584	2	gene25688|gene26584	2	--	0	http://amigo.geneontology.org/amigo/term/GO:0017108	no
oligopeptide-transporting ATPase activity	GO:0015421	0.131875	0.46206	--	1	gene20901	1	--	0	gene20901	1	http://amigo.geneontology.org/amigo/term/GO:0015421	no
acylpyruvate hydrolase activity	GO:0047621	0.131875	0.46206	--	1	gene25568	1	--	0	gene25568	1	http://amigo.geneontology.org/amigo/term/GO:0047621	no
alpha-amino-acid esterase activity	GO:0047658	0.131875	0.46206	--	1	gene23742	1	gene23742	1	--	0	http://amigo.geneontology.org/amigo/term/GO:0047658	no
beta-adrenergic receptor kinase activity	GO:0047696	0.132401	0.46206	--	5	gene24441|gene9503	2	gene9503	1	gene24441	1	http://amigo.geneontology.org/amigo/term/GO:0047696	no
methotrexate transmembrane transporter activity	GO:0015350	0.131875	0.46206	--	1	gene2712	1	gene2712	1	--	0	http://amigo.geneontology.org/amigo/term/GO:0015350	no
cholate-CoA ligase activity	GO:0047747	0.131875	0.46206	GO:0047477	1	gene18884	1	gene18884	1	--	0	http://amigo.geneontology.org/amigo/term/GO:0047747	no
cysteamine dioxygenase activity	GO:0047800	0.131875	0.46206	--	1	gene26554	1	gene26554	1	--	0	http://amigo.geneontology.org/amigo/term/GO:0047800	no
5-oxoprolinase (ATP-hydrolyzing) activity	GO:0017168	0.131875	0.46206	--	1	gene13040	1	--	0	gene13040	1	http://amigo.geneontology.org/amigo/term/GO:0017168	no
dCTP diphosphatase activity	GO:0047840	0.131875	0.46206	--	1	gene26007	1	gene26007	1	--	0	http://amigo.geneontology.org/amigo/term/GO:0047840	no
acetylpyruvate hydrolase activity	GO:0018773	0.131875	0.46206	--	1	gene25568	1	--	0	gene25568	1	http://amigo.geneontology.org/amigo/term/GO:0018773	no
carbohydrate kinase activity	GO:0019200	0.113366	0.46206	--	20	gene5473|gene3325|gene11905|gene22137|gene5442	5	gene22137|gene5473|gene3325	3	gene11905|gene5442	2	http://amigo.geneontology.org/amigo/term/GO:0019200	no
8-hydroxy-dADP phosphatase activity	GO:0044717	0.131875	0.46206	--	1	gene3237	1	--	0	gene3237	1	http://amigo.geneontology.org/amigo/term/GO:0044717	no
dolichyldiphosphatase activity	GO:0047874	0.131875	0.46206	--	1	gene5123	1	gene5123	1	--	0	http://amigo.geneontology.org/amigo/term/GO:0047874	no
ganglioside galactosyltransferase activity	GO:0047915	0.131875	0.46206	--	1	gene22793	1	gene22793	1	--	0	http://amigo.geneontology.org/amigo/term/GO:0047915	no
glucose 1-dehydrogenase [NAD(P)] activity	GO:0047936	0.131875	0.46206	--	1	gene16008	1	gene16008	1	--	0	http://amigo.geneontology.org/amigo/term/GO:0047936	no
solute:proton symporter activity	GO:0015295	0.101744	0.46206	--	25	gene10020|gene10019|gene10022|gene13100|gene806|gene6416	6	gene6416|gene13100|gene10019|gene10022	4	gene10020|gene806	2	http://amigo.geneontology.org/amigo/term/GO:0015295	no
L-glutamine:pyruvate aminotransferase activity	GO:0047945	0.131875	0.46206	--	1	gene5130	1	gene5130	1	--	0	http://amigo.geneontology.org/amigo/term/GO:0047945	no
monosialoganglioside sialyltransferase activity	GO:0047288	0.131875	0.46206	--	1	gene24087	1	gene24087	1	--	0	http://amigo.geneontology.org/amigo/term/GO:0047288	no
hydroxyacid-oxoacid transhydrogenase activity	GO:0047988	0.131875	0.46206	--	1	gene13301	1	gene13301	1	--	0	http://amigo.geneontology.org/amigo/term/GO:0047988	no
Rho GTPase binding	GO:0017048	0.097602	0.46206	GO:0017031	132	gene22796|gene12|gene26835|gene21490|gene18190|gene851|gene7333|gene20180|gene17130|gene7473|gene13887|gene14130|gene5402|gene19629|gene11667|gene29204|gene7396|gene16037|gene18278|gene2066|gene6284|gene1364|gene12813	23	gene6284|gene18190|gene5402|gene12813|gene18278|gene29204|gene17130|gene20180|gene26835|gene1364|gene851|gene13887|gene12|gene19629|gene11667|gene14130	16	gene16037|gene2066|gene7333|gene7473|gene22796|gene21490|gene7396	7	http://amigo.geneontology.org/amigo/term/GO:0017048	no
3'-tyrosyl-DNA phosphodiesterase activity	GO:0017005	0.131875	0.46206	--	1	gene12279	1	gene12279	1	--	0	http://amigo.geneontology.org/amigo/term/GO:0017005	no
transferase activity, transferring glycosyl groups	GO:0016757	0.0863906	0.46206	GO:0016932	327	gene15441|gene3734|gene18488|gene5059|gene2239|gene4608|gene25997|gene22793|gene4791|gene17833|gene14880|gene7419|gene4638|gene20755|gene19831|gene19811|gene19035|gene7964|gene8685|gene2710|gene17462|gene22421|gene5164|gene17064|gene2220|gene24087|gene11226|gene8800|gene5636|gene9396|gene11400|gene15309|gene7786|gene13398|gene11490|gene11736|gene15727|gene9303|gene1553|gene20103|gene5081|gene1915…	52	gene15441|gene4638|gene9303|gene11736|gene22793|gene3688|gene8685|gene5081|gene8800|gene13398|gene19035|gene2710|gene11490|gene7964|gene20103|gene804|gene7786|gene2220|gene25997|gene19831|gene17833|gene4608|gene21457|gene22421|gene17462|gene5636|gene20755|gene5059|gene19155|gene5574|gene1553|gene17064|gene14880|gene11226|gene24087|gene9396|gene2239|gene17421	38	gene2048|gene19811|gene15727|gene11400|gene4767|gene18488|gene7419|gene7191|gene5164|gene15830|gene3734|gene15309|gene4791|gene17902	14	http://amigo.geneontology.org/amigo/term/GO:0016757	no
transferase activity, transferring acyl groups	GO:0016746	0.0853659	0.46206	GO:0008415	251	gene14671|gene20564|gene23203|gene25910|gene5403|gene27111|gene14076|gene18528|gene19648|gene4766|gene17886|gene22205|gene17831|gene25437|gene22132|gene27889|gene3979|gene8188|gene17850|gene19774|gene15103|gene5122|gene16665|gene3953|gene18775|gene5068|gene14501|gene451|gene17573|gene27617|gene12337|gene21788|gene22488|gene26020|gene12853|gene27908|gene23071|gene15034|gene25435|gene24482|gene5029	41	gene14671|gene24482|gene5029|gene12337|gene18775|gene3953|gene17573|gene12853|gene5068|gene3979|gene17886|gene15103|gene19774|gene23071|gene17831|gene19648|gene8188|gene22132|gene22205|gene22488|gene25435|gene4766|gene20564|gene27889|gene27111	25	gene27617|gene17850|gene451|gene5403|gene21788|gene16665|gene23203|gene25437|gene26020|gene18528|gene25910|gene15034|gene27908|gene14501|gene14076|gene5122	16	http://amigo.geneontology.org/amigo/term/GO:0016746	no
hydrolase activity	GO:0016787	0.124393	0.46206	--	3133	gene13068|gene16691|gene5482|gene15423|gene27455|gene20318|gene24438|gene20811|gene14491|gene22575|gene17768|gene16660|gene9303|gene16187|gene16960|gene8291|gene2893|gene1551|gene13464|gene21071|gene4731|gene17043|gene24623|gene10215|gene21457|gene16801|gene3237|gene2806|gene27331|gene931|gene27338|gene937|gene19668|gene25590|gene25592|gene27702|gene6004|gene17886|gene24668|gene22974|gene9135|gen…	434	gene14607|gene15168|gene15586|gene14638|gene18194|gene12154|gene4958|gene5103|gene1357|gene5107|gene3824|gene6394|gene21368|gene28660|gene17021|gene28663|gene21476|gene6155|gene11210|gene12145|gene5750|gene26991|gene15123|gene14338|gene8291|gene21467|gene7942|gene8595|gene9508|gene220|gene24377|gene2128|gene10545|gene14100|gene15179|gene15602|gene12317|gene2244|gene321|gene24510|gene5829|gene6659…	301	gene21975|gene22492|gene20373|gene27702|gene11946|gene17028|gene28830|gene2724|gene16752|gene4182|gene404|gene25042|gene3237|gene4827|gene2859|gene20811|gene1731|gene24690|gene7499|gene22663|gene24594|gene16023|gene11771|gene16622|gene7165|gene15976|gene3104|gene8586|gene10726|gene20901|gene15344|gene14809|gene22900|gene9998|gene18736|gene27255|gene27256|gene2785|gene16479|gene19616|gene17192|gen…	133	http://amigo.geneontology.org/amigo/term/GO:0016787	no
oxidoreductase activity, acting on superoxide radicals as acceptor	GO:0016721	0.132401	0.46206	--	5	gene12880|gene24425	2	gene12880	1	gene24425	1	http://amigo.geneontology.org/amigo/term/GO:0016721	no
sterol-4-alpha-carboxylate 3-dehydrogenase (decarboxylating) activity	GO:0047012	0.131875	0.46206	--	1	gene27938	1	gene27938	1	--	0	http://amigo.geneontology.org/amigo/term/GO:0047012	no
saccharopine dehydrogenase (NADP+, L-lysine-forming) activity	GO:0047130	0.131875	0.46206	GO:0010010	1	gene8252	1	gene8252	1	--	0	http://amigo.geneontology.org/amigo/term/GO:0047130	no
hydrolase activity, acting on ester bonds	GO:0016788	0.0969076	0.46206	--	1072	gene15148|gene13068|gene15639|gene3104|gene28282|gene9744|gene20896|gene5334|gene5482|gene12154|gene10278|gene27058|gene13573|gene12714|gene10209|gene10046|gene6196|gene998|gene4003|gene27188|gene6742|gene16874|gene15389|gene22575|gene3182|gene16660|gene24824|gene16041|gene26960|gene964|gene8291|gene16671|gene17279|gene10617|gene21194|gene26198|gene6112|gene7225|gene4731|gene24384|gene26675|gene1…	156	gene15586|gene14638|gene18194|gene12154|gene4958|gene5829|gene3824|gene28660|gene28663|gene23742|gene26991|gene10617|gene8291|gene24377|gene14100|gene321|gene26268|gene20896|gene21262|gene21302|gene13097|gene10046|gene13556|gene4830|gene4679|gene22239|gene18631|gene14491|gene5482|gene15389|gene11068|gene16660|gene22127|gene15148|gene16874|gene23137|gene24824|gene220|gene21194|gene15639|gene9174|g…	109	gene22575|gene20373|gene9998|gene18736|gene4731|gene25309|gene27702|gene11946|gene17028|gene13110|gene19616|gene26198|gene27188|gene16752|gene7686|gene22443|gene22139|gene4182|gene12859|gene14276|gene25042|gene16671|gene7165|gene7479|gene24384|gene7499|gene26002|gene6742|gene27519|gene19668|gene22663|gene24594|gene17359|gene16102|gene21168|gene10081|gene16479|gene28282|gene15976|gene3104|gene2447…	47	http://amigo.geneontology.org/amigo/term/GO:0016788	no
transition metal ion binding	GO:0046914	0.134161	0.46206	--	1659	gene19273|gene12880|gene5644|gene29233|gene440|gene17361|gene28122|gene27674|gene16970|gene766|gene10843|gene13472|gene4642|gene10278|gene27059|gene13668|gene16079|gene1725|gene11778|gene17360|gene13869|gene6389|gene19831|gene3713|gene17857|gene3423|gene5040|gene2845|gene24657|gene22787|gene14417|gene27104|gene5416|gene21566|gene3666|gene12898|gene12145|gene8196|gene21177|gene17573|gene14809|gene…	234	gene1725|gene7468|gene8196|gene22999|gene5103|gene5829|gene2845|gene9733|gene2847|gene19182|gene26252|gene12796|gene17637|gene9102|gene6389|gene20243|gene14233|gene14234|gene631|gene12880|gene29219|gene20965|gene25377|gene24928|gene7490|gene26268|gene25586|gene22787|gene25580|gene26261|gene6416|gene9486|gene5610|gene3423|gene724|gene24242|gene21309|gene22418|gene16144|gene11778|gene21146|gene1035…	158	gene14820|gene14809|gene3521|gene6463|gene24427|gene2861|gene24425|gene27706|gene19273|gene16199|gene13236|gene16970|gene17869|gene17002|gene20598|gene15830|gene17306|gene6681|gene13625|gene440|gene15100|gene11381|gene10093|gene21177|gene23830|gene22708|gene4182|gene404|gene4828|gene8989|gene13730|gene28122|gene8491|gene18876|gene13918|gene5391|gene14341|gene25309|gene17857|gene45|gene17850|gene5…	76	http://amigo.geneontology.org/amigo/term/GO:0046914	no
saccharopine dehydrogenase (NAD+, L-glutamate-forming) activity	GO:0047131	0.131875	0.46206	--	1	gene8252	1	gene8252	1	--	0	http://amigo.geneontology.org/amigo/term/GO:0047131	no
1-alkenylglycerophosphocholine O-acyltransferase activity	GO:0047159	0.131875	0.46206	--	1	gene20564	1	gene20564	1	--	0	http://amigo.geneontology.org/amigo/term/GO:0047159	no
carbon-carbon lyase activity	GO:0016830	0.0584787	0.46206	--	62	gene340|gene2783|gene25801|gene16280|gene5321|gene23820|gene4828|gene21243|gene25568|gene21621|gene15420|gene25975|gene6347	13	gene6347|gene21243|gene16280|gene5321|gene23820	5	gene2783|gene21621|gene25568|gene4828|gene25801|gene25975|gene340|gene15420	8	http://amigo.geneontology.org/amigo/term/GO:0016830	no
uridine kinase activity	GO:0004849	0.0868906	0.46206	--	4	gene5080|gene16976	2	gene5080|gene16976	2	--	0	http://amigo.geneontology.org/amigo/term/GO:0004849	no
oxidoreductase activity, acting on the CH-NH group of donors	GO:0016645	0.0910202	0.46206	--	30	gene5994|gene11018|gene16895|gene8252|gene25046|gene15350|gene10835	7	gene10835|gene8252|gene5994|gene25046|gene16895|gene11018	6	gene15350	1	http://amigo.geneontology.org/amigo/term/GO:0016645	no
oxidoreductase activity, acting on the CH-CH group of donors, oxygen as acceptor	GO:0016634	0.135057	0.46206	--	10	gene1552|gene22132|gene14874	3	gene22132|gene1552|gene14874	3	--	0	http://amigo.geneontology.org/amigo/term/GO:0016634	no
1-alkylglycerophosphocholine O-acyltransferase activity	GO:0047191	0.131875	0.46206	--	1	gene20564	1	gene20564	1	--	0	http://amigo.geneontology.org/amigo/term/GO:0047191	no
oxo-acid-lyase activity	GO:0016833	0.132401	0.46206	--	5	gene4828|gene16280	2	gene16280	1	gene4828	1	http://amigo.geneontology.org/amigo/term/GO:0016833	no
polyamine oxidase activity	GO:0046592	0.131875	0.46206	--	1	gene16895	1	gene16895	1	--	0	http://amigo.geneontology.org/amigo/term/GO:0046592	no
carbon-sulfur lyase activity	GO:0016846	0.135057	0.46206	--	10	gene5130|gene725|gene607	3	gene5130|gene607	2	gene725	1	http://amigo.geneontology.org/amigo/term/GO:0016846	no
copper chaperone activity	GO:0016531	0.132401	0.46206	--	5	gene24425|gene16023	2	--	0	gene16023|gene24425	2	http://amigo.geneontology.org/amigo/term/GO:0016531	no
S-methyl-5-thioribose-1-phosphate isomerase activity	GO:0046523	0.131875	0.46206	--	1	gene8992	1	--	0	gene8992	1	http://amigo.geneontology.org/amigo/term/GO:0046523	no
chemorepellent activity	GO:0045499	0.0666554	0.46206	--	28	gene7907|gene1181|gene6094|gene24775|gene12579|gene16514|gene2055	7	gene1181|gene12579|gene7907|gene2055|gene16514	5	gene24775|gene6094	2	http://amigo.geneontology.org/amigo/term/GO:0045499	no
mercury ion binding	GO:0045340	0.131875	0.46206	--	1	gene16023	1	--	0	gene16023	1	http://amigo.geneontology.org/amigo/term/GO:0045340	no
lactosylceramide 1,3-N-acetyl-beta-D-glucosaminyltransferase activity	GO:0047256	0.131875	0.46206	--	1	gene2239	1	gene2239	1	--	0	http://amigo.geneontology.org/amigo/term/GO:0047256	no
oxidoreductase activity, acting on the CH-OH group of donors, cytochrome as acceptor	GO:0016898	0.131875	0.46206	--	1	gene17481	1	gene17481	1	--	0	http://amigo.geneontology.org/amigo/term/GO:0016898	no
O-palmitoyltransferase activity	GO:0016416	0.0868906	0.46206	--	4	gene18528|gene24482	2	gene24482	1	gene18528	1	http://amigo.geneontology.org/amigo/term/GO:0016416	no
palmitoyltransferase activity	GO:0016409	0.119218	0.46206	--	38	gene25910|gene8188|gene17850|gene4766|gene17573|gene12853|gene18528|gene24482	8	gene4766|gene17573|gene8188|gene12853|gene24482	5	gene18528|gene25910|gene17850	3	http://amigo.geneontology.org/amigo/term/GO:0016409	no
SUMO-specific protease activity	GO:0016929	0.135057	0.46206	--	10	gene12317|gene6513|gene2195	3	gene6513|gene2195|gene12317	3	--	0	http://amigo.geneontology.org/amigo/term/GO:0016929	no
globoside alpha-N-acetylgalactosaminyltransferase activity	GO:0047277	0.131875	0.46206	--	1	gene5059	1	gene5059	1	--	0	http://amigo.geneontology.org/amigo/term/GO:0047277	no
U5 snRNA binding	GO:0030623	0.131875	0.46206	--	1	gene14478	1	--	0	gene14478	1	http://amigo.geneontology.org/amigo/term/GO:0030623	no
kinase inhibitor activity	GO:0019210	0.133655	0.46206	--	97	gene15218|gene25117|gene12980|gene7229|gene22874|gene8292|gene2567|gene9121|gene4765|gene14876|gene1828|gene16514|gene11631|gene413|gene15583|gene28433|gene24300	17	gene2567|gene16514|gene11631|gene8292|gene25117|gene24300|gene15583|gene14876|gene9121|gene7229|gene12980|gene15218	12	gene413|gene28433|gene4765|gene1828|gene22874	5	http://amigo.geneontology.org/amigo/term/GO:0019210	no
3'-flap endonuclease activity	GO:0048257	0.131875	0.46206	--	1	gene24384	1	--	0	gene24384	1	http://amigo.geneontology.org/amigo/term/GO:0048257	no
HLH domain binding	GO:0043398	0.131875	0.46206	--	1	gene26575	1	gene26575	1	--	0	http://amigo.geneontology.org/amigo/term/GO:0043398	no
vascular endothelial growth factor receptor 2 binding	GO:0043184	0.0868906	0.46206	--	4	gene22986|gene5275	2	gene22986|gene5275	2	--	0	http://amigo.geneontology.org/amigo/term/GO:0043184	no
acetate CoA-transferase activity	GO:0008775	0.131875	0.46206	--	1	gene22132	1	gene22132	1	--	0	http://amigo.geneontology.org/amigo/term/GO:0008775	no
UDP-N-acetylglucosamine 2-epimerase activity	GO:0008761	0.131875	0.46206	--	1	gene3325	1	gene3325	1	--	0	http://amigo.geneontology.org/amigo/term/GO:0008761	no
L-allo-threonine aldolase activity	GO:0008732	0.131875	0.46206	--	1	gene15420	1	--	0	gene15420	1	http://amigo.geneontology.org/amigo/term/GO:0008732	no
ubiquitin-like modifier activating enzyme activity	GO:0008641	0.135057	0.46206	GO:0008642	10	gene17422|gene18418|gene18006	3	gene18006|gene17422	2	gene18418	1	http://amigo.geneontology.org/amigo/term/GO:0008641	no
macromolecule transmembrane transporter activity	GO:0022884	0.101744	0.46206	--	25	gene18353|gene3890|gene3927|gene26477|gene27597|gene17870	6	gene18353|gene27597|gene3890	3	gene26477|gene3927|gene17870	3	http://amigo.geneontology.org/amigo/term/GO:0022884	no
cAMP-dependent protein kinase regulator activity	GO:0008603	0.0768955	0.46206	--	8	gene12980|gene15583|gene28433	3	gene12980|gene15583	2	gene28433	1	http://amigo.geneontology.org/amigo/term/GO:0008603	no
ATP-dependent microtubule motor activity, minus-end-directed	GO:0008569	0.131875	0.46206	--	1	gene17775	1	gene17775	1	--	0	http://amigo.geneontology.org/amigo/term/GO:0008569	no
lipoprotein particle receptor activity	GO:0030228	0.0809919	0.46206	--	13	gene6709|gene11387|gene14613|gene7229	4	gene11387|gene14613|gene7229	3	gene6709	1	http://amigo.geneontology.org/amigo/term/GO:0030228	no
protein kinase activator activity	GO:0030295	0.0643678	0.46206	--	69	gene27922|gene11226|gene22874|gene6760|gene27145|gene25839|gene7685|gene9688|gene14151|gene1325|gene19854|gene15273|gene24294|gene11275	14	gene9688|gene25839|gene6760|gene1325|gene27922|gene11226|gene14151|gene11275	8	gene27145|gene24294|gene22874|gene15273|gene7685|gene19854	6	http://amigo.geneontology.org/amigo/term/GO:0030295	no
JUN kinase kinase activity	GO:0008545	0.131875	0.46206	--	1	gene14765	1	--	0	gene14765	1	http://amigo.geneontology.org/amigo/term/GO:0008545	no
ADP-ribosylation factor binding	GO:0030306	0.132401	0.46206	--	5	gene25896|gene15504	2	gene25896	1	gene15504	1	http://amigo.geneontology.org/amigo/term/GO:0030306	no
N-acetyllactosaminide beta-1,3-N-acetylglucosaminyltransferase activity	GO:0008532	0.132401	0.46206	--	5	gene5574|gene4608	2	gene4608|gene5574	2	--	0	http://amigo.geneontology.org/amigo/term/GO:0008532	no
riboflavin kinase activity	GO:0008531	0.131875	0.46206	--	1	gene3400	1	gene3400	1	--	0	http://amigo.geneontology.org/amigo/term/GO:0008531	no
phosphatidylinositol transporter activity	GO:0008526	0.0868906	0.46206	--	4	gene15304|gene24458	2	gene24458|gene15304	2	--	0	http://amigo.geneontology.org/amigo/term/GO:0008526	no
reduced folate carrier activity	GO:0008518	0.131875	0.46206	--	1	gene2712	1	gene2712	1	--	0	http://amigo.geneontology.org/amigo/term/GO:0008518	no
thyroid hormone receptor coactivator activity	GO:0030375	0.0868906	0.46206	GO:0010861	4	gene14994|gene22787	2	gene22787	1	gene14994	1	http://amigo.geneontology.org/amigo/term/GO:0030375	no
protoheme IX farnesyltransferase activity	GO:0008495	0.131875	0.46206	--	1	gene14772	1	gene14772	1	--	0	http://amigo.geneontology.org/amigo/term/GO:0008495	no
tetracycline transmembrane transporter activity	GO:0008493	0.131875	0.46206	--	1	gene11058	1	gene11058	1	--	0	http://amigo.geneontology.org/amigo/term/GO:0008493	no
single-stranded DNA-dependent ATPase activity	GO:0043142	0.104379	0.46206	--	9	gene26584|gene6623|gene11771	3	gene6623|gene26584	2	gene11771	1	http://amigo.geneontology.org/amigo/term/GO:0043142	no
acetylcholine receptor activator activity	GO:0030549	0.131875	0.46206	--	1	gene8609	1	gene8609	1	--	0	http://amigo.geneontology.org/amigo/term/GO:0030549	no
beta-galactosyl-N-acetylglucosaminylgalactosylglucosyl-ceramide beta-1,3-acetylglucosaminyltransferase activity	GO:0008457	0.131875	0.46206	--	1	gene2239	1	gene2239	1	--	0	http://amigo.geneontology.org/amigo/term/GO:0008457	no
3'-phosphoadenosine 5'-phosphosulfate transmembrane transporter activity	GO:0046964	0.131875	0.46206	--	1	gene22995	1	gene22995	1	--	0	http://amigo.geneontology.org/amigo/term/GO:0046964	no
GDP-mannose 4,6-dehydratase activity	GO:0008446	0.131875	0.46206	--	1	gene23751	1	gene23751	1	--	0	http://amigo.geneontology.org/amigo/term/GO:0008446	no
CDP-diacylglycerol-glycerol-3-phosphate 3-phosphatidyltransferase activity	GO:0008444	0.131875	0.46206	--	1	gene15416	1	gene15416	1	--	0	http://amigo.geneontology.org/amigo/term/GO:0008444	no
protein kinase C inhibitor activity	GO:0008426	0.131875	0.46206	GO:0004863	1	gene4765	1	--	0	gene4765	1	http://amigo.geneontology.org/amigo/term/GO:0008426	no
gluconate 2-dehydrogenase activity	GO:0008873	0.131875	0.46206	--	1	gene25074	1	gene25074	1	--	0	http://amigo.geneontology.org/amigo/term/GO:0008873	no
8-oxo-GDP phosphatase activity	GO:0044716	0.131875	0.46206	--	1	gene3237	1	--	0	gene3237	1	http://amigo.geneontology.org/amigo/term/GO:0044716	no
gluconate dehydrogenase activity	GO:0008875	0.131875	0.46206	--	1	gene25074	1	gene25074	1	--	0	http://amigo.geneontology.org/amigo/term/GO:0008875	no
guanosine-5'-triphosphate,3'-diphosphate diphosphatase activity	GO:0008894	0.131875	0.46206	--	1	gene16801	1	gene16801	1	--	0	http://amigo.geneontology.org/amigo/term/GO:0008894	no
oxalate transmembrane transporter activity	GO:0019531	0.104379	0.46206	--	9	gene13572|gene6690|gene15666	3	gene6690|gene13572	2	gene15666	1	http://amigo.geneontology.org/amigo/term/GO:0019531	no
nucleotide transmembrane transporter activity	GO:0015215	0.135057	0.46206	--	10	gene22995|gene8747|gene2532	3	gene2532|gene22995|gene8747	3	--	0	http://amigo.geneontology.org/amigo/term/GO:0015215	no
IgG receptor activity	GO:0019770	0.131875	0.46206	--	1	gene18517	1	--	0	gene18517	1	http://amigo.geneontology.org/amigo/term/GO:0019770	no
L-threonine transmembrane transporter activity	GO:0015195	0.131875	0.46206	GO:0015512	1	gene5553	1	gene5553	1	--	0	http://amigo.geneontology.org/amigo/term/GO:0015195	no
8-oxo-dGDP phosphatase activity	GO:0044715	0.0868906	0.46206	--	4	gene16562|gene3237	2	gene16562	1	gene3237	1	http://amigo.geneontology.org/amigo/term/GO:0044715	no
tubulin N-acetyltransferase activity	GO:0019799	0.131875	0.46206	--	1	gene23203	1	--	0	gene23203	1	http://amigo.geneontology.org/amigo/term/GO:0019799	no
ubiquitin-like protein ligase binding	GO:0044389	0.0656148	0.46206	--	212	gene12537|gene21822|gene15675|gene22897|gene12980|gene7154|gene21724|gene16456|gene4353|gene4560|gene22040|gene11778|gene4876|gene9724|gene21494|gene18887|gene29246|gene14417|gene22874|gene12898|gene15458|gene10613|gene9746|gene9656|gene4734|gene692|gene2845|gene9307|gene15953|gene26679|gene13720|gene21142|gene11246|gene19764|gene14144|gene412	36	gene21822|gene9307|gene9656|gene2845|gene22040|gene692|gene4560|gene4353|gene12537|gene14417|gene26679|gene11246|gene12980|gene9724|gene15675|gene15458|gene19764|gene29246|gene21494|gene11778|gene18887|gene12898|gene7154|gene15953|gene13720	25	gene4876|gene22897|gene21142|gene14144|gene10613|gene22874|gene16456|gene412|gene4734|gene9746|gene21724	11	http://amigo.geneontology.org/amigo/term/GO:0044389	no
L-gulonate 3-dehydrogenase activity	GO:0050104	0.131875	0.46206	--	1	gene13910	1	gene13910	1	--	0	http://amigo.geneontology.org/amigo/term/GO:0050104	no
myosin-light-chain-phosphatase activity	GO:0050115	0.131875	0.46206	--	1	gene5482	1	gene5482	1	--	0	http://amigo.geneontology.org/amigo/term/GO:0050115	no
fucokinase activity	GO:0050201	0.131875	0.46206	--	1	gene17461	1	gene17461	1	--	0	http://amigo.geneontology.org/amigo/term/GO:0050201	no
sedoheptulokinase activity	GO:0050277	0.131875	0.46206	--	1	gene14533	1	gene14533	1	--	0	http://amigo.geneontology.org/amigo/term/GO:0050277	no
thiamin-triphosphatase activity	GO:0050333	0.131875	0.46206	GO:0048253	1	gene11356	1	gene11356	1	--	0	http://amigo.geneontology.org/amigo/term/GO:0050333	no
imidazolonepropionase activity	GO:0050480	0.131875	0.46206	--	1	gene6868	1	--	0	gene6868	1	http://amigo.geneontology.org/amigo/term/GO:0050480	no
histone acetyltransferase activity (H4-K12 specific)	GO:0043997	0.131875	0.46206	--	1	gene15103	1	gene15103	1	--	0	http://amigo.geneontology.org/amigo/term/GO:0043997	no
phosphatase binding	GO:0019902	0.110238	0.46206	--	114	gene14887|gene12722|gene8768|gene8346|gene27115|gene13773|gene22859|gene26223|gene15846|gene24478|gene11631|gene12051|gene25583|gene9744|gene15112|gene4734|gene1925|gene5275|gene4720|gene15003	20	gene15112|gene14887|gene11631|gene22859|gene15846|gene15003|gene25583|gene8768|gene1925|gene26223|gene9744|gene5275|gene4720|gene12722	14	gene8346|gene13773|gene4734|gene24478|gene27115|gene12051	6	http://amigo.geneontology.org/amigo/term/GO:0019902	no
heparan-alpha-glucosaminide N-acetyltransferase activity	GO:0015019	0.131875	0.46206	--	1	gene27111	1	gene27111	1	--	0	http://amigo.geneontology.org/amigo/term/GO:0015019	no
cyclin-dependent protein kinase activating kinase activity	GO:0019912	0.131875	0.46206	GO:0019913	1	gene22874	1	--	0	gene22874	1	http://amigo.geneontology.org/amigo/term/GO:0019912	no
interferon-gamma binding	GO:0019964	0.131875	0.46206	--	1	gene16193	1	gene16193	1	--	0	http://amigo.geneontology.org/amigo/term/GO:0019964	no
protein self-association	GO:0043621	0.101744	0.46206	--	25	gene2861|gene3239|gene25431|gene25403|gene692|gene24800	6	gene24800|gene25431|gene3239|gene692	4	gene25403|gene2861	2	http://amigo.geneontology.org/amigo/term/GO:0043621	no
methyl-CpNpG binding	GO:0010428	0.131875	0.46206	--	1	gene14660	1	gene14660	1	--	0	http://amigo.geneontology.org/amigo/term/GO:0010428	no
acireductone dioxygenase [iron(II)-requiring] activity	GO:0010309	0.131875	0.46206	--	1	gene2829	1	gene2829	1	--	0	http://amigo.geneontology.org/amigo/term/GO:0010309	no
bHLH transcription factor binding	GO:0043425	0.0809919	0.46206	--	13	gene25403|gene26575|gene11835|gene7849	4	gene26575	1	gene11835|gene25403|gene7849	3	http://amigo.geneontology.org/amigo/term/GO:0043425	no
DNA-methyltransferase activity	GO:0009008	0.0868906	0.46206	--	4	gene9102|gene5413	2	gene5413|gene9102	2	--	0	http://amigo.geneontology.org/amigo/term/GO:0009008	no
phosphoglycolate phosphatase activity	GO:0008967	0.131875	0.46206	--	1	gene25590	1	gene25590	1	--	0	http://amigo.geneontology.org/amigo/term/GO:0008967	no
phospho-N-acetylmuramoyl-pentapeptide-transferase activity	GO:0008963	0.131875	0.46206	--	1	gene19155	1	gene19155	1	--	0	http://amigo.geneontology.org/amigo/term/GO:0008963	no
oxaloacetate decarboxylase activity	GO:0008948	0.0868906	0.46206	--	4	gene25568|gene23820	2	gene23820	1	gene25568	1	http://amigo.geneontology.org/amigo/term/GO:0008948	no
hydroxypyruvate isomerase activity	GO:0008903	0.131875	0.46206	--	1	gene303	1	gene303	1	--	0	http://amigo.geneontology.org/amigo/term/GO:0008903	no
glycerophosphodiester phosphodiesterase activity	GO:0008889	0.0623648	0.46206	--	12	gene14249|gene19668|gene16874|gene25971	4	gene16874|gene25971|gene14249	3	gene19668	1	http://amigo.geneontology.org/amigo/term/GO:0008889	no
oxidoreductase activity, acting on the CH-NH group of donors, NAD or NADP as acceptor	GO:0016646	0.133473	0.46206	--	21	gene8252|gene15350|gene5994|gene11018|gene10835	5	gene10835|gene8252|gene5994|gene11018	4	gene15350	1	http://amigo.geneontology.org/amigo/term/GO:0016646	no
D-aminoacyl-tRNA deacylase activity	GO:0051499	0.0868906	0.46206	--	4	gene16752|gene15258	2	gene15258	1	gene16752	1	http://amigo.geneontology.org/amigo/term/GO:0051499	no
valine-tRNA ligase activity	GO:0004832	0.132401	0.46206	--	5	gene4652|gene23137	2	gene23137|gene4652	2	--	0	http://amigo.geneontology.org/amigo/term/GO:0004832	no
tetrahydrofolylpolyglutamate synthase activity	GO:0004326	0.131875	0.46206	--	1	gene5168	1	--	0	gene5168	1	http://amigo.geneontology.org/amigo/term/GO:0004326	no
ferrochelatase activity	GO:0004325	0.131875	0.46206	--	1	gene25415	1	--	0	gene25415	1	http://amigo.geneontology.org/amigo/term/GO:0004325	no
farnesyltranstransferase activity	GO:0004311	0.132401	0.46206	--	5	gene26480|gene14772	2	gene26480|gene14772	2	--	0	http://amigo.geneontology.org/amigo/term/GO:0004311	no
peptidyl-dipeptidase activity	GO:0008241	0.132401	0.46206	--	5	gene27255|gene27256	2	--	0	gene27255|gene27256	2	http://amigo.geneontology.org/amigo/term/GO:0008241	no
annealing activity	GO:0097617	0.0809919	0.46206	--	13	gene4182|gene4455|gene27988|gene28143	4	gene28143	1	gene27988|gene4182|gene4455	3	http://amigo.geneontology.org/amigo/term/GO:0097617	no
collagen fibril binding	GO:0098633	0.131875	0.46206	--	1	gene7555	1	--	0	gene7555	1	http://amigo.geneontology.org/amigo/term/GO:0098633	no
6,7-dihydropteridine reductase activity	GO:0004155	0.131875	0.46206	--	1	gene11018	1	gene11018	1	--	0	http://amigo.geneontology.org/amigo/term/GO:0004155	no
dihydroorotate dehydrogenase activity	GO:0004152	0.131875	0.46206	--	1	gene17931	1	gene17931	1	--	0	http://amigo.geneontology.org/amigo/term/GO:0004152	no
amylo-alpha-1,6-glucosidase activity	GO:0004135	0.131875	0.46206	--	1	gene804	1	gene804	1	--	0	http://amigo.geneontology.org/amigo/term/GO:0004135	no
4-alpha-glucanotransferase activity	GO:0004134	0.131875	0.46206	--	1	gene804	1	gene804	1	--	0	http://amigo.geneontology.org/amigo/term/GO:0004134	no
glucose dehydrogenase activity	GO:0004344	0.131875	0.46206	GO:0008708	1	gene16008	1	gene16008	1	--	0	http://amigo.geneontology.org/amigo/term/GO:0004344	no
glycogen debranching enzyme activity	GO:0004133	0.131875	0.46206	--	1	gene804	1	gene804	1	--	0	http://amigo.geneontology.org/amigo/term/GO:0004133	no
catalase activity	GO:0004096	0.0868906	0.46206	GO:0016952|GO:0016953	4	gene441|gene19767	2	gene19767	1	gene441	1	http://amigo.geneontology.org/amigo/term/GO:0004096	no
carnitine O-palmitoyltransferase activity	GO:0004095	0.0868906	0.46206	--	4	gene18528|gene24482	2	gene24482	1	gene18528	1	http://amigo.geneontology.org/amigo/term/GO:0004095	no
carnitine O-acetyltransferase activity	GO:0004092	0.131875	0.46206	GO:0004093|GO:0004094	1	gene5122	1	--	0	gene5122	1	http://amigo.geneontology.org/amigo/term/GO:0004092	no
mycophenolic acid acyl-glucuronide esterase activity	GO:0102390	0.131875	0.46206	--	1	gene1949	1	--	0	gene1949	1	http://amigo.geneontology.org/amigo/term/GO:0102390	no
arylformamidase activity	GO:0004061	0.131875	0.46206	--	1	gene15423	1	gene15423	1	--	0	http://amigo.geneontology.org/amigo/term/GO:0004061	no
aminomethyltransferase activity	GO:0004047	0.131875	0.46206	--	1	gene22520	1	gene22520	1	--	0	http://amigo.geneontology.org/amigo/term/GO:0004047	no
aminoacyl-tRNA hydrolase activity	GO:0004045	0.132401	0.46206	GO:0019850|GO:0019851	5	gene5173|gene20896	2	gene20896|gene5173	2	--	0	http://amigo.geneontology.org/amigo/term/GO:0004045	no
modification-dependent protein binding	GO:0140030	0.0692866	0.46206	--	114	gene22783|gene4182|gene15675|gene20095|gene3481|gene23157|gene766|gene9135|gene27766|gene12796|gene14478|gene6659|gene16861|gene27988|gene10236|gene5474|gene15401|gene1925|gene7554|gene15402|gene13036	21	gene13036|gene6659|gene7554|gene15675|gene3481|gene10236|gene15402|gene15401|gene20095|gene16861|gene27766|gene12796|gene23157|gene1925|gene766	15	gene5474|gene4182|gene14478|gene27988|gene9135|gene22783	6	http://amigo.geneontology.org/amigo/term/GO:0140030	no
ATP-dependent RNA helicase activity	GO:0004004	0.0681184	0.46206	--	82	gene26594|gene22579|gene9508|gene14300|gene17268|gene24485|gene7507|gene6623|gene937|gene2181|gene27455|gene2408|gene16428|gene4216|gene23123|gene18423	16	gene7507|gene937|gene2408|gene4216|gene6623|gene27455|gene26594|gene22579|gene9508|gene24485|gene18423|gene17268	12	gene14300|gene23123|gene2181|gene16428	4	http://amigo.geneontology.org/amigo/term/GO:0004004	no
ATP-dependent DNA helicase activity	GO:0004003	0.10484	0.46206	--	31	gene6623|gene11771|gene15491|gene10236|gene27455|gene21368|gene24485	7	gene15491|gene6623|gene27455|gene10236|gene21368|gene24485	6	gene11771	1	http://amigo.geneontology.org/amigo/term/GO:0004003	no
cerebroside-sulfatase activity	GO:0004098	0.131875	0.46206	--	1	gene7686	1	--	0	gene7686	1	http://amigo.geneontology.org/amigo/term/GO:0004098	no
glutathione synthase activity	GO:0004363	0.131875	0.46206	--	1	gene17191	1	gene17191	1	--	0	http://amigo.geneontology.org/amigo/term/GO:0004363	no
calcium-transporting ATPase activity involved in regulation of cardiac muscle cell membrane potential	GO:0086039	0.131875	0.46206	--	1	gene20942	1	gene20942	1	--	0	http://amigo.geneontology.org/amigo/term/GO:0086039	no
phosphatidylinositol bisphosphate phosphatase activity	GO:0034593	0.118257	0.46206	--	26	gene12859|gene27959|gene21168|gene21194|gene18980|gene22243	6	gene21194|gene18980|gene22243	3	gene21168|gene27959|gene12859	3	http://amigo.geneontology.org/amigo/term/GO:0034593	no
eukaryotic initiation factor eIF2 binding	GO:0071074	0.131875	0.46206	--	1	gene2567	1	gene2567	1	--	0	http://amigo.geneontology.org/amigo/term/GO:0071074	no
3-phosphoinositide-dependent protein kinase activity	GO:0004676	0.131875	0.46206	--	1	gene25602	1	gene25602	1	--	0	http://amigo.geneontology.org/amigo/term/GO:0004676	no
Rab geranylgeranyltransferase activity	GO:0004663	0.132401	0.46206	--	5	gene11329|gene631	2	gene11329|gene631	2	--	0	http://amigo.geneontology.org/amigo/term/GO:0004663	no
protein geranylgeranyltransferase activity	GO:0004661	0.104379	0.46206	GO:0018224	9	gene11329|gene631|gene27109	3	gene11329|gene631	2	gene27109	1	http://amigo.geneontology.org/amigo/term/GO:0004661	no
polyribonucleotide nucleotidyltransferase activity	GO:0004654	0.131875	0.46206	--	1	gene5745	1	gene5745	1	--	0	http://amigo.geneontology.org/amigo/term/GO:0004654	no
phosphopantothenoylcysteine decarboxylase activity	GO:0004633	0.131875	0.46206	--	1	gene21621	1	--	0	gene21621	1	http://amigo.geneontology.org/amigo/term/GO:0004633	no
calcium-independent phospholipase A2 activity	GO:0047499	0.0868906	0.46206	--	4	gene7499|gene17886	2	gene17886	1	gene7499	1	http://amigo.geneontology.org/amigo/term/GO:0047499	no
lysophospholipase activity	GO:0004622	0.0629012	0.46206	GO:0045126	17	gene14249|gene9174|gene13625|gene11694|gene25971	5	gene9174|gene25971|gene14249|gene11694	4	gene13625	1	http://amigo.geneontology.org/amigo/term/GO:0004622	no
phosphatidate cytidylyltransferase activity	GO:0004605	0.0868906	0.46206	--	4	gene22654|gene10929	2	gene22654	1	gene10929	1	http://amigo.geneontology.org/amigo/term/GO:0004605	no
pantetheine-phosphate adenylyltransferase activity	GO:0004595	0.131875	0.46206	--	1	gene15118	1	gene15118	1	--	0	http://amigo.geneontology.org/amigo/term/GO:0004595	no
dolichyl-phosphate-mannose-glycolipid alpha-mannosyltransferase activity	GO:0004584	0.131875	0.46206	--	1	gene4767	1	--	0	gene4767	1	http://amigo.geneontology.org/amigo/term/GO:0004584	no
mannosyl-oligosaccharide glucosidase activity	GO:0004573	0.131875	0.46206	--	1	gene6004	1	gene6004	1	--	0	http://amigo.geneontology.org/amigo/term/GO:0004573	no
beta-glucuronidase activity	GO:0004566	0.132401	0.46206	--	5	gene26072|gene10922	2	gene10922	1	gene26072	1	http://amigo.geneontology.org/amigo/term/GO:0004566	no
14-3-3 protein binding	GO:0071889	0.125248	0.46206	--	15	gene12097|gene5275|gene6196|gene6518	4	gene6196|gene6518|gene12097|gene5275	4	--	0	http://amigo.geneontology.org/amigo/term/GO:0071889	no
poly(A)-specific ribonuclease activity	GO:0004535	0.135057	0.46206	--	10	gene10046|gene6742|gene26960	3	gene26960|gene10046	2	gene6742	1	http://amigo.geneontology.org/amigo/term/GO:0004535	no
modified amino acid transmembrane transporter activity	GO:0072349	0.0809919	0.46206	--	13	gene15905|gene19615|gene5553|gene2712	4	gene19615|gene5553|gene2712|gene15905	4	--	0	http://amigo.geneontology.org/amigo/term/GO:0072349	no
GDP-D-glucose phosphorylase activity	GO:0080048	0.131875	0.46206	--	1	gene21457	1	gene21457	1	--	0	http://amigo.geneontology.org/amigo/term/GO:0080048	no
nicotinate-nucleotide diphosphorylase (carboxylating) activity	GO:0004514	0.132401	0.46206	--	5	gene7964|gene25997	2	gene25997|gene7964	2	--	0	http://amigo.geneontology.org/amigo/term/GO:0004514	no
malate synthase activity	GO:0004474	0.131875	0.46206	--	1	gene14076	1	--	0	gene14076	1	http://amigo.geneontology.org/amigo/term/GO:0004474	no
D-lactate dehydrogenase (cytochrome) activity	GO:0004458	0.131875	0.46206	--	1	gene17481	1	gene17481	1	--	0	http://amigo.geneontology.org/amigo/term/GO:0004458	no
lactate dehydrogenase activity	GO:0004457	0.135057	0.46206	--	10	gene23839|gene7139|gene17481	3	gene17481|gene23839|gene7139	3	--	0	http://amigo.geneontology.org/amigo/term/GO:0004457	no
ketohexokinase activity	GO:0004454	0.131875	0.46206	--	1	gene5442	1	--	0	gene5442	1	http://amigo.geneontology.org/amigo/term/GO:0004454	no
iodide peroxidase activity	GO:0004447	0.0868906	0.46206	--	4	gene29100|gene2822	2	gene2822	1	gene29100	1	http://amigo.geneontology.org/amigo/term/GO:0004447	no
ubiquitination-like modification-dependent protein binding	GO:0140035	0.131875	0.46206	--	1	gene6659	1	gene6659	1	--	0	http://amigo.geneontology.org/amigo/term/GO:0140035	no
ubiquitin-dependent protein binding	GO:0140036	0.131875	0.46206	--	1	gene6659	1	gene6659	1	--	0	http://amigo.geneontology.org/amigo/term/GO:0140036	no
UDP-glucose 4-epimerase activity	GO:0003978	0.131875	0.46206	--	1	gene4829	1	--	0	gene4829	1	http://amigo.geneontology.org/amigo/term/GO:0003978	no
UDP-N-acetylglucosamine-dolichyl-phosphate N-acetylglucosaminephosphotransferase activity	GO:0003975	0.131875	0.46206	--	1	gene19155	1	gene19155	1	--	0	http://amigo.geneontology.org/amigo/term/GO:0003975	no
RNA polymerase II repressing transcription factor binding	GO:0001103	0.101744	0.46206	--	25	gene24242|gene25236|gene9937|gene15112|gene28443|gene10298	6	gene15112|gene10298|gene9937|gene24242|gene25236	5	gene28443	1	http://amigo.geneontology.org/amigo/term/GO:0001103	no
TFIIB-class transcription factor binding	GO:0001093	0.131875	0.46206	--	1	gene25403	1	--	0	gene25403	1	http://amigo.geneontology.org/amigo/term/GO:0001093	no
transcription factor activity, TFIIB-class binding	GO:0001087	0.131875	0.46206	--	1	gene25403	1	--	0	gene25403	1	http://amigo.geneontology.org/amigo/term/GO:0001087	no
RNA polymerase II transcription factor binding	GO:0001085	0.0633291	0.46206	--	75	gene15112|gene9937|gene3953|gene4355|gene8054|gene700|gene24242|gene25403|gene25236|gene21004|gene13518|gene28443|gene24800|gene10298|gene17917	15	gene10298|gene8054|gene25236|gene24800|gene9937|gene700|gene24242|gene15112|gene4355|gene3953	10	gene13518|gene17917|gene21004|gene25403|gene28443	5	http://amigo.geneontology.org/amigo/term/GO:0001085	no
transcriptional repressor activity, RNA polymerase II proximal promoter sequence-specific DNA binding	GO:0001078	0.0578229	0.46206	--	99	gene25095|gene3045|gene17693|gene7573|gene9718|gene11320|gene13773|gene6777|gene11446|gene17433|gene5513|gene18390|gene10726|gene17857|gene21004|gene16782|gene436|gene8982|gene3166	19	gene25095|gene436|gene5513|gene7573|gene18390|gene8982|gene11446|gene3045	8	gene17857|gene10726|gene17693|gene16782|gene13773|gene9718|gene6777|gene21004|gene17433|gene11320|gene3166	11	http://amigo.geneontology.org/amigo/term/GO:0001078	no
RNA polymerase III regulatory region DNA binding	GO:0001016	0.0868906	0.46206	--	4	gene24316|gene13035	2	gene13035|gene24316	2	--	0	http://amigo.geneontology.org/amigo/term/GO:0001016	no
RNA polymerase I regulatory region DNA binding	GO:0001013	0.0768955	0.46206	--	8	gene25799|gene9135|gene15187	3	--	0	gene9135|gene15187|gene25799	3	http://amigo.geneontology.org/amigo/term/GO:0001013	no
RNA polymerase II regulatory region DNA binding	GO:0001012	0.0833574	0.46206	--	529	gene17367|gene12191|gene3045|gene9677|gene6701|gene6419|gene19833|gene19832|gene22920|gene27590|gene18829|gene25993|gene5726|gene11446|gene2191|gene17322|gene21822|gene16475|gene17321|gene25695|gene18861|gene17884|gene3166|gene7573|gene18390|gene24390|gene15034|gene8054|gene25696|gene11443|gene20879|gene5095|gene7531|gene18828|gene23710|gene15482|gene18880|gene21199|gene17857|gene25403|gene3953|g…	81	gene24390|gene21892|gene7324|gene18855|gene21822|gene17840|gene7531|gene9677|gene22215|gene3953|gene7573|gene18390|gene25696|gene3045|gene2648|gene26995|gene17884|gene8054|gene17367|gene12147|gene5513|gene21311|gene3130|gene15482|gene8982|gene11446|gene6419|gene19833|gene19832|gene1737|gene14660|gene20931|gene27590|gene21199|gene18829|gene16425|gene20879|gene8821|gene6701|gene2191|gene23006|gene1…	54	gene17693|gene25403|gene21004|gene21472|gene16475|gene25695|gene14994|gene7849|gene16782|gene6777|gene11320|gene12191|gene18876|gene25993|gene17857|gene9718|gene18828|gene3059|gene5095|gene22920|gene23753|gene15034|gene5403|gene11835|gene23654|gene18880|gene3166	27	http://amigo.geneontology.org/amigo/term/GO:0001012	no
transcription factor activity, sequence-specific DNA binding, RNA polymerase recruiting	GO:0001011	0.131875	0.46206	--	1	gene25403	1	--	0	gene25403	1	http://amigo.geneontology.org/amigo/term/GO:0001011	no
RNA polymerase III core binding	GO:0000994	0.131875	0.46206	--	1	gene13035	1	gene13035	1	--	0	http://amigo.geneontology.org/amigo/term/GO:0000994	no
proximal promoter sequence-specific DNA binding	GO:0000987	0.122745	0.46206	GO:0001159	329	gene12191|gene27590|gene19833|gene21004|gene22920|gene18390|gene18824|gene16475|gene17322|gene17321|gene15187|gene17884|gene5513|gene7573|gene6701|gene24390|gene11320|gene8054|gene11443|gene20879|gene5095|gene21199|gene17857|gene25403|gene3953|gene23006|gene17693|gene3130|gene11446|gene436|gene22215|gene12147|gene11835|gene16425|gene16782|gene14994|gene7324|gene21892|gene7849|gene1737|gene9718|ge…	51	gene24390|gene1737|gene17840|gene7324|gene22215|gene3953|gene7573|gene18390|gene26995|gene17884|gene19256|gene8054|gene12147|gene5513|gene21311|gene3130|gene8982|gene11446|gene19833|gene11443|gene18824|gene27590|gene21199|gene16425|gene6701|gene15112|gene17322|gene17321|gene11246|gene21892|gene436|gene20879|gene23006	33	gene22920|gene17857|gene9718|gene15034|gene14994|gene17693|gene16782|gene7849|gene25403|gene11835|gene6777|gene21004|gene11320|gene12191|gene5095|gene16475|gene15187|gene25695	18	http://amigo.geneontology.org/amigo/term/GO:0000987	no
RNA polymerase II proximal promoter sequence-specific DNA binding	GO:0000978	0.0930056	0.46206	--	308	gene12191|gene27590|gene19833|gene26995|gene18390|gene5095|gene21004|gene17322|gene17321|gene17884|gene7573|gene6701|gene24390|gene15034|gene8054|gene11443|gene20879|gene11446|gene11320|gene21199|gene17857|gene25403|gene7849|gene23006|gene16475|gene17693|gene3130|gene436|gene22215|gene12147|gene11835|gene16425|gene16782|gene14994|gene7324|gene21892|gene3953|gene1737|gene9718|gene21311|gene6777|ge…	49	gene24390|gene18824|gene17840|gene7324|gene22215|gene3953|gene7573|gene18390|gene26995|gene17884|gene8054|gene12147|gene5513|gene21311|gene3130|gene8982|gene11446|gene19833|gene11443|gene1737|gene27590|gene21199|gene16425|gene6701|gene15112|gene17322|gene17321|gene11246|gene21892|gene436|gene20879|gene23006	32	gene14994|gene17857|gene9718|gene15034|gene7849|gene17693|gene16782|gene25403|gene22920|gene11835|gene6777|gene21004|gene11320|gene12191|gene5095|gene16475|gene25695	17	http://amigo.geneontology.org/amigo/term/GO:0000978	no
RNA polymerase II regulatory region sequence-specific DNA binding	GO:0000977	0.121533	0.46206	--	527	gene17367|gene12191|gene3045|gene5726|gene9677|gene6419|gene19833|gene19832|gene26995|gene27590|gene25993|gene18390|gene11446|gene2191|gene17322|gene18829|gene16475|gene17321|gene25695|gene18861|gene17884|gene3166|gene25696|gene6701|gene24390|gene15034|gene8054|gene11443|gene20879|gene5095|gene7531|gene18828|gene23710|gene15482|gene18880|gene21199|gene17857|gene25403|gene3953|gene23753|gene23006|…	79	gene24390|gene21892|gene7324|gene18855|gene18824|gene17840|gene7531|gene9677|gene22215|gene3953|gene7573|gene18390|gene25696|gene3045|gene2648|gene26995|gene17884|gene8054|gene17367|gene12147|gene5513|gene21311|gene3130|gene15482|gene8982|gene11446|gene6419|gene19833|gene19832|gene1737|gene14660|gene20931|gene27590|gene21199|gene18829|gene16425|gene20879|gene8821|gene6701|gene2191|gene23006|gene1…	53	gene17693|gene25403|gene21004|gene21472|gene16475|gene25695|gene14994|gene7849|gene16782|gene6777|gene11320|gene12191|gene18876|gene25993|gene17857|gene22920|gene9718|gene18828|gene11835|gene5095|gene3059|gene23753|gene15034|gene23654|gene18880|gene3166	26	http://amigo.geneontology.org/amigo/term/GO:0000977	no
MAP kinase serine/threonine phosphatase activity	GO:1990439	0.131875	0.46206	--	1	gene26991	1	gene26991	1	--	0	http://amigo.geneontology.org/amigo/term/GO:1990439	no
annealing helicase activity	GO:0036310	0.0768955	0.46206	--	8	gene4182|gene4455|gene28143	3	gene28143	1	gene4182|gene4455	2	http://amigo.geneontology.org/amigo/term/GO:0036310	no
F-box domain binding	GO:1990444	0.131875	0.46206	--	1	gene12898	1	gene12898	1	--	0	http://amigo.geneontology.org/amigo/term/GO:1990444	no
leptin receptor binding	GO:1990460	0.131875	0.46206	--	1	gene9436	1	--	0	gene9436	1	http://amigo.geneontology.org/amigo/term/GO:1990460	no
GTPase activity	GO:0003924	0.0674868	0.46206	--	287	gene14809|gene5152|gene15207|gene8812|gene27338|gene17018|gene1357|gene10723|gene15663|gene8595|gene27455|gene20318|gene21699|gene15344|gene24438|gene20811|gene22492|gene6155|gene20243|gene23779|gene2859|gene22005|gene24901|gene22717|gene15124|gene15123|gene29245|gene1976|gene22522|gene28156|gene27524|gene15099|gene5750|gene5943|gene25047|gene26336|gene3392|gene5887|gene15953|gene8586|gene7116|ge…	47	gene25300|gene1357|gene5943|gene22717|gene2806|gene26336|gene27524|gene22005|gene25047|gene22422|gene5750|gene15123|gene20243|gene1976|gene15124|gene8595|gene6155|gene2128|gene15099|gene27455|gene22522|gene5152|gene8812|gene17018|gene23779|gene29245|gene15953|gene7690|gene10723|gene1361|gene7116|gene15207	32	gene24901|gene28156|gene14809|gene22492|gene3392|gene20811|gene27338|gene5887|gene15663|gene8586|gene2859|gene24438|gene21699|gene15344|gene20318	15	http://amigo.geneontology.org/amigo/term/GO:0003924	no
peptide-N4-(N-acetyl-beta-glucosaminyl)asparagine amidase activity	GO:0000224	0.131875	0.46206	--	1	gene27126	1	gene27126	1	--	0	http://amigo.geneontology.org/amigo/term/GO:0000224	no
pseudouridine 5'-phosphatase activity	GO:1990738	0.131875	0.46206	--	1	gene27188	1	--	0	gene27188	1	http://amigo.geneontology.org/amigo/term/GO:1990738	no
rRNA (adenine-N6,N6-)-dimethyltransferase activity	GO:0000179	0.132401	0.46206	GO:0043790	5	gene1398|gene20264	2	gene20264	1	gene1398	1	http://amigo.geneontology.org/amigo/term/GO:0000179	no
glycerol-1-phosphatase activity	GO:0000121	0.131875	0.46206	--	1	gene25590	1	gene25590	1	--	0	http://amigo.geneontology.org/amigo/term/GO:0000121	no
ATP-dependent microtubule motor activity	GO:1990939	0.0726563	0.46206	--	23	gene24668|gene16691|gene27688|gene16516|gene17130|gene17775	6	gene17775|gene17130|gene16691	3	gene16516|gene24668|gene27688	3	http://amigo.geneontology.org/amigo/term/GO:1990939	no
RNA polymerase I upstream control element sequence-specific DNA binding	GO:0001165	0.131875	0.46206	--	1	gene15187	1	--	0	gene15187	1	http://amigo.geneontology.org/amigo/term/GO:0001165	no
G-protein coupled receptor kinase activity	GO:0004703	0.0768955	0.46206	GO:0004678	8	gene11056|gene24441|gene9503	3	gene9503|gene11056	2	gene24441	1	http://amigo.geneontology.org/amigo/term/GO:0004703	no
glyoxalase (glycolic acid-forming) activity	GO:1990422	0.131875	0.46206	--	1	gene16023	1	--	0	gene16023	1	http://amigo.geneontology.org/amigo/term/GO:1990422	no
transcriptional repressor activity, RNA polymerase II transcription regulatory region sequence-specific DNA binding	GO:0001227	0.116099	0.46206	--	155	gene3045|gene18390|gene10726|gene21004|gene17884|gene3166|gene7573|gene11320|gene11446|gene17857|gene17693|gene14660|gene436|gene13773|gene16782|gene25095|gene23654|gene8346|gene9718|gene6777|gene23673|gene17433|gene5513|gene15119|gene8982|gene8821	26	gene17884|gene14660|gene25095|gene436|gene5513|gene15119|gene23673|gene7573|gene18390|gene8982|gene11446|gene8821|gene3045	13	gene17857|gene10726|gene9718|gene6777|gene13773|gene16782|gene8346|gene23654|gene17693|gene21004|gene17433|gene11320|gene3166	13	http://amigo.geneontology.org/amigo/term/GO:0001227	no
UDP-N-acetylglucosamine 4-epimerase activity	GO:0003974	0.131875	0.46206	--	1	gene4829	1	--	0	gene4829	1	http://amigo.geneontology.org/amigo/term/GO:0003974	no
RNA-3'-phosphate cyclase activity	GO:0003963	0.131875	0.46206	--	1	gene813	1	gene813	1	--	0	http://amigo.geneontology.org/amigo/term/GO:0003963	no
NAD+ synthase (glutamine-hydrolyzing) activity	GO:0003952	0.131875	0.46206	--	1	gene24510	1	gene24510	1	--	0	http://amigo.geneontology.org/amigo/term/GO:0003952	no
NAD+ ADP-ribosyltransferase activity	GO:0003950	0.133473	0.46206	--	21	gene9303|gene7419|gene11226|gene15830|gene2048	5	gene9303|gene11226	2	gene15830|gene7419|gene2048	3	http://amigo.geneontology.org/amigo/term/GO:0003950	no
L-iduronidase activity	GO:0003940	0.131875	0.46206	--	1	gene11087	1	gene11087	1	--	0	http://amigo.geneontology.org/amigo/term/GO:0003940	no
GMP synthase (glutamine-hydrolyzing) activity	GO:0003922	0.131875	0.46206	--	1	gene2409	1	gene2409	1	--	0	http://amigo.geneontology.org/amigo/term/GO:0003922	no
GMP synthase activity	GO:0003921	0.131875	0.46206	--	1	gene2409	1	gene2409	1	--	0	http://amigo.geneontology.org/amigo/term/GO:0003921	no
FMN adenylyltransferase activity	GO:0003919	0.131875	0.46206	--	1	gene1326	1	--	0	gene1326	1	http://amigo.geneontology.org/amigo/term/GO:0003919	no
DNA topoisomerase activity	GO:0003916	0.135057	0.46206	GO:0009387	10	gene17274|gene14820|gene15030	3	gene17274	1	gene14820|gene15030	2	http://amigo.geneontology.org/amigo/term/GO:0003916	no
3-beta-hydroxy-delta5-steroid dehydrogenase activity	GO:0003854	0.132401	0.46206	--	5	gene17540|gene27938	2	gene27938|gene17540	2	--	0	http://amigo.geneontology.org/amigo/term/GO:0003854	no
motor activity	GO:0003774	0.0581779	0.46206	--	157	gene14750|gene3995|gene11821|gene29257|gene16691|gene25994|gene11709|gene22900|gene21126|gene17130|gene27424|gene17818|gene14279|gene17768|gene14762|gene21975|gene3153|gene20265|gene22587|gene14286|gene13015|gene19703|gene17192|gene24668|gene27688|gene17775|gene24|gene16516	28	gene19703|gene14750|gene21126|gene17768|gene20265|gene17130|gene24|gene27424|gene17818|gene11709|gene16691|gene17775|gene25994|gene11821|gene14286	15	gene29257|gene21975|gene27688|gene16516|gene22587|gene22900|gene24668|gene14279|gene17192|gene3153|gene13015|gene14762|gene3995	13	http://amigo.geneontology.org/amigo/term/GO:0003774	no
translation initiation factor activity	GO:0003743	0.116604	0.46206	GO:0003744|GO:0003745	82	gene337|gene27338|gene13987|gene24395|gene19738|gene15678|gene5750|gene2181|gene22162|gene24929|gene26108|gene10459|gene18152|gene20905|gene22005	15	gene24929|gene5750|gene19738|gene15678|gene18152|gene13987|gene10459|gene26108|gene22162|gene20905|gene22005	11	gene24395|gene2181|gene337|gene27338	4	http://amigo.geneontology.org/amigo/term/GO:0003743	no
RNA helicase activity	GO:0003724	0.0884254	0.46206	--	85	gene26594|gene22579|gene937|gene4216|gene17268|gene24485|gene7507|gene6623|gene9508|gene2181|gene27455|gene2408|gene16428|gene14300|gene23123|gene18423	16	gene7507|gene937|gene2408|gene4216|gene6623|gene27455|gene26594|gene22579|gene9508|gene24485|gene18423|gene17268	12	gene14300|gene23123|gene2181|gene16428	4	http://amigo.geneontology.org/amigo/term/GO:0003724	no
RNA binding	GO:0003723	0.117884	0.46206	GO:0044822	2447	gene13068|gene21579|gene10848|gene2114|gene22474|gene7354|gene27455|gene16698|gene20811|gene7517|gene14491|gene23001|gene6353|gene22579|gene23554|gene25394|gene8291|gene11916|gene21175|gene4737|gene4730|gene28036|gene5269|gene5486|gene15207|gene27338|gene3733|gene10093|gene8491|gene17885|gene8402|gene19596|gene12864|gene24929|gene24928|gene592|gene21201|gene458|gene21811|gene6173|gene4842|gene677…	342	gene22999|gene26013|gene24936|gene234|gene4108|gene15207|gene1976|gene21368|gene21579|gene4353|gene13282|gene9102|gene26995|gene14996|gene5750|gene19738|gene8291|gene10459|gene11112|gene9508|gene3130|gene8709|gene1355|gene3150|gene15602|gene15218|gene12471|gene321|gene24929|gene24928|gene26268|gene26269|gene23699|gene15458|gene25580|gene7090|gene3854|gene18366|gene20896|gene22079|gene7941|gene222…	238	gene24830|gene21975|gene15443|gene337|gene24688|gene27145|gene9104|gene17022|gene2616|gene22856|gene9934|gene21175|gene22708|gene13633|gene13632|gene25531|gene16023|gene2859|gene20811|gene10297|gene27988|gene3733|gene6709|gene12800|gene725|gene16924|gene14582|gene5727|gene2747|gene15976|gene15187|gene27799|gene14057|gene4834|gene24294|gene213|gene24427|gene7517|gene6777|gene13919|gene20352|gene21…	104	http://amigo.geneontology.org/amigo/term/GO:0003723	no
leptomycin B binding	GO:1901707	0.131875	0.46206	--	1	gene4835	1	gene4835	1	--	0	http://amigo.geneontology.org/amigo/term/GO:1901707	no
phosphatidylinositol phosphate binding	GO:1901981	0.120285	0.46206	--	122	gene28614|gene27490|gene4800|gene15585|gene14935|gene9905|gene5275|gene1207|gene24512|gene17959|gene20073|gene5537|gene16516|gene17295|gene20320|gene10582|gene26102|gene11668|gene20192|gene11161|gene7735	21	gene24512|gene17959|gene27490|gene5537|gene15585|gene7735|gene20192|gene20320|gene9905|gene14935|gene1207|gene28614|gene11161|gene5275	14	gene16516|gene26102|gene11668|gene4800|gene10582|gene20073|gene17295	7	http://amigo.geneontology.org/amigo/term/GO:1901981	no
Ser-tRNA(Ala) hydrolase activity	GO:0002196	0.131875	0.46206	--	1	gene15148	1	gene15148	1	--	0	http://amigo.geneontology.org/amigo/term/GO:0002196	no
aminoacyl-tRNA editing activity	GO:0002161	0.125248	0.46206	--	15	gene15148|gene16752|gene15258|gene23137	4	gene15258|gene23137|gene15148	3	gene16752	1	http://amigo.geneontology.org/amigo/term/GO:0002161	no
cuprous ion binding	GO:1903136	0.131875	0.46206	--	1	gene16023	1	--	0	gene16023	1	http://amigo.geneontology.org/amigo/term/GO:1903136	no
alpha-1,3-galactosyltransferase activity	GO:0001962	0.131875	0.46206	--	1	gene4638	1	gene4638	1	--	0	http://amigo.geneontology.org/amigo/term/GO:0001962	no
N6-methyladenosine-containing RNA binding	GO:1990247	0.0601518	0.46206	--	22	gene10762|gene11443|gene26995|gene13282|gene4710|gene4730	6	gene10762|gene26995|gene13282|gene4710|gene11443	5	gene4730	1	http://amigo.geneontology.org/amigo/term/GO:1990247	no
ADP receptor activity	GO:0001621	0.131875	0.46206	--	1	gene2443	1	gene2443	1	--	0	http://amigo.geneontology.org/amigo/term/GO:0001621	no
transcriptional activator activity, RNA polymerase II transcription regulatory region sequence-specific DNA binding	GO:0001228	0.127689	0.46206	--	288	gene28123|gene13240|gene12191|gene27590|gene19833|gene5726|gene10726|gene2191|gene6389|gene16475|gene17884|gene23625|gene25696|gene4511|gene8054|gene5095|gene6419|gene21199|gene17857|gene25403|gene3953|gene23753|gene23006|gene15662|gene3130|gene3059|gene11835|gene25020|gene16425|gene24390|gene9677|gene13404|gene7324|gene21892|gene7849|gene1737|gene17094|gene21311|gene27908|gene22920|gene3194|gene…	45	gene24390|gene17840|gene7324|gene9677|gene3953|gene25696|gene25020|gene17884|gene23625|gene17094|gene21311|gene3130|gene28123|gene13240|gene19833|gene1737|gene27590|gene21199|gene14595|gene16425|gene4511|gene3194|gene8054|gene6389|gene6419|gene2191|gene15112|gene5726|gene21892|gene23006	30	gene11835|gene17857|gene7849|gene10726|gene25403|gene23753|gene15662|gene3059|gene22920|gene13404|gene12191|gene27908|gene5095|gene16475|gene25695	15	http://amigo.geneontology.org/amigo/term/GO:0001228	no
transcription cofactor binding	GO:0001221	0.0623648	0.46206	--	12	gene4190|gene22920|gene24367|gene17281	4	gene24367|gene4190|gene17281	3	gene22920	1	http://amigo.geneontology.org/amigo/term/GO:0001221	no
MAP kinase activity	GO:0004707	0.125248	0.46206	GO:0008338|GO:0008339|GO:0016908	15	gene22859|gene26788|gene11873|gene14811	4	gene22859|gene14811|gene11873	3	gene26788	1	http://amigo.geneontology.org/amigo/term/GO:0004707	no
interleukin-18 receptor activity	GO:0042008	0.131875	0.46206	--	1	gene6041	1	gene6041	1	--	0	http://amigo.geneontology.org/amigo/term/GO:0042008	no
ribokinase activity	GO:0004747	0.131875	0.46206	--	1	gene5473	1	gene5473	1	--	0	http://amigo.geneontology.org/amigo/term/GO:0004747	no
protein tyrosine kinase activity	GO:0004713	0.0615274	0.46206	GO:0004718	171	gene14676|gene26979|gene18199|gene27155|gene21631|gene12579|gene8493|gene15651|gene6760|gene14765|gene7101|gene8469|gene11254|gene15003|gene21600|gene15573|gene23193|gene2208|gene9113|gene9520|gene5905|gene4511|gene4849|gene8006|gene9305|gene11074|gene4431|gene22407|gene3359|gene11086	30	gene21600|gene7101|gene15003|gene15651|gene11074|gene18199|gene11254|gene4849|gene8493|gene4511|gene6760|gene11086|gene15573|gene8006|gene9520|gene12579|gene3359|gene23193|gene9305|gene22407|gene4431	21	gene27155|gene5905|gene14676|gene26979|gene21631|gene2208|gene8469|gene14765|gene9113	9	http://amigo.geneontology.org/amigo/term/GO:0004713	no
thiosulfate sulfurtransferase activity	GO:0004792	0.0868906	0.46206	--	4	gene17422|gene7026	2	gene7026|gene17422	2	--	0	http://amigo.geneontology.org/amigo/term/GO:0004792	no
ribosomal protein S6 kinase activity	GO:0004711	0.132401	0.46206	--	5	gene24318|gene24451	2	gene24318|gene24451	2	--	0	http://amigo.geneontology.org/amigo/term/GO:0004711	no
pyruvate dehydrogenase activity	GO:0004738	0.104379	0.46206	--	9	gene27306|gene19774|gene22360	3	gene19774|gene22360	2	gene27306	1	http://amigo.geneontology.org/amigo/term/GO:0004738	no
superoxide dismutase activity	GO:0004784	0.132401	0.46206	GO:0004785|GO:0008382|GO:0008383|GO:0016954	5	gene12880|gene24425	2	gene12880	1	gene24425	1	http://amigo.geneontology.org/amigo/term/GO:0004784	no
threonine aldolase activity	GO:0004793	0.131875	0.46206	--	1	gene15420	1	--	0	gene15420	1	http://amigo.geneontology.org/amigo/term/GO:0004793	no
calcium-dependent protein serine/threonine phosphatase activity	GO:0004723	0.0868906	0.46206	GO:0008596	4	gene26675|gene21262	2	gene26675|gene21262	2	--	0	http://amigo.geneontology.org/amigo/term/GO:0004723	no
saccharopine dehydrogenase activity	GO:0004753	0.131875	0.46206	--	1	gene8252	1	gene8252	1	--	0	http://amigo.geneontology.org/amigo/term/GO:0004753	no
translation initiation factor binding	GO:0031369	0.135619	0.463215	--	33	gene2861|gene2567|gene13987|gene27988|gene27455|gene10459|gene9840	7	gene9840|gene2567|gene27455|gene13987|gene10459	5	gene27988|gene2861	2	http://amigo.geneontology.org/amigo/term/GO:0031369	no
RNA polymerase II transcription corepressor activity	GO:0001106	0.136007	0.463774	--	27	gene25236|gene3376|gene9937|gene11081|gene28443|gene13825	6	gene9937|gene3376|gene25236|gene11081	4	gene13825|gene28443	2	http://amigo.geneontology.org/amigo/term/GO:0001106	no
cytoskeletal protein binding	GO:0008092	0.142066	0.483635	--	554	gene7598|gene5486|gene5050|gene5152|gene7468|gene26835|gene21497|gene14443|gene29257|gene22517|gene16430|gene16691|gene11675|gene8047|gene3285|gene11709|gene11821|gene2232|gene5837|gene12092|gene11925|gene14426|gene14887|gene26595|gene4531|gene3878|gene2852|gene16862|gene17266|gene16137|gene14274|gene28211|gene21154|gene26118|gene16931|gene4720|gene3422|gene23643|gene25561|gene18427|gene14338|gen…	82	gene7468|gene7735|gene5486|gene13046|gene26118|gene7598|gene21154|gene22517|gene14920|gene11925|gene11821|gene18250|gene5971|gene16931|gene14274|gene12823|gene26458|gene14338|gene2567|gene12092|gene1953|gene3130|gene23643|gene26679|gene7386|gene27203|gene7496|gene25561|gene5837|gene3878|gene2852|gene27562|gene4720|gene13943|gene3239|gene4531|gene19703|gene1364|gene11709|gene5050|gene5152|gene1669…	58	gene17849|gene2861|gene26273|gene18427|gene25975|gene3285|gene11675|gene29257|gene11055|gene27108|gene21490|gene21497|gene25375|gene7054|gene7685|gene27988|gene16137|gene8047|gene404|gene14443|gene2232|gene17774|gene16862|gene14501	24	http://amigo.geneontology.org/amigo/term/GO:0008092	no
Ral GTPase binding	GO:0017160	0.150461	0.502267	GO:0034989	16	gene9147|gene11978|gene5183|gene23136	4	gene11978|gene5183|gene23136|gene9147	4	--	0	http://amigo.geneontology.org/amigo/term/GO:0017160	no
sulfuric ester hydrolase activity	GO:0008484	0.150461	0.502267	--	16	gene10209|gene9998|gene7686|gene15586	4	gene15586|gene10209	2	gene7686|gene9998	2	http://amigo.geneontology.org/amigo/term/GO:0008484	no
semaphorin receptor activity	GO:0017154	0.150461	0.502267	--	16	gene27885|gene22734|gene22563|gene22659	4	gene22734|gene22563|gene27885|gene22659	4	--	0	http://amigo.geneontology.org/amigo/term/GO:0017154	no
Notch binding	GO:0005112	0.150461	0.502267	--	16	gene16497|gene5309|gene5521|gene12943	4	gene5521|gene12943|gene16497	3	gene5309	1	http://amigo.geneontology.org/amigo/term/GO:0005112	no
acyl-CoA hydrolase activity	GO:0047617	0.150461	0.502267	GO:0008778|GO:0016291|GO:0016292	16	gene16041|gene220|gene17359|gene476	4	gene220|gene476|gene16041	3	gene17359	1	http://amigo.geneontology.org/amigo/term/GO:0047617	no
macromolecular complex binding	GO:0044877	0.15021	0.502267	--	657	gene20896|gene20164|gene5486|gene27455|gene11908|gene12092|gene14887|gene14491|gene22956|gene3130|gene26212|gene9744|gene17274|gene14116|gene19703|gene23157|gene13892|gene21870|gene7735|gene25557|gene11264|gene7427|gene14501|gene21490|gene14582|gene8153|gene9436|gene3285|gene14426|gene28211|gene15491|gene11094|gene9695|gene5275|gene5309|gene18742|gene27203|gene26336|gene15724|gene11765|gene26995|…	96	gene19670|gene12333|gene7735|gene5486|gene11094|gene27562|gene14491|gene7427|gene14840|gene24485|gene26336|gene11821|gene23193|gene11925|gene5275|gene26995|gene4048|gene5750|gene15724|gene9695|gene3130|gene22721|gene13892|gene12092|gene22956|gene9103|gene25557|gene23157|gene27203|gene27490|gene7496|gene266|gene3878|gene21051|gene27455|gene4383|gene19703|gene17015|gene17274|gene18742|gene11765|gen…	59	gene18517|gene7555|gene26273|gene24668|gene16711|gene22102|gene22492|gene13054|gene18566|gene3285|gene13632|gene11908|gene14994|gene4682|gene26212|gene20164|gene3690|gene11782|gene8153|gene4800|gene21490|gene15279|gene25375|gene7054|gene17529|gene27988|gene5309|gene3973|gene6709|gene16137|gene14582|gene14443|gene21208|gene14366|gene27959|gene14501|gene9436	37	http://amigo.geneontology.org/amigo/term/GO:0044877	no
nuclear receptor activity	GO:0004879	0.148851	0.502267	--	40	gene27137|gene22787|gene8821|gene10194|gene16425|gene6389|gene15112|gene27669	8	gene16425|gene15112|gene22787|gene27137|gene6389|gene8821|gene10194	7	gene27669	1	http://amigo.geneontology.org/amigo/term/GO:0004879	no
pseudouridine synthase activity	GO:0009982	0.150461	0.502267	GO:0016439	16	gene5149|gene7956|gene25531|gene22232	4	gene22232|gene5149	2	gene25531|gene7956	2	http://amigo.geneontology.org/amigo/term/GO:0009982	no
transcription factor activity, direct ligand regulated sequence-specific DNA binding	GO:0098531	0.148851	0.502267	--	40	gene27137|gene22787|gene8821|gene10194|gene16425|gene6389|gene15112|gene27669	8	gene16425|gene15112|gene22787|gene27137|gene6389|gene8821|gene10194	7	gene27669	1	http://amigo.geneontology.org/amigo/term/GO:0098531	no
cullin family protein binding	GO:0097602	0.150461	0.502267	--	16	gene14148|gene2243|gene25856|gene12898	4	gene2243|gene25856|gene12898|gene14148	4	--	0	http://amigo.geneontology.org/amigo/term/GO:0097602	no
exonuclease activity, active with either ribo- or deoxyribonucleic acids and producing 5'-phosphomonoesters	GO:0016796	0.148851	0.502267	--	40	gene10046|gene24886|gene26960|gene6742|gene27519|gene15976|gene5745|gene16660	8	gene26960|gene5745|gene10046|gene24886|gene16660	5	gene6742|gene15976|gene27519	3	http://amigo.geneontology.org/amigo/term/GO:0016796	no
lysophospholipid acyltransferase activity	GO:0071617	0.150461	0.502267	--	16	gene22205|gene5029|gene18775|gene20564	4	gene18775|gene20564|gene5029|gene22205	4	--	0	http://amigo.geneontology.org/amigo/term/GO:0071617	no
protein serine/threonine/tyrosine kinase activity	GO:0004712	0.152492	0.506587	--	34	gene18199|gene14765|gene15573|gene22859|gene9520|gene3359|gene15651	7	gene15573|gene15651|gene18199|gene22859|gene9520|gene3359	6	gene14765	1	http://amigo.geneontology.org/amigo/term/GO:0004712	no
androgen receptor binding	GO:0050681	0.152492	0.506587	--	34	gene5644|gene5403|gene3521|gene13720|gene15585|gene9135|gene17961	7	gene15585|gene5644|gene13720	3	gene17961|gene9135|gene3521|gene5403	4	http://amigo.geneontology.org/amigo/term/GO:0050681	no
mRNA 3'-UTR binding	GO:0003730	0.152202	0.506587	--	79	gene13020|gene592|gene16199|gene3130|gene24427|gene11443|gene26995|gene22079|gene20164|gene27988|gene4842|gene12097|gene11908|gene4730	14	gene4842|gene13020|gene26995|gene3130|gene12097|gene22079|gene11443	7	gene16199|gene24427|gene20164|gene4730|gene27988|gene592|gene11908	7	http://amigo.geneontology.org/amigo/term/GO:0003730	no
transcriptional activator activity, RNA polymerase II proximal promoter sequence-specific DNA binding	GO:0001077	0.155201	0.50984	--	209	gene12191|gene27590|gene19833|gene6389|gene16475|gene17884|gene23625|gene25696|gene24390|gene8054|gene5095|gene21199|gene25403|gene3953|gene23006|gene15662|gene3130|gene11835|gene25020|gene16425|gene4511|gene7324|gene21892|gene7849|gene1737|gene17094|gene21311|gene22920|gene3194|gene14595|gene25695|gene17840|gene15112	33	gene24390|gene17840|gene7324|gene3953|gene25696|gene8054|gene25020|gene17884|gene23625|gene17094|gene21311|gene3130|gene19833|gene1737|gene27590|gene21199|gene16425|gene4511|gene3194|gene14595|gene6389|gene15112|gene21892|gene23006	24	gene22920|gene7849|gene25403|gene15662|gene11835|gene12191|gene5095|gene16475|gene25695	9	http://amigo.geneontology.org/amigo/term/GO:0001077	no
calmodulin binding	GO:0005516	0.153833	0.50984	--	66	gene26675|gene19703|gene5050|gene22475|gene1361|gene22642|gene24309|gene11821|gene2852|gene8470|gene15735|gene9367	12	gene22642|gene8470|gene2852|gene22475|gene24309|gene19703|gene5050|gene1361|gene26675|gene9367|gene11821	11	gene15735	1	http://amigo.geneontology.org/amigo/term/GO:0005516	no
3'-5'-exoribonuclease activity	GO:0000175	0.155038	0.50984	--	22	gene10046|gene5745|gene6742|gene26960|gene15976	5	gene26960|gene10046|gene5745	3	gene6742|gene15976	2	http://amigo.geneontology.org/amigo/term/GO:0000175	no
sulfur compound transmembrane transporter activity	GO:1901682	0.154921	0.50984	--	28	gene15666|gene15905|gene22995|gene6690|gene13572|gene5553	6	gene6690|gene13572|gene15905|gene22995|gene5553	5	gene15666	1	http://amigo.geneontology.org/amigo/term/GO:1901682	no
cAMP binding	GO:0030552	0.154921	0.50984	--	28	gene12529|gene12980|gene15583|gene6520|gene17217|gene28433	6	gene17217|gene12980|gene6520|gene15583|gene12529	5	gene28433	1	http://amigo.geneontology.org/amigo/term/GO:0030552	no
ATP-dependent microtubule motor activity, plus-end-directed	GO:0008574	0.155038	0.50984	--	22	gene24668|gene16691|gene27688|gene16516|gene17130	5	gene17130|gene16691	2	gene16516|gene24668|gene27688	3	http://amigo.geneontology.org/amigo/term/GO:0008574	no
structural constituent of nuclear pore	GO:0017056	0.155038	0.50984	--	22	gene28262|gene5087|gene19596|gene6606|gene26382	5	gene19596|gene6606|gene26382	3	gene28262|gene5087	2	http://amigo.geneontology.org/amigo/term/GO:0017056	no
transferase activity, transferring pentosyl groups	GO:0016763	0.160454	0.525422	--	60	gene9303|gene11226|gene7964|gene7419|gene7191|gene15830|gene11490|gene19831|gene2048|gene25997|gene14880	11	gene14880|gene7964|gene9303|gene11226|gene25997|gene11490|gene19831	7	gene15830|gene7419|gene7191|gene2048	4	http://amigo.geneontology.org/amigo/term/GO:0016763	no
beta-catenin binding	GO:0008013	0.160454	0.525422	--	60	gene13240|gene18407|gene17693|gene9702|gene26679|gene12898|gene27203|gene19143|gene27669|gene5614|gene27490	11	gene27203|gene27490|gene9702|gene5614|gene12898|gene18407|gene26679|gene19143|gene13240	9	gene17693|gene27669	2	http://amigo.geneontology.org/amigo/term/GO:0008013	no
actin filament binding	GO:0051015	0.162505	0.531295	--	100	gene14887|gene3878|gene19703|gene14443|gene16137|gene28211|gene7496|gene27562|gene21870|gene27203|gene3285|gene26273|gene11821|gene25375|gene11264|gene11925|gene14426	17	gene28211|gene27203|gene7496|gene14887|gene3878|gene11264|gene14426|gene27562|gene19703|gene11925|gene11821|gene21870	12	gene14443|gene3285|gene26273|gene16137|gene25375	5	http://amigo.geneontology.org/amigo/term/GO:0051015	no
transmembrane-ephrin receptor activity	GO:0005005	0.16835	0.54608	--	11	gene14676|gene4849|gene8493	3	gene4849|gene8493	2	gene14676	1	http://amigo.geneontology.org/amigo/term/GO:0005005	no
protein prenyltransferase activity	GO:0008318	0.16835	0.54608	GO:0008244	11	gene11329|gene631|gene27109	3	gene11329|gene631	2	gene27109	1	http://amigo.geneontology.org/amigo/term/GO:0008318	no
MAP kinase kinase activity	GO:0004708	0.16835	0.54608	--	11	gene14765|gene22859|gene15573	3	gene22859|gene15573	2	gene14765	1	http://amigo.geneontology.org/amigo/term/GO:0004708	no
intramolecular oxidoreductase activity, interconverting aldoses and ketoses	GO:0016861	0.16835	0.54608	--	11	gene10640|gene303|gene8992	3	gene303	1	gene8992|gene10640	2	http://amigo.geneontology.org/amigo/term/GO:0016861	no
adrenergic receptor binding	GO:0031690	0.16835	0.54608	--	11	gene14582|gene10189|gene24441	3	gene10189	1	gene24441|gene14582	2	http://amigo.geneontology.org/amigo/term/GO:0031690	no
alpha-glucosidase activity	GO:0090599	0.181791	0.551247	--	6	gene804|gene11702	2	gene804	1	gene11702	1	http://amigo.geneontology.org/amigo/term/GO:0090599	no
sterol esterase activity	GO:0004771	0.246364	0.551247	--	2	gene24637	1	--	0	gene24637	1	http://amigo.geneontology.org/amigo/term/GO:0004771	no
cystathionine gamma-synthase activity	GO:0003962	0.246364	0.551247	GO:0000505	2	gene607	1	gene607	1	--	0	http://amigo.geneontology.org/amigo/term/GO:0003962	no
N-acetylneuraminate lyase activity	GO:0008747	0.246364	0.551247	--	2	gene16280	1	gene16280	1	--	0	http://amigo.geneontology.org/amigo/term/GO:0008747	no
single-stranded RNA binding	GO:0003727	0.190017	0.551247	GO:0003728	89	gene7517|gene27002|gene12627|gene24263|gene11443|gene26995|gene19081|gene5745|gene27988|gene15389|gene4048|gene27455|gene15401|gene15402|gene22708	15	gene26995|gene4048|gene27455|gene15401|gene5745|gene15402|gene15389|gene27002|gene19081|gene11443|gene12627	11	gene27988|gene24263|gene22708|gene7517	4	http://amigo.geneontology.org/amigo/term/GO:0003727	no
glyoxalase III activity	GO:0019172	0.246364	0.551247	--	2	gene16023	1	--	0	gene16023	1	http://amigo.geneontology.org/amigo/term/GO:0019172	no
transmembrane receptor protein kinase activity	GO:0019199	0.178375	0.551247	--	88	gene8006|gene22138|gene23193|gene12579|gene2208|gene14676|gene8469|gene11074|gene4431|gene11086|gene8493|gene4089|gene3277|gene4849|gene15003	15	gene15003|gene12579|gene11074|gene22138|gene11086|gene8493|gene4089|gene8006|gene3277|gene23193|gene4849|gene4431	12	gene8469|gene14676|gene2208	3	http://amigo.geneontology.org/amigo/term/GO:0019199	no
nucleoside kinase activity	GO:0019206	0.240485	0.551247	--	13	gene5080|gene5067|gene16976	3	gene5080|gene16976	2	gene5067	1	http://amigo.geneontology.org/amigo/term/GO:0019206	no
ATPase activity, coupled	GO:0042623	0.229066	0.551247	--	406	gene8307|gene1664|gene10236|gene17668|gene15897|gene17268|gene10545|gene937|gene16691|gene6623|gene27766|gene11821|gene2408|gene17130|gene26594|gene22974|gene9690|gene998|gene23123|gene9135|gene22956|gene11771|gene2131|gene17281|gene4455|gene25469|gene17645|gene2138|gene22579|gene4216|gene14338|gene18423|gene17775|gene2244|gene2181|gene12147|gene13464|gene6394|gene21368|gene16428|gene9508|gene265…	59	gene6623|gene15897|gene22579|gene10545|gene6394|gene21368|gene24485|gene27766|gene11821|gene17268|gene21320|gene17668|gene937|gene17645|gene26584|gene25469|gene9508|gene22956|gene20942|gene22974|gene24623|gene18423|gene2244|gene7507|gene12147|gene27455|gene22642|gene19703|gene2408|gene998|gene16691|gene8637|gene4216|gene17775|gene17130|gene26594|gene13464|gene10236|gene2138|gene15491|gene9690|gen…	45	gene23123|gene11771|gene15030|gene14300|gene24668|gene4455|gene16428|gene24471|gene9135|gene27688|gene1664|gene16516|gene20901|gene2181	14	http://amigo.geneontology.org/amigo/term/GO:0042623	no
peptide-O-fucosyltransferase activity	GO:0046922	0.246364	0.551247	--	2	gene2710	1	gene2710	1	--	0	http://amigo.geneontology.org/amigo/term/GO:0046922	no
RNA ligase (ATP) activity	GO:0003972	0.246364	0.551247	--	2	gene12823	1	gene12823	1	--	0	http://amigo.geneontology.org/amigo/term/GO:0003972	no
mRNA binding	GO:0003729	0.172213	0.551247	--	289	gene13020|gene22717|gene3482|gene21579|gene3890|gene2114|gene14582|gene20164|gene16023|gene27455|gene11908|gene17885|gene21201|gene21158|gene13633|gene16199|gene7454|gene10203|gene11443|gene2193|gene2859|gene24929|gene10028|gene23122|gene592|gene3130|gene8402|gene25394|gene22872|gene13752|gene9815|gene4842|gene24263|gene4730|gene28036|gene4421|gene12097|gene24427|gene3927|gene26995|gene22079|gene…	44	gene4842|gene21579|gene4421|gene12097|gene26995|gene17885|gene13020|gene22872|gene21158|gene10203|gene3130|gene8402|gene9815|gene11443|gene23122|gene24929|gene3890|gene3482|gene27455|gene11080|gene7454|gene13752|gene22079|gene2193|gene21201|gene28036|gene22717|gene25394|gene10028|gene2114	30	gene16023|gene16199|gene2859|gene14582|gene24427|gene20164|gene4730|gene24263|gene13633|gene22403|gene27988|gene592|gene3927|gene11908	14	http://amigo.geneontology.org/amigo/term/GO:0003729	no
fatty acid derivative binding	GO:1901567	0.20834	0.551247	--	37	gene16041|gene20077|gene20098|gene4232|gene15826|gene23730|gene14634	7	gene16041|gene4232|gene14634|gene23730|gene15826|gene20077	6	gene20098	1	http://amigo.geneontology.org/amigo/term/GO:1901567	no
malonyl-CoA synthetase activity	GO:0090409	0.246364	0.551247	--	2	gene17623	1	gene17623	1	--	0	http://amigo.geneontology.org/amigo/term/GO:0090409	no
phosphatidylglycerol binding	GO:1901611	0.181791	0.551247	--	6	gene15304|gene3368	2	gene3368|gene15304	2	--	0	http://amigo.geneontology.org/amigo/term/GO:1901611	no
hydroxymethylglutaryl-CoA lyase activity	GO:0004419	0.246364	0.551247	--	2	gene4828	1	--	0	gene4828	1	http://amigo.geneontology.org/amigo/term/GO:0004419	no
histone acetyltransferase activity	GO:0004402	0.18892	0.551247	GO:0004403|GO:0004404|GO:0004405|GO:0004406|GO:0043166|GO:0046971	36	gene5068|gene3979|gene26020|gene5403|gene27908|gene15103|gene3953	7	gene15103|gene3953|gene5068|gene3979	4	gene26020|gene27908|gene5403	3	http://amigo.geneontology.org/amigo/term/GO:0004402	no
bis(5'-nucleosyl)-tetraphosphatase activity	GO:0008796	0.246364	0.551247	--	2	gene8083	1	gene8083	1	--	0	http://amigo.geneontology.org/amigo/term/GO:0008796	no
cardiolipin synthase activity	GO:0008808	0.246364	0.551247	GO:0043788	2	gene16882	1	gene16882	1	--	0	http://amigo.geneontology.org/amigo/term/GO:0008808	no
toxin transmembrane transporter activity	GO:0019534	0.181791	0.551247	--	6	gene11058|gene7229	2	gene7229|gene11058	2	--	0	http://amigo.geneontology.org/amigo/term/GO:0019534	no
(S)-2-(5-amino-1-(5-phospho-D-ribosyl)imidazole-4-carboxamido)succinate AMP-lyase (fumarate-forming) activity	GO:0070626	0.246364	0.551247	--	2	gene7540	1	gene7540	1	--	0	http://amigo.geneontology.org/amigo/term/GO:0070626	no
thiolester hydrolase activity	GO:0016790	0.18892	0.551247	--	36	gene16041|gene4830|gene476|gene220|gene17359|gene12154|gene26198	7	gene220|gene4830|gene476|gene16041|gene12154	5	gene26198|gene17359	2	http://amigo.geneontology.org/amigo/term/GO:0016790	no
histone binding	GO:0042393	0.172736	0.551247	--	142	gene26575|gene10236|gene13189|gene3481|gene766|gene27988|gene27766|gene15401|gene15402|gene3979|gene9135|gene14274|gene7554|gene22783|gene19832|gene20095|gene16861|gene21368|gene19372|gene6659|gene7941|gene1325|gene2748	23	gene21368|gene2748|gene7554|gene3481|gene1325|gene15401|gene15402|gene26575|gene14274|gene19832|gene10236|gene7941|gene16861|gene20095|gene13189|gene3979|gene27766|gene6659|gene766	19	gene27988|gene9135|gene19372|gene22783	4	http://amigo.geneontology.org/amigo/term/GO:0042393	no
microtubule minus-end binding	GO:0051011	0.246364	0.551247	--	2	gene16430	1	gene16430	1	--	0	http://amigo.geneontology.org/amigo/term/GO:0051011	no
sucrose:proton symporter activity	GO:0008506	0.246364	0.551247	--	2	gene13100	1	gene13100	1	--	0	http://amigo.geneontology.org/amigo/term/GO:0008506	no
calcium-dependent protein serine/threonine phosphatase regulator activity	GO:0008597	0.246364	0.551247	--	2	gene4815	1	gene4815	1	--	0	http://amigo.geneontology.org/amigo/term/GO:0008597	no
bile acid:sodium symporter activity	GO:0008508	0.181791	0.551247	--	6	gene13623|gene27882	2	gene13623|gene27882	2	--	0	http://amigo.geneontology.org/amigo/term/GO:0008508	no
nucleic acid transmembrane transporter activity	GO:0051032	0.233245	0.551247	--	7	gene3890|gene3927	2	gene3890	1	gene3927	1	http://amigo.geneontology.org/amigo/term/GO:0051032	no
ADP-ribosylarginine hydrolase activity	GO:0003875	0.246364	0.551247	--	2	gene2006	1	gene2006	1	--	0	http://amigo.geneontology.org/amigo/term/GO:0003875	no
sucrose transmembrane transporter activity	GO:0008515	0.246364	0.551247	GO:0019188	2	gene13100	1	gene13100	1	--	0	http://amigo.geneontology.org/amigo/term/GO:0008515	no
CTP synthase activity	GO:0003883	0.246364	0.551247	--	2	gene243	1	gene243	1	--	0	http://amigo.geneontology.org/amigo/term/GO:0003883	no
inositol-polyphosphate 5-phosphatase activity	GO:0004445	0.181791	0.551247	--	6	gene25042|gene21194	2	gene21194	1	gene25042	1	http://amigo.geneontology.org/amigo/term/GO:0004445	no
UDP-galactose:beta-N-acetylglucosamine beta-1,3-galactosyltransferase activity	GO:0008499	0.240485	0.551247	--	13	gene5574|gene4608|gene15727	3	gene4608|gene5574	2	gene15727	1	http://amigo.geneontology.org/amigo/term/GO:0008499	no
D-erythro-sphingosine kinase activity	GO:0017050	0.246364	0.551247	--	2	gene18466	1	--	0	gene18466	1	http://amigo.geneontology.org/amigo/term/GO:0017050	no
translation regulator activity	GO:0045182	0.174427	0.551247	--	48	gene21579|gene9815|gene11640|gene20164|gene27988|gene24928|gene5905|gene9840|gene20352	9	gene9840|gene21579|gene24928|gene11640|gene9815	5	gene27988|gene20352|gene5905|gene20164	4	http://amigo.geneontology.org/amigo/term/GO:0045182	no
inositol-1,4-bisphosphate 1-phosphatase activity	GO:0004441	0.246364	0.551247	--	2	gene3824	1	gene3824	1	--	0	http://amigo.geneontology.org/amigo/term/GO:0004441	no
myosin phosphatase regulator activity	GO:0017020	0.246364	0.551247	--	2	gene18384	1	--	0	gene18384	1	http://amigo.geneontology.org/amigo/term/GO:0017020	no
L-cysteine desulfhydrase activity	GO:0080146	0.246364	0.551247	--	2	gene607	1	gene607	1	--	0	http://amigo.geneontology.org/amigo/term/GO:0080146	no
DNA ligase activity	GO:0003909	0.233245	0.551247	--	7	gene15830|gene14108	2	--	0	gene15830|gene14108	2	http://amigo.geneontology.org/amigo/term/GO:0003909	no
DNA ligase (ATP) activity	GO:0003910	0.181791	0.551247	--	6	gene15830|gene14108	2	--	0	gene15830|gene14108	2	http://amigo.geneontology.org/amigo/term/GO:0003910	no
DNA topoisomerase type I activity	GO:0003917	0.181791	0.551247	--	6	gene17274|gene14820	2	gene17274	1	gene14820	1	http://amigo.geneontology.org/amigo/term/GO:0003917	no
oxidoreductase activity, acting on the CH-OH group of donors, disulfide as acceptor	GO:0016900	0.246364	0.551247	--	2	gene26071	1	--	0	gene26071	1	http://amigo.geneontology.org/amigo/term/GO:0016900	no
exoribonuclease activity, producing 5'-phosphomonoesters	GO:0016896	0.177921	0.551247	--	23	gene10046|gene5745|gene6742|gene26960|gene15976	5	gene26960|gene10046|gene5745	3	gene6742|gene15976	2	http://amigo.geneontology.org/amigo/term/GO:0016896	no
DNA end binding	GO:0045027	0.246364	0.551247	--	2	gene4501	1	gene4501	1	--	0	http://amigo.geneontology.org/amigo/term/GO:0045027	no
phosphatidylinositol trisphosphate phosphatase activity	GO:0034594	0.233245	0.551247	--	7	gene21194|gene19616	2	gene21194	1	gene19616	1	http://amigo.geneontology.org/amigo/term/GO:0034594	no
sphinganine kinase activity	GO:0008481	0.246364	0.551247	GO:0001728	2	gene18466	1	--	0	gene18466	1	http://amigo.geneontology.org/amigo/term/GO:0008481	no
palmitoyl-(protein) hydrolase activity	GO:0008474	0.233245	0.551247	--	7	gene220|gene4830	2	gene4830|gene220	2	--	0	http://amigo.geneontology.org/amigo/term/GO:0008474	no
unmethylated CpG binding	GO:0045322	0.181791	0.551247	--	6	gene5413|gene25377	2	gene5413|gene25377	2	--	0	http://amigo.geneontology.org/amigo/term/GO:0045322	no
endodeoxyribonuclease activity, producing 3'-phosphomonoesters	GO:0016889	0.233245	0.551247	--	7	gene24384|gene9012	2	gene9012	1	gene24384	1	http://amigo.geneontology.org/amigo/term/GO:0016889	no
GMP reductase activity	GO:0003920	0.246364	0.551247	--	2	gene23650	1	gene23650	1	--	0	http://amigo.geneontology.org/amigo/term/GO:0003920	no
proteasome binding	GO:0070628	0.203679	0.551247	--	12	gene17015|gene23157|gene13892	3	gene23157|gene17015|gene13892	3	--	0	http://amigo.geneontology.org/amigo/term/GO:0070628	no
GMP binding	GO:0019002	0.246364	0.551247	--	2	gene7116	1	gene7116	1	--	0	http://amigo.geneontology.org/amigo/term/GO:0019002	no
trans-2-enoyl-CoA reductase (NADPH) activity	GO:0019166	0.246364	0.551247	--	2	gene4449	1	--	0	gene4449	1	http://amigo.geneontology.org/amigo/term/GO:0019166	no
RNA transmembrane transporter activity	GO:0051033	0.233245	0.551247	--	7	gene3890|gene3927	2	gene3890	1	gene3927	1	http://amigo.geneontology.org/amigo/term/GO:0051033	no
DNA-(apurinic or apyrimidinic site) lyase activity	GO:0003906	0.240485	0.551247	--	13	gene27519|gene3713|gene21614	3	gene3713|gene21614	2	gene27519	1	http://amigo.geneontology.org/amigo/term/GO:0003906	no
protein heterodimerization activity	GO:0046982	0.215593	0.551247	--	203	gene12191|gene9436|gene27988|gene22808|gene6389|gene20318|gene3973|gene6760|gene2994|gene25403|gene7849|gene16765|gene11896|gene13198|gene22787|gene22681|gene13190|gene26880|gene23864|gene11835|gene13563|gene9744|gene1737|gene14890|gene18006|gene15119|gene17774|gene16595|gene15003|gene1158|gene27273	31	gene14890|gene16765|gene1158|gene9744|gene1737|gene11896|gene6760|gene15003|gene22787|gene15119|gene2994|gene13190|gene18006|gene22681|gene27273|gene13198|gene16595|gene6389|gene13563|gene26880	20	gene11835|gene7849|gene17774|gene23864|gene25403|gene27988|gene3973|gene12191|gene22808|gene20318|gene9436	11	http://amigo.geneontology.org/amigo/term/GO:0046982	no
glycine hydroxymethyltransferase activity	GO:0004372	0.246364	0.551247	--	2	gene6707	1	gene6707	1	--	0	http://amigo.geneontology.org/amigo/term/GO:0004372	no
disaccharide transmembrane transporter activity	GO:0015154	0.246364	0.551247	--	2	gene13100	1	gene13100	1	--	0	http://amigo.geneontology.org/amigo/term/GO:0015154	no
dephospho-CoA kinase activity	GO:0004140	0.246364	0.551247	--	2	gene15118	1	gene15118	1	--	0	http://amigo.geneontology.org/amigo/term/GO:0004140	no
bile acid transmembrane transporter activity	GO:0015125	0.240485	0.551247	--	13	gene19663|gene13623|gene27882	3	gene13623|gene19663|gene27882	3	--	0	http://amigo.geneontology.org/amigo/term/GO:0015125	no
sulfate transmembrane transporter activity	GO:0015116	0.240485	0.551247	--	13	gene13572|gene6690|gene15666	3	gene6690|gene13572	2	gene15666	1	http://amigo.geneontology.org/amigo/term/GO:0015116	no
organophosphate ester transmembrane transporter activity	GO:0015605	0.240485	0.551247	--	13	gene22995|gene8747|gene2532	3	gene2532|gene22995|gene8747	3	--	0	http://amigo.geneontology.org/amigo/term/GO:0015605	no
alkylglycerophosphoethanolamine phosphodiesterase activity	GO:0047391	0.246364	0.551247	--	2	gene13625	1	--	0	gene13625	1	http://amigo.geneontology.org/amigo/term/GO:0047391	no
[pyruvate dehydrogenase (lipoamide)] phosphatase activity	GO:0004741	0.246364	0.551247	GO:0019906	2	gene13556	1	gene13556	1	--	0	http://amigo.geneontology.org/amigo/term/GO:0004741	no
glucosidase activity	GO:0015926	0.240485	0.551247	--	13	gene804|gene6004|gene11702	3	gene804|gene6004	2	gene11702	1	http://amigo.geneontology.org/amigo/term/GO:0015926	no
fucosidase activity	GO:0015928	0.246364	0.551247	--	2	gene4827	1	--	0	gene4827	1	http://amigo.geneontology.org/amigo/term/GO:0015928	no
nucleobase-containing compound transmembrane transporter activity	GO:0015932	0.217738	0.551247	--	31	gene22995|gene3927|gene2532|gene8747|gene3890|gene26629	6	gene2532|gene22995|gene3890|gene8747	4	gene3927|gene26629	2	http://amigo.geneontology.org/amigo/term/GO:0015932	no
translation release factor activity, codon nonspecific	GO:0016150	0.246364	0.551247	--	2	gene20896	1	gene20896	1	--	0	http://amigo.geneontology.org/amigo/term/GO:0016150	no
cytochrome-b5 reductase activity, acting on NAD(P)H	GO:0004128	0.233245	0.551247	--	7	gene7594|gene12637	2	gene12637|gene7594	2	--	0	http://amigo.geneontology.org/amigo/term/GO:0004128	no
cystathionine gamma-lyase activity	GO:0004123	0.246364	0.551247	GO:0016225	2	gene607	1	gene607	1	--	0	http://amigo.geneontology.org/amigo/term/GO:0004123	no
formate-tetrahydrofolate ligase activity	GO:0004329	0.246364	0.551247	--	2	gene12815	1	gene12815	1	--	0	http://amigo.geneontology.org/amigo/term/GO:0004329	no
coproporphyrinogen oxidase activity	GO:0004109	0.246364	0.551247	--	2	gene14874	1	gene14874	1	--	0	http://amigo.geneontology.org/amigo/term/GO:0004109	no
oligosaccharide transmembrane transporter activity	GO:0015157	0.246364	0.551247	--	2	gene13100	1	gene13100	1	--	0	http://amigo.geneontology.org/amigo/term/GO:0015157	no
N-acetylglucosamine deacetylase activity	GO:0050119	0.246364	0.551247	--	2	gene10003	1	gene10003	1	--	0	http://amigo.geneontology.org/amigo/term/GO:0050119	no
oxygen-dependent protoporphyrinogen oxidase activity	GO:0004729	0.246364	0.551247	--	2	gene1552	1	gene1552	1	--	0	http://amigo.geneontology.org/amigo/term/GO:0004729	no
diamine N-acetyltransferase activity	GO:0004145	0.246364	0.551247	--	2	gene14671	1	gene14671	1	--	0	http://amigo.geneontology.org/amigo/term/GO:0004145	no
mitochondrial ribosome binding	GO:0097177	0.246364	0.551247	--	2	gene14582	1	--	0	gene14582	1	http://amigo.geneontology.org/amigo/term/GO:0097177	no
amide transmembrane transporter activity	GO:0042887	0.199162	0.551247	--	43	gene27597|gene15905|gene19615|gene26477|gene20901|gene18353|gene17870|gene2712	8	gene27597|gene19615|gene2712|gene15905|gene18353	5	gene20901|gene26477|gene17870	3	http://amigo.geneontology.org/amigo/term/GO:0042887	no
cyclin-dependent protein kinase activity	GO:0097472	0.20834	0.551247	--	37	gene29194|gene7724|gene27646|gene8609|gene23684|gene3012|gene15473	7	gene3012|gene23684|gene8609|gene7724|gene15473|gene29194	6	gene27646	1	http://amigo.geneontology.org/amigo/term/GO:0097472	no
ADP transmembrane transporter activity	GO:0015217	0.246364	0.551247	--	2	gene8747	1	gene8747	1	--	0	http://amigo.geneontology.org/amigo/term/GO:0015217	no
purine nucleotide transmembrane transporter activity	GO:0015216	0.233245	0.551247	--	7	gene22995|gene8747	2	gene22995|gene8747	2	--	0	http://amigo.geneontology.org/amigo/term/GO:0015216	no
pre-mRNA intronic pyrimidine-rich binding	GO:0097158	0.246364	0.551247	--	2	gene24427	1	--	0	gene24427	1	http://amigo.geneontology.org/amigo/term/GO:0097158	no
palmitoyl hydrolase activity	GO:0098599	0.233245	0.551247	--	7	gene220|gene4830	2	gene4830|gene220	2	--	0	http://amigo.geneontology.org/amigo/term/GO:0098599	no
nicotinamide phosphoribosyltransferase activity	GO:0047280	0.246364	0.551247	--	2	gene7964	1	gene7964	1	--	0	http://amigo.geneontology.org/amigo/term/GO:0047280	no
neurotransmitter receptor regulator activity	GO:0099602	0.246364	0.551247	--	2	gene8609	1	gene8609	1	--	0	http://amigo.geneontology.org/amigo/term/GO:0099602	no
biotinidase activity	GO:0047708	0.246364	0.551247	--	2	gene2785	1	--	0	gene2785	1	http://amigo.geneontology.org/amigo/term/GO:0047708	no
glycine:sodium symporter activity	GO:0015375	0.181791	0.551247	GO:0015656	6	gene29010|gene22626	2	gene29010	1	gene22626	1	http://amigo.geneontology.org/amigo/term/GO:0015375	no
beta-1,3-galactosyltransferase activity	GO:0048531	0.205805	0.551247	--	18	gene5574|gene4608|gene15727|gene7786	4	gene4608|gene7786|gene5574	3	gene15727	1	http://amigo.geneontology.org/amigo/term/GO:0048531	no
pyruvate dehydrogenase (acetyl-transferring) activity	GO:0004739	0.233245	0.551247	--	7	gene27306|gene22360	2	gene22360	1	gene27306	1	http://amigo.geneontology.org/amigo/term/GO:0004739	no
dihydroorotase activity	GO:0004151	0.246364	0.551247	--	2	gene5449	1	gene5449	1	--	0	http://amigo.geneontology.org/amigo/term/GO:0004151	no
neutral amino acid transmembrane transporter activity	GO:0015175	0.17028	0.551247	--	35	gene10019|gene29010|gene10020|gene10022|gene22626|gene12396|gene5553	7	gene5553|gene12396|gene29010|gene10019|gene10022	5	gene22626|gene10020	2	http://amigo.geneontology.org/amigo/term/GO:0015175	no
lathosterol oxidase activity	GO:0050046	0.246364	0.551247	--	2	gene19182	1	gene19182	1	--	0	http://amigo.geneontology.org/amigo/term/GO:0050046	no
dolichyl-phosphate-mannose-protein mannosyltransferase activity	GO:0004169	0.181791	0.551247	--	6	gene17421|gene5081	2	gene5081|gene17421	2	--	0	http://amigo.geneontology.org/amigo/term/GO:0004169	no
glycogen (starch) synthase activity	GO:0004373	0.246364	0.551247	--	2	gene18488	1	--	0	gene18488	1	http://amigo.geneontology.org/amigo/term/GO:0004373	no
tau-protein kinase activity	GO:0050321	0.235396	0.551247	--	19	gene8609|gene24293|gene20379|gene24294	4	gene8609|gene24293|gene20379	3	gene24294	1	http://amigo.geneontology.org/amigo/term/GO:0050321	no
mitogen-activated protein kinase binding	GO:0051019	0.240485	0.551247	--	13	gene26575|gene24318|gene14276	3	gene24318|gene26575	2	gene14276	1	http://amigo.geneontology.org/amigo/term/GO:0051019	no
nucleoside-diphosphatase activity	GO:0017110	0.177402	0.551247	--	17	gene16562|gene8747|gene16801|gene3237	4	gene16801|gene16562|gene8747	3	gene3237	1	http://amigo.geneontology.org/amigo/term/GO:0017110	no
aminoacylase activity	GO:0004046	0.246364	0.551247	--	2	gene19767	1	gene19767	1	--	0	http://amigo.geneontology.org/amigo/term/GO:0004046	no
aldehyde dehydrogenase [NAD(P)+] activity	GO:0004030	0.181791	0.551247	--	6	gene21333|gene24469	2	--	0	gene21333|gene24469	2	http://amigo.geneontology.org/amigo/term/GO:0004030	no
oxidoreductase activity, acting on NAD(P)H, nitrogenous group as acceptor	GO:0016657	0.246364	0.551247	--	2	gene23650	1	gene23650	1	--	0	http://amigo.geneontology.org/amigo/term/GO:0016657	no
protein-disulfide reductase activity	GO:0047134	0.246364	0.551247	--	2	gene14453	1	gene14453	1	--	0	http://amigo.geneontology.org/amigo/term/GO:0047134	no
N-acylmannosamine kinase activity	GO:0009384	0.246364	0.551247	--	2	gene3325	1	gene3325	1	--	0	http://amigo.geneontology.org/amigo/term/GO:0009384	no
N6-(1,2-dicarboxyethyl)AMP AMP-lyase (fumarate-forming) activity	GO:0004018	0.246364	0.551247	--	2	gene7540	1	gene7540	1	--	0	http://amigo.geneontology.org/amigo/term/GO:0004018	no
LBD domain binding	GO:0050693	0.246364	0.551247	--	2	gene14994	1	--	0	gene14994	1	http://amigo.geneontology.org/amigo/term/GO:0050693	no
phospholipid-hydroperoxide glutathione peroxidase activity	GO:0047066	0.246364	0.551247	--	2	gene9686	1	--	0	gene9686	1	http://amigo.geneontology.org/amigo/term/GO:0047066	no
vitamin-K-epoxide reductase (warfarin-sensitive) activity	GO:0047057	0.246364	0.551247	--	2	gene26071	1	--	0	gene26071	1	http://amigo.geneontology.org/amigo/term/GO:0047057	no
oxidoreductase activity, acting on paired donors, with incorporation or reduction of molecular oxygen, with NAD(P)H as one donor, and the other dehydrogenated	GO:0046996	0.246364	0.551247	--	2	gene19182	1	gene19182	1	--	0	http://amigo.geneontology.org/amigo/term/GO:0046996	no
spermidine binding	GO:0019809	0.246364	0.551247	--	2	gene14671	1	gene14671	1	--	0	http://amigo.geneontology.org/amigo/term/GO:0019809	no
methylation-dependent protein binding	GO:0140034	0.2239	0.551247	--	51	gene10236|gene20095|gene766|gene16861|gene27988|gene27766|gene15401|gene15402|gene7554	9	gene7554|gene15401|gene20095|gene10236|gene15402|gene16861|gene27766|gene766	8	gene27988	1	http://amigo.geneontology.org/amigo/term/GO:0140034	no
transferase activity, transferring hexosyl groups	GO:0016758	0.226961	0.551247	--	240	gene22793|gene3734|gene7786|gene5059|gene2239|gene4608|gene15441|gene4791|gene17833|gene14880|gene17421|gene20755|gene19831|gene19811|gene19035|gene8685|gene2710|gene17064|gene2220|gene8800|gene804|gene9396|gene11400|gene18488|gene13398|gene4638|gene15727|gene1553|gene20103|gene5081|gene3688|gene21457|gene5574|gene11736|gene17902|gene4767	36	gene15441|gene4638|gene11736|gene22793|gene3688|gene8685|gene5081|gene8800|gene13398|gene19035|gene2710|gene21457|gene20103|gene5574|gene7786|gene2220|gene19831|gene17833|gene4608|gene17421|gene20755|gene5059|gene804|gene1553|gene17064|gene14880|gene9396|gene2239	28	gene19811|gene15727|gene11400|gene4767|gene18488|gene3734|gene17902|gene4791	8	http://amigo.geneontology.org/amigo/term/GO:0016758	no
glycerol-3-phosphate dehydrogenase activity	GO:0004368	0.246364	0.551247	--	2	gene6430	1	gene6430	1	--	0	http://amigo.geneontology.org/amigo/term/GO:0004368	no
glutamine-fructose-6-phosphate transaminase (isomerizing) activity	GO:0004360	0.246364	0.551247	--	2	gene8672	1	gene8672	1	--	0	http://amigo.geneontology.org/amigo/term/GO:0004360	no
oxidoreductase activity, acting on the aldehyde or oxo group of donors, disulfide as acceptor	GO:0016624	0.240485	0.551247	--	13	gene27306|gene18247|gene22360	3	gene18247|gene22360	2	gene27306	1	http://amigo.geneontology.org/amigo/term/GO:0016624	no
H4 histone acetyltransferase activity	GO:0010485	0.240485	0.551247	--	13	gene3979|gene27908|gene15103	3	gene15103|gene3979	2	gene27908	1	http://amigo.geneontology.org/amigo/term/GO:0010485	no
telomerase inhibitor activity	GO:0010521	0.233245	0.551247	--	7	gene24839|gene11771	2	--	0	gene24839|gene11771	2	http://amigo.geneontology.org/amigo/term/GO:0010521	no
acetyltransferase activity	GO:0016407	0.202012	0.551247	--	90	gene15034|gene5068|gene5403|gene14501|gene14671|gene20564|gene23203|gene3979|gene27908|gene22488|gene27111|gene5122|gene15103|gene26020|gene3953	15	gene14671|gene15103|gene22488|gene3953|gene20564|gene27111|gene5068|gene3979	8	gene15034|gene5122|gene5403|gene23203|gene26020|gene27908|gene14501	7	http://amigo.geneontology.org/amigo/term/GO:0016407	no
transforming growth factor beta receptor, inhibitory cytoplasmic mediator activity	GO:0030617	0.246364	0.551247	--	2	gene11246	1	gene11246	1	--	0	http://amigo.geneontology.org/amigo/term/GO:0030617	no
galactokinase activity	GO:0004335	0.246364	0.551247	--	2	gene11905	1	--	0	gene11905	1	http://amigo.geneontology.org/amigo/term/GO:0004335	no
N-acyltransferase activity	GO:0016410	0.199519	0.551247	--	83	gene5068|gene3979|gene26020|gene14671|gene15034|gene23203|gene5403|gene27908|gene22488|gene27111|gene25437|gene15103|gene16665|gene3953	14	gene14671|gene15103|gene22488|gene3953|gene27111|gene5068|gene3979	7	gene15034|gene5403|gene23203|gene25437|gene26020|gene27908|gene16665	7	http://amigo.geneontology.org/amigo/term/GO:0016410	no
O-acetyltransferase activity	GO:0016413	0.181791	0.551247	--	6	gene5122|gene20564	2	gene20564	1	gene5122	1	http://amigo.geneontology.org/amigo/term/GO:0016413	no
octanoyltransferase activity	GO:0016415	0.246364	0.551247	--	2	gene19648	1	gene19648	1	--	0	http://amigo.geneontology.org/amigo/term/GO:0016415	no
rRNA (adenine) methyltransferase activity	GO:0016433	0.203679	0.551247	--	12	gene1398|gene20264|gene8027	3	gene20264|gene8027	2	gene1398	1	http://amigo.geneontology.org/amigo/term/GO:0016433	no
CoA hydrolase activity	GO:0016289	0.205805	0.551247	--	18	gene16041|gene220|gene17359|gene476	4	gene220|gene476|gene16041	3	gene17359	1	http://amigo.geneontology.org/amigo/term/GO:0016289	no
carbamoyl-phosphate synthase (glutamine-hydrolyzing) activity	GO:0004088	0.246364	0.551247	--	2	gene5449	1	gene5449	1	--	0	http://amigo.geneontology.org/amigo/term/GO:0004088	no
glycogen binding	GO:2001069	0.246364	0.551247	--	2	gene10864	1	gene10864	1	--	0	http://amigo.geneontology.org/amigo/term/GO:2001069	no
substance K receptor activity	GO:0016497	0.246364	0.551247	--	2	gene26603	1	gene26603	1	--	0	http://amigo.geneontology.org/amigo/term/GO:0016497	no
calcium-dependent protein kinase activity	GO:0010857	0.240485	0.551247	--	13	gene4876|gene9367|gene22475	3	gene9367|gene22475	2	gene4876	1	http://amigo.geneontology.org/amigo/term/GO:0010857	no
bis(5'-nucleosyl)-tetraphosphatase (asymmetrical) activity	GO:0004081	0.246364	0.551247	--	2	gene8083	1	gene8083	1	--	0	http://amigo.geneontology.org/amigo/term/GO:0004081	no
aspartate carbamoyltransferase activity	GO:0004070	0.246364	0.551247	--	2	gene5449	1	gene5449	1	--	0	http://amigo.geneontology.org/amigo/term/GO:0004070	no
hydroxypyruvate reductase activity	GO:0016618	0.246364	0.551247	--	2	gene25074	1	gene25074	1	--	0	http://amigo.geneontology.org/amigo/term/GO:0016618	no
oxidoreductase activity, acting on the aldehyde or oxo group of donors, NAD or NADP as acceptor	GO:0016620	0.181672	0.551247	--	42	gene21333|gene7386|gene18512|gene19774|gene24469|gene27306|gene21045|gene22360	8	gene22360|gene18512|gene21045|gene19774|gene7386	5	gene27306|gene21333|gene24469	3	http://amigo.geneontology.org/amigo/term/GO:0016620	no
carbamoyl-phosphate synthase (ammonia) activity	GO:0004087	0.246364	0.551247	--	2	gene5449	1	gene5449	1	--	0	http://amigo.geneontology.org/amigo/term/GO:0004087	no
oxygen sensor activity	GO:0019826	0.246364	0.551247	--	2	gene18231	1	gene18231	1	--	0	http://amigo.geneontology.org/amigo/term/GO:0019826	no
palmitoyl-CoA hydrolase activity	GO:0016290	0.203679	0.551247	GO:0016293	12	gene16041|gene220|gene17359	3	gene220|gene16041	2	gene17359	1	http://amigo.geneontology.org/amigo/term/GO:0016290	no
L-threonine ammonia-lyase activity	GO:0004794	0.246364	0.551247	--	2	gene21014	1	gene21014	1	--	0	http://amigo.geneontology.org/amigo/term/GO:0004794	no
protein adenylyltransferase activity	GO:0070733	0.246364	0.551247	--	2	gene17422	1	gene17422	1	--	0	http://amigo.geneontology.org/amigo/term/GO:0070733	no
5'-3' DNA/RNA helicase activity	GO:0033678	0.246364	0.551247	--	2	gene11771	1	--	0	gene11771	1	http://amigo.geneontology.org/amigo/term/GO:0033678	no
ATP-dependent 5'-3' DNA/RNA helicase activity	GO:0033682	0.246364	0.551247	--	2	gene11771	1	--	0	gene11771	1	http://amigo.geneontology.org/amigo/term/GO:0033682	no
indoleamine 2,3-dioxygenase activity	GO:0033754	0.246364	0.551247	--	2	gene27077	1	gene27077	1	--	0	http://amigo.geneontology.org/amigo/term/GO:0033754	no
propanoyl-CoA C-acyltransferase activity	GO:0033814	0.246364	0.551247	--	2	gene451	1	--	0	gene451	1	http://amigo.geneontology.org/amigo/term/GO:0033814	no
9-cis retinoic acid receptor activity	GO:0004886	0.246364	0.551247	--	2	gene22787	1	gene22787	1	--	0	http://amigo.geneontology.org/amigo/term/GO:0004886	no
nucleocytoplasmic transporter activity	GO:0005487	0.201972	0.551247	--	24	gene28262|gene26382|gene19596|gene6606|gene24263	5	gene19596|gene6606|gene26382	3	gene24263|gene28262	2	http://amigo.geneontology.org/amigo/term/GO:0005487	no
androgen receptor activity	GO:0004882	0.246364	0.551247	--	2	gene27669	1	--	0	gene27669	1	http://amigo.geneontology.org/amigo/term/GO:0004882	no
O-phospho-L-serine:2-oxoglutarate aminotransferase activity	GO:0004648	0.246364	0.551247	GO:0004646	2	gene3385	1	gene3385	1	--	0	http://amigo.geneontology.org/amigo/term/GO:0004648	no
asialoglycoprotein receptor activity	GO:0004873	0.246364	0.551247	--	2	gene14632	1	--	0	gene14632	1	http://amigo.geneontology.org/amigo/term/GO:0004873	no
RNA polymerase II core binding	GO:0000993	0.177921	0.551247	--	23	gene16711|gene15491|gene11765|gene15724|gene11094	5	gene11765|gene15724|gene11094|gene15491	4	gene16711	1	http://amigo.geneontology.org/amigo/term/GO:0000993	no
histone pre-mRNA stem-loop binding	GO:0071207	0.246364	0.551247	--	2	gene11080	1	gene11080	1	--	0	http://amigo.geneontology.org/amigo/term/GO:0071207	no
protein-glycine ligase activity, initiating	GO:0070736	0.246364	0.551247	--	2	gene22234	1	gene22234	1	--	0	http://amigo.geneontology.org/amigo/term/GO:0070736	no
poly(G) binding	GO:0034046	0.181791	0.551247	--	6	gene5745|gene27988	2	gene5745	1	gene27988	1	http://amigo.geneontology.org/amigo/term/GO:0034046	no
apolipoprotein binding	GO:0034185	0.233245	0.551247	--	7	gene6709|gene7229	2	gene7229	1	gene6709	1	http://amigo.geneontology.org/amigo/term/GO:0034185	no
choline binding	GO:0033265	0.246364	0.551247	--	2	gene24472	1	--	0	gene24472	1	http://amigo.geneontology.org/amigo/term/GO:0033265	no
RNA polymerase I core binding	GO:0001042	0.246364	0.551247	--	2	gene15003	1	gene15003	1	--	0	http://amigo.geneontology.org/amigo/term/GO:0001042	no
sedoheptulose-7-phosphate:D-glyceraldehyde-3-phosphate glyceronetransferase activity	GO:0004801	0.246364	0.551247	--	2	gene24546	1	gene24546	1	--	0	http://amigo.geneontology.org/amigo/term/GO:0004801	no
sulfiredoxin activity	GO:0032542	0.246364	0.551247	--	2	gene4723	1	--	0	gene4723	1	http://amigo.geneontology.org/amigo/term/GO:0032542	no
malate dehydrogenase (decarboxylating) (NADP+) activity	GO:0004473	0.246364	0.551247	--	2	gene23820	1	gene23820	1	--	0	http://amigo.geneontology.org/amigo/term/GO:0004473	no
thioesterase binding	GO:0031996	0.233245	0.551247	--	7	gene2845|gene14417	2	gene14417|gene2845	2	--	0	http://amigo.geneontology.org/amigo/term/GO:0031996	no
peroxidase activity	GO:0004601	0.174427	0.551247	GO:0016685|GO:0016686|GO:0016687|GO:0016693	48	gene9686|gene22523|gene441|gene9016|gene12224|gene29100|gene2822|gene19767|gene24316	9	gene12224|gene24316|gene2822|gene19767|gene22523|gene9016	6	gene441|gene9686|gene29100	3	http://amigo.geneontology.org/amigo/term/GO:0004601	no
glutathione peroxidase activity	GO:0004602	0.235396	0.551247	GO:0016224	19	gene9686|gene22523|gene441|gene12224	4	gene12224|gene22523	2	gene441|gene9686	2	http://amigo.geneontology.org/amigo/term/GO:0004602	no
phosphomannomutase activity	GO:0004615	0.246364	0.551247	GO:0008971	2	gene7566	1	--	0	gene7566	1	http://amigo.geneontology.org/amigo/term/GO:0004615	no
stem cell factor receptor binding	GO:0005173	0.246364	0.551247	--	2	gene11631	1	gene11631	1	--	0	http://amigo.geneontology.org/amigo/term/GO:0005173	no
transcription factor activity, RNA polymerase II transcription factor recruiting	GO:0001135	0.233245	0.551247	--	7	gene23001|gene5038	2	gene5038|gene23001	2	--	0	http://amigo.geneontology.org/amigo/term/GO:0001135	no
peptide N-acetyltransferase activity	GO:0034212	0.2173	0.551247	--	44	gene5068|gene3979|gene26020|gene23203|gene5403|gene27908|gene15103|gene3953	8	gene15103|gene3953|gene5068|gene3979	4	gene26020|gene27908|gene23203|gene5403	4	http://amigo.geneontology.org/amigo/term/GO:0034212	no
connexin binding	GO:0071253	0.246364	0.551247	--	2	gene15846	1	gene15846	1	--	0	http://amigo.geneontology.org/amigo/term/GO:0071253	no
phosphatidylinositol-3-phosphate binding	GO:0032266	0.18892	0.551247	--	36	gene5275|gene15585|gene17959|gene1207|gene17295|gene11668|gene16516	7	gene15585|gene17959|gene5275|gene1207	4	gene11668|gene16516|gene17295	3	http://amigo.geneontology.org/amigo/term/GO:0032266	no
dol-P-Man:Man(8)GlcNAc(2)-PP-Dol alpha-1,2-mannosyltransferase activity	GO:0052918	0.246364	0.551247	--	2	gene19035	1	gene19035	1	--	0	http://amigo.geneontology.org/amigo/term/GO:0052918	no
U7 snRNA binding	GO:0071209	0.246364	0.551247	--	2	gene168	1	gene168	1	--	0	http://amigo.geneontology.org/amigo/term/GO:0071209	no
dol-P-Man:Man(6)GlcNAc(2)-PP-Dol alpha-1,2-mannosyltransferase activity	GO:0052926	0.246364	0.551247	--	2	gene19035	1	gene19035	1	--	0	http://amigo.geneontology.org/amigo/term/GO:0052926	no
oxidized DNA binding	GO:0032356	0.246364	0.551247	--	2	gene22239	1	gene22239	1	--	0	http://amigo.geneontology.org/amigo/term/GO:0032356	no
oxidized purine DNA binding	GO:0032357	0.246364	0.551247	--	2	gene22239	1	gene22239	1	--	0	http://amigo.geneontology.org/amigo/term/GO:0032357	no
interferon-gamma receptor activity	GO:0004906	0.246364	0.551247	--	2	gene12728	1	gene12728	1	--	0	http://amigo.geneontology.org/amigo/term/GO:0004906	no
riboflavin transmembrane transporter activity	GO:0032217	0.246364	0.551247	--	2	gene13022	1	--	0	gene13022	1	http://amigo.geneontology.org/amigo/term/GO:0032217	no
protein kinase A catalytic subunit binding	GO:0034236	0.233245	0.551247	--	7	gene12980|gene28433	2	gene12980	1	gene28433	1	http://amigo.geneontology.org/amigo/term/GO:0034236	no
copper ion transmembrane transporter activity	GO:0005375	0.181791	0.551247	GO:0005378|GO:0005379|GO:0005380|GO:0015088	6	gene2902|gene6416	2	gene6416|gene2902	2	--	0	http://amigo.geneontology.org/amigo/term/GO:0005375	no
glycogen synthase activity, transferring glucose-1-phosphate	GO:0061547	0.246364	0.551247	--	2	gene18488	1	--	0	gene18488	1	http://amigo.geneontology.org/amigo/term/GO:0061547	no
adenosine 3',5'-bisphosphate transmembrane transporter activity	GO:0071077	0.246364	0.551247	--	2	gene8747	1	gene8747	1	--	0	http://amigo.geneontology.org/amigo/term/GO:0071077	no
K48-linked polyubiquitin modification-dependent protein binding	GO:0036435	0.246364	0.551247	--	2	gene15675	1	gene15675	1	--	0	http://amigo.geneontology.org/amigo/term/GO:0036435	no
cAMP-dependent protein kinase activity	GO:0004691	0.233245	0.551247	GO:0008602	7	gene20379|gene8970	2	gene8970|gene20379	2	--	0	http://amigo.geneontology.org/amigo/term/GO:0004691	no
cyclin-dependent protein serine/threonine kinase activity	GO:0004693	0.20834	0.551247	GO:0016537	37	gene29194|gene7724|gene27646|gene8609|gene23684|gene3012|gene15473	7	gene3012|gene23684|gene8609|gene7724|gene15473|gene29194	6	gene27646	1	http://amigo.geneontology.org/amigo/term/GO:0004693	no
SH2 domain binding	GO:0042169	0.201972	0.551247	--	24	gene13385|gene28262|gene21699|gene22517|gene19616	5	gene22517|gene13385	2	gene19616|gene28262|gene21699	3	http://amigo.geneontology.org/amigo/term/GO:0042169	no
MAP kinase kinase kinase activity	GO:0004709	0.235396	0.551247	GO:0004710	19	gene12722|gene3970|gene24370|gene16705	4	gene24370|gene16705|gene3970|gene12722	4	--	0	http://amigo.geneontology.org/amigo/term/GO:0004709	no
mannosyltransferase activity	GO:0000030	0.177921	0.551247	--	23	gene19035|gene5081|gene17421|gene4767|gene2220	5	gene19035|gene5081|gene17421|gene2220	4	gene4767	1	http://amigo.geneontology.org/amigo/term/GO:0000030	no
fatty-acyl-CoA binding	GO:0000062	0.217738	0.551247	--	31	gene16041|gene20098|gene4232|gene15826|gene23730|gene14634	6	gene15826|gene14634|gene16041|gene4232|gene23730	5	gene20098	1	http://amigo.geneontology.org/amigo/term/GO:0000062	no
chromo shadow domain binding	GO:0070087	0.181791	0.551247	--	6	gene18887|gene27766	2	gene18887|gene27766	2	--	0	http://amigo.geneontology.org/amigo/term/GO:0070087	no
fructose 1,6-bisphosphate 1-phosphatase activity	GO:0042132	0.246364	0.551247	--	2	gene3104	1	--	0	gene3104	1	http://amigo.geneontology.org/amigo/term/GO:0042132	no
tyrosyl-DNA phosphodiesterase activity	GO:0070259	0.246364	0.551247	--	2	gene12279	1	gene12279	1	--	0	http://amigo.geneontology.org/amigo/term/GO:0070259	no
protein tyrosine kinase collagen receptor activity	GO:0038062	0.246364	0.551247	--	2	gene23193	1	gene23193	1	--	0	http://amigo.geneontology.org/amigo/term/GO:0038062	no
vitamin B6 binding	GO:0070279	0.245416	0.551247	--	59	gene29178|gene725|gene607|gene25801|gene5130|gene21014|gene17654|gene19809|gene6347|gene6707	10	gene5130|gene607|gene6347|gene17654|gene19809|gene21014|gene6707|gene29178	8	gene725|gene25801	2	http://amigo.geneontology.org/amigo/term/GO:0070279	no
inositol 1,4,5-trisphosphate-sensitive calcium-release channel activity	GO:0005220	0.246364	0.551247	GO:0008095	2	gene7107	1	--	0	gene7107	1	http://amigo.geneontology.org/amigo/term/GO:0005220	no
nodal binding	GO:0038100	0.246364	0.551247	--	2	gene4089	1	gene4089	1	--	0	http://amigo.geneontology.org/amigo/term/GO:0038100	no
JUN kinase kinase kinase activity	GO:0004706	0.246364	0.551247	--	2	gene24370	1	gene24370	1	--	0	http://amigo.geneontology.org/amigo/term/GO:0004706	no
delta-catenin binding	GO:0070097	0.181791	0.551247	--	6	gene18407|gene19221	2	gene18407	1	gene19221	1	http://amigo.geneontology.org/amigo/term/GO:0070097	no
Edg-2 lysophosphatidic acid receptor binding	GO:0031755	0.246364	0.551247	--	2	gene24441	1	--	0	gene24441	1	http://amigo.geneontology.org/amigo/term/GO:0031755	no
Krueppel-associated box domain binding	GO:0035851	0.246364	0.551247	--	2	gene18887	1	gene18887	1	--	0	http://amigo.geneontology.org/amigo/term/GO:0035851	no
dynein complex binding	GO:0070840	0.235396	0.551247	GO:0045502	19	gene27988|gene17529|gene7054|gene5486	4	gene5486	1	gene27988|gene17529|gene7054	3	http://amigo.geneontology.org/amigo/term/GO:0070840	no
cyclin-dependent protein serine/threonine kinase activator activity	GO:0061575	0.246364	0.551247	--	2	gene1325	1	gene1325	1	--	0	http://amigo.geneontology.org/amigo/term/GO:0061575	no
protoporphyrinogen oxidase activity	GO:0070818	0.246364	0.551247	--	2	gene1552	1	gene1552	1	--	0	http://amigo.geneontology.org/amigo/term/GO:0070818	no
adenine nucleotide transmembrane transporter activity	GO:0000295	0.181791	0.551247	--	6	gene22995|gene8747	2	gene22995|gene8747	2	--	0	http://amigo.geneontology.org/amigo/term/GO:0000295	no
purine ribonucleotide transmembrane transporter activity	GO:0005346	0.181791	0.551247	--	6	gene22995|gene8747	2	gene22995|gene8747	2	--	0	http://amigo.geneontology.org/amigo/term/GO:0005346	no
PH domain binding	GO:0042731	0.246364	0.551247	--	2	gene25042	1	--	0	gene25042	1	http://amigo.geneontology.org/amigo/term/GO:0042731	no
cysteine-tRNA ligase activity	GO:0004817	0.246364	0.551247	--	2	gene14122	1	gene14122	1	--	0	http://amigo.geneontology.org/amigo/term/GO:0004817	no
histone acetyltransferase regulator activity	GO:0035034	0.246364	0.551247	--	2	gene1323	1	gene1323	1	--	0	http://amigo.geneontology.org/amigo/term/GO:0035034	no
histone methyltransferase activity (H3-R17 specific)	GO:0035642	0.246364	0.551247	--	2	gene3481	1	gene3481	1	--	0	http://amigo.geneontology.org/amigo/term/GO:0035642	no
methylated histone binding	GO:0035064	0.2239	0.551247	--	51	gene27766|gene20095|gene766|gene16861|gene27988|gene10236|gene15401|gene15402|gene7554	9	gene7554|gene15401|gene20095|gene10236|gene15402|gene16861|gene27766|gene766	8	gene27988	1	http://amigo.geneontology.org/amigo/term/GO:0035064	no
Lys63-specific deubiquitinase activity	GO:0061578	0.246364	0.551247	--	2	gene21822	1	gene21822	1	--	0	http://amigo.geneontology.org/amigo/term/GO:0061578	no
glycine-tRNA ligase activity	GO:0004820	0.246364	0.551247	--	2	gene8083	1	gene8083	1	--	0	http://amigo.geneontology.org/amigo/term/GO:0004820	no
UDP-galactosyltransferase activity	GO:0035250	0.228465	0.551247	--	38	gene1553|gene22793|gene8800|gene5574|gene4608|gene4638|gene15727	7	gene4608|gene4638|gene22793|gene8800|gene5574|gene1553	6	gene15727	1	http://amigo.geneontology.org/amigo/term/GO:0035250	no
protein kinase inhibitor activity	GO:0004860	0.19241	0.551247	--	96	gene15218|gene22874|gene25117|gene12980|gene15583|gene4765|gene8292|gene2567|gene9121|gene14876|gene413|gene16514|gene11631|gene1828|gene28433|gene24300	16	gene2567|gene16514|gene11631|gene8292|gene25117|gene24300|gene15583|gene14876|gene9121|gene12980|gene15218	11	gene413|gene28433|gene4765|gene1828|gene22874	5	http://amigo.geneontology.org/amigo/term/GO:0004860	no
5'-3' exodeoxyribonuclease activity	GO:0035312	0.181791	0.551247	--	6	gene24886|gene16660	2	gene16660|gene24886	2	--	0	http://amigo.geneontology.org/amigo/term/GO:0035312	no
neutral L-amino acid secondary active transmembrane transporter activity	GO:0005294	0.181791	0.551247	--	6	gene29010|gene22626	2	gene29010	1	gene22626	1	http://amigo.geneontology.org/amigo/term/GO:0005294	no
rDNA binding	GO:0000182	0.233245	0.551247	--	7	gene13035|gene12861	2	gene13035|gene12861	2	--	0	http://amigo.geneontology.org/amigo/term/GO:0000182	no
siRNA binding	GO:0035197	0.233245	0.551247	--	7	gene25394|gene27988	2	gene25394	1	gene27988	1	http://amigo.geneontology.org/amigo/term/GO:0035197	no
endothelial differentiation G-protein coupled receptor binding	GO:0031753	0.246364	0.551247	--	2	gene24441	1	--	0	gene24441	1	http://amigo.geneontology.org/amigo/term/GO:0031753	no
coenzyme A transmembrane transporter activity	GO:0015228	0.246364	0.551247	--	2	gene8747	1	gene8747	1	--	0	http://amigo.geneontology.org/amigo/term/GO:0015228	no
interleukin-1, Type I, activating receptor activity	GO:0004909	0.246364	0.551247	GO:0019967	2	gene6044	1	gene6044	1	--	0	http://amigo.geneontology.org/amigo/term/GO:0004909	no
phosphatidylinositol-3,4-bisphosphate binding	GO:0043325	0.177402	0.551247	--	17	gene26102|gene9905|gene16516|gene5537	4	gene9905|gene5537	2	gene16516|gene26102	2	http://amigo.geneontology.org/amigo/term/GO:0043325	no
pyrimidine-specific mismatch base pair DNA N-glycosylase activity	GO:0008263	0.246364	0.551247	--	2	gene22663	1	--	0	gene22663	1	http://amigo.geneontology.org/amigo/term/GO:0008263	no
CTPase activity	GO:0043273	0.246364	0.551247	--	2	gene27455	1	gene27455	1	--	0	http://amigo.geneontology.org/amigo/term/GO:0043273	no
interleukin-33 receptor activity	GO:0002114	0.246364	0.551247	--	2	gene6042	1	gene6042	1	--	0	http://amigo.geneontology.org/amigo/term/GO:0002114	no
protease binding	GO:0002020	0.190334	0.551247	--	49	gene17015|gene11778|gene20508|gene12898|gene1154|gene24116|gene4052|gene692|gene4876	9	gene20508|gene11778|gene17015|gene12898|gene692	5	gene24116|gene4876|gene4052|gene1154	4	http://amigo.geneontology.org/amigo/term/GO:0002020	no
glucuronyl-galactosyl-proteoglycan 4-alpha-N-acetylglucosaminyltransferase activity	GO:0001888	0.246364	0.551247	--	2	gene3688	1	gene3688	1	--	0	http://amigo.geneontology.org/amigo/term/GO:0001888	no
extracellular matrix binding	GO:0050840	0.181672	0.551247	--	42	gene6865|gene28|gene11637|gene1154|gene24124|gene9771|gene5202|gene836	8	gene5202|gene9771|gene6865|gene24124	4	gene11637|gene836|gene28|gene1154	4	http://amigo.geneontology.org/amigo/term/GO:0050840	no
pyridoxal phosphate binding	GO:0030170	0.22883	0.551247	--	58	gene29178|gene725|gene607|gene25801|gene5130|gene21014|gene17654|gene19809|gene6347|gene6707	10	gene5130|gene607|gene6347|gene17654|gene19809|gene21014|gene6707|gene29178	8	gene725|gene25801	2	http://amigo.geneontology.org/amigo/term/GO:0030170	no
macrophage colony-stimulating factor receptor binding	GO:0005157	0.246364	0.551247	--	2	gene17456	1	--	0	gene17456	1	http://amigo.geneontology.org/amigo/term/GO:0005157	no
glyoxylate reductase (NADP) activity	GO:0030267	0.246364	0.551247	--	2	gene25074	1	gene25074	1	--	0	http://amigo.geneontology.org/amigo/term/GO:0030267	no
phosphatidylserine binding	GO:0001786	0.174913	0.551247	--	29	gene24512|gene17208|gene14151|gene28614|gene17295|gene20192	6	gene24512|gene14151|gene20192|gene17208|gene28614	5	gene17295	1	http://amigo.geneontology.org/amigo/term/GO:0001786	no
prostaglandin J receptor activity	GO:0001785	0.246364	0.551247	--	2	gene11768	1	gene11768	1	--	0	http://amigo.geneontology.org/amigo/term/GO:0001785	no
heparanase activity	GO:0030305	0.246364	0.551247	--	2	gene10922	1	gene10922	1	--	0	http://amigo.geneontology.org/amigo/term/GO:0030305	no
divalent inorganic cation transmembrane transporter activity	GO:0072509	0.227029	0.551247	--	25	gene20224|gene6747|gene11453|gene6416|gene4284	5	gene6416|gene11453|gene20224|gene6747	4	gene4284	1	http://amigo.geneontology.org/amigo/term/GO:0072509	no
insulin receptor binding	GO:0005158	0.240485	0.551247	--	13	gene25602|gene9436|gene14116	3	gene14116|gene25602	2	gene9436	1	http://amigo.geneontology.org/amigo/term/GO:0005158	no
prostaglandin D receptor activity	GO:0004956	0.246364	0.551247	--	2	gene11768	1	gene11768	1	--	0	http://amigo.geneontology.org/amigo/term/GO:0004956	no
secondary active sulfate transmembrane transporter activity	GO:0008271	0.240485	0.551247	--	13	gene13572|gene6690|gene15666	3	gene6690|gene13572	2	gene15666	1	http://amigo.geneontology.org/amigo/term/GO:0008271	no
cupric ion binding	GO:1903135	0.246364	0.551247	--	2	gene16023	1	--	0	gene16023	1	http://amigo.geneontology.org/amigo/term/GO:1903135	no
DNA (cytosine-5-)-methyltransferase activity, acting on CpG substrates	GO:0051718	0.246364	0.551247	--	2	gene5413	1	gene5413	1	--	0	http://amigo.geneontology.org/amigo/term/GO:0051718	no
L-cystine L-cysteine-lyase (deaminating)	GO:0044540	0.246364	0.551247	--	2	gene607	1	gene607	1	--	0	http://amigo.geneontology.org/amigo/term/GO:0044540	no
IgG binding	GO:0019864	0.246364	0.551247	--	2	gene18517	1	--	0	gene18517	1	http://amigo.geneontology.org/amigo/term/GO:0019864	no
interleukin-6 receptor binding	GO:0005138	0.246364	0.551247	--	2	gene5309	1	--	0	gene5309	1	http://amigo.geneontology.org/amigo/term/GO:0005138	no
steroid hormone receptor activity	GO:0003707	0.245416	0.551247	--	59	gene27137|gene22787|gene18554|gene22681|gene12043|gene8821|gene10194|gene16425|gene6389|gene27669	10	gene16425|gene22787|gene18554|gene22681|gene27137|gene12043|gene6389|gene8821|gene10194	9	gene27669	1	http://amigo.geneontology.org/amigo/term/GO:0003707	no
methenyltetrahydrofolate cyclohydrolase activity	GO:0004477	0.181791	0.551247	--	6	gene5994|gene10835	2	gene5994|gene10835	2	--	0	http://amigo.geneontology.org/amigo/term/GO:0004477	no
acyl carnitine transmembrane transporter activity	GO:0015227	0.246364	0.551247	--	2	gene22546	1	gene22546	1	--	0	http://amigo.geneontology.org/amigo/term/GO:0015227	no
transcription factor activity, RNA polymerase II distal enhancer sequence-specific binding	GO:0003705	0.223372	0.551247	--	78	gene13240|gene3963|gene5726|gene27908|gene17923|gene6701|gene25695|gene16425|gene16782|gene19250|gene3953|gene23673|gene23753	13	gene16425|gene5726|gene17923|gene3953|gene23673|gene13240|gene6701	7	gene23753|gene19250|gene16782|gene3963|gene27908|gene25695	6	http://amigo.geneontology.org/amigo/term/GO:0003705	no
D5 dopamine receptor binding	GO:0031752	0.246364	0.551247	--	2	gene26336	1	gene26336	1	--	0	http://amigo.geneontology.org/amigo/term/GO:0031752	no
methylenetetrahydrofolate dehydrogenase (NAD+) activity	GO:0004487	0.181791	0.551247	--	6	gene5994|gene10835	2	gene5994|gene10835	2	--	0	http://amigo.geneontology.org/amigo/term/GO:0004487	no
AMP transmembrane transporter activity	GO:0080122	0.246364	0.551247	--	2	gene8747	1	gene8747	1	--	0	http://amigo.geneontology.org/amigo/term/GO:0080122	no
Ral guanyl-nucleotide exchange factor activity	GO:0008321	0.233245	0.551247	GO:0016220	7	gene9147|gene5183	2	gene5183|gene9147	2	--	0	http://amigo.geneontology.org/amigo/term/GO:0008321	no
protein transmembrane transporter activity	GO:0008320	0.205805	0.551247	--	18	gene26477|gene18353|gene17870|gene27597	4	gene18353|gene27597	2	gene26477|gene17870	2	http://amigo.geneontology.org/amigo/term/GO:0008320	no
satellite DNA binding	GO:0003696	0.181791	0.551247	--	6	gene22663|gene25394	2	gene25394	1	gene22663	1	http://amigo.geneontology.org/amigo/term/GO:0003696	no
C-X-C chemokine binding	GO:0019958	0.246364	0.551247	--	2	gene76	1	gene76	1	--	0	http://amigo.geneontology.org/amigo/term/GO:0019958	no
interferon binding	GO:0019961	0.246364	0.551247	--	2	gene16193	1	gene16193	1	--	0	http://amigo.geneontology.org/amigo/term/GO:0019961	no
protein serine/threonine kinase activator activity	GO:0043539	0.240485	0.551247	--	13	gene1325|gene11226|gene15273	3	gene1325|gene11226	2	gene15273	1	http://amigo.geneontology.org/amigo/term/GO:0043539	no
methylenetetrahydrofolate dehydrogenase (NADP+) activity	GO:0004488	0.181791	0.551247	--	6	gene5994|gene10835	2	gene5994|gene10835	2	--	0	http://amigo.geneontology.org/amigo/term/GO:0004488	no
hemoglobin binding	GO:0030492	0.246364	0.551247	--	2	gene17930	1	--	0	gene17930	1	http://amigo.geneontology.org/amigo/term/GO:0030492	no
iron-responsive element binding	GO:0030350	0.246364	0.551247	--	2	gene21579	1	gene21579	1	--	0	http://amigo.geneontology.org/amigo/term/GO:0030350	no
lipid kinase activity	GO:0001727	0.181791	0.551247	--	6	gene7648|gene18466	2	gene7648	1	gene18466	1	http://amigo.geneontology.org/amigo/term/GO:0001727	no
ceramide kinase activity	GO:0001729	0.246364	0.551247	--	2	gene7648	1	gene7648	1	--	0	http://amigo.geneontology.org/amigo/term/GO:0001729	no
medium-chain acyl-CoA hydrolase activity	GO:0052815	0.246364	0.551247	--	2	gene17359	1	--	0	gene17359	1	http://amigo.geneontology.org/amigo/term/GO:0052815	no
ubiquitin binding	GO:0043130	0.202288	0.551247	--	63	gene2861|gene51|gene13036|gene20965|gene12898|gene7941|gene412|gene1325|gene3159|gene692|gene28262	11	gene13036|gene51|gene1325|gene692|gene12898|gene20965|gene3159|gene7941	8	gene412|gene28262|gene2861	3	http://amigo.geneontology.org/amigo/term/GO:0043130	no
alkali metal ion binding	GO:0031420	0.205805	0.551247	--	18	gene15897|gene10555|gene19721|gene45	4	gene19721|gene15897	2	gene45|gene10555	2	http://amigo.geneontology.org/amigo/term/GO:0031420	no
mitogen-activated protein kinase kinase binding	GO:0031434	0.233245	0.551247	--	7	gene5275|gene25983	2	gene25983|gene5275	2	--	0	http://amigo.geneontology.org/amigo/term/GO:0031434	no
R-SMAD binding	GO:0070412	0.203679	0.551247	--	12	gene11246|gene20410|gene9252	3	gene20410|gene11246	2	gene9252	1	http://amigo.geneontology.org/amigo/term/GO:0070412	no
alpha-L-fucosidase activity	GO:0004560	0.246364	0.551247	--	2	gene4827	1	--	0	gene4827	1	http://amigo.geneontology.org/amigo/term/GO:0004560	no
mitogen-activated protein kinase kinase kinase binding	GO:0031435	0.203679	0.551247	--	12	gene5275|gene24370|gene17941	3	gene24370|gene5275	2	gene17941	1	http://amigo.geneontology.org/amigo/term/GO:0031435	no
ribosome binding	GO:0043022	0.181906	0.551247	GO:0030376	55	gene20691|gene22721|gene23157|gene20896|gene24485|gene14582|gene20164|gene27988|gene18152|gene21051	10	gene18152|gene20691|gene21051|gene22721|gene20896|gene24485|gene23157	7	gene27988|gene14582|gene20164	3	http://amigo.geneontology.org/amigo/term/GO:0043022	no
ATP-dependent protein binding	GO:0043008	0.246364	0.551247	--	2	gene7499	1	--	0	gene7499	1	http://amigo.geneontology.org/amigo/term/GO:0043008	no
polyubiquitin modification-dependent protein binding	GO:0031593	0.199162	0.551247	--	43	gene14478|gene13036|gene15675|gene12796|gene4182|gene23157|gene5474|gene1925	8	gene13036|gene15675|gene12796|gene23157|gene1925	5	gene4182|gene5474|gene14478	3	http://amigo.geneontology.org/amigo/term/GO:0031593	no
poly-purine tract binding	GO:0070717	0.177921	0.551247	--	23	gene12627|gene27455|gene27988|gene5745|gene27002	5	gene27455|gene27002|gene5745|gene12627	4	gene27988	1	http://amigo.geneontology.org/amigo/term/GO:0070717	no
tumor necrosis factor receptor binding	GO:0005164	0.233245	0.551247	--	7	gene2845|gene14417	2	gene14417|gene2845	2	--	0	http://amigo.geneontology.org/amigo/term/GO:0005164	no
UFM1 hydrolase activity	GO:0071567	0.246364	0.551247	--	2	gene26198	1	--	0	gene26198	1	http://amigo.geneontology.org/amigo/term/GO:0071567	no
RNA ligase activity	GO:0008452	0.246364	0.551247	--	2	gene12823	1	gene12823	1	--	0	http://amigo.geneontology.org/amigo/term/GO:0008452	no
phosphatidylinositol-3,4-bisphosphate 5-kinase activity	GO:0052812	0.246364	0.551247	--	2	gene1188	1	gene1188	1	--	0	http://amigo.geneontology.org/amigo/term/GO:0052812	no
ubiquitin-specific protease binding	GO:1990381	0.233245	0.551247	--	7	gene20508|gene12898	2	gene20508|gene12898	2	--	0	http://amigo.geneontology.org/amigo/term/GO:1990381	no
Arp2/3 complex binding	GO:0071933	0.233245	0.551247	--	7	gene21490|gene7496	2	gene7496	1	gene21490	1	http://amigo.geneontology.org/amigo/term/GO:0071933	no
phosphatidyltransferase activity	GO:0030572	0.246364	0.551247	--	2	gene16882	1	gene16882	1	--	0	http://amigo.geneontology.org/amigo/term/GO:0030572	no
potassium ion binding	GO:0030955	0.240485	0.551247	--	13	gene45|gene15897|gene19721	3	gene19721|gene15897	2	gene45	1	http://amigo.geneontology.org/amigo/term/GO:0030955	no
translation factor activity, RNA binding	GO:0008135	0.218525	0.551247	--	168	gene27338|gene20896|gene20164|gene9804|gene10459|gene337|gene20811|gene19738|gene2859|gene22005|gene24901|gene24929|gene15678|gene22717|gene18152|gene1976|gene29246|gene24395|gene5750|gene2181|gene21051|gene13987|gene26108|gene22162|gene20905|gene23699	26	gene24929|gene29246|gene5750|gene19738|gene15678|gene9804|gene21051|gene18152|gene13987|gene10459|gene1976|gene22717|gene23699|gene22162|gene20905|gene20896|gene26108|gene22005	18	gene24901|gene2859|gene337|gene20811|gene20164|gene27338|gene2181|gene24395	8	http://amigo.geneontology.org/amigo/term/GO:0008135	no
type I activin receptor binding	GO:0070698	0.246364	0.551247	--	2	gene11246	1	gene11246	1	--	0	http://amigo.geneontology.org/amigo/term/GO:0070698	no
WD40-repeat domain binding	GO:0071987	0.246364	0.551247	--	2	gene23001	1	gene23001	1	--	0	http://amigo.geneontology.org/amigo/term/GO:0071987	no
leukotriene B4 receptor activity	GO:0001632	0.246364	0.551247	--	2	gene11324	1	--	0	gene11324	1	http://amigo.geneontology.org/amigo/term/GO:0001632	no
U1 snRNA binding	GO:0030619	0.233245	0.551247	--	7	gene14478|gene18228	2	gene18228	1	gene14478	1	http://amigo.geneontology.org/amigo/term/GO:0030619	no
acetylcholine receptor regulator activity	GO:0030548	0.246364	0.551247	--	2	gene8609	1	gene8609	1	--	0	http://amigo.geneontology.org/amigo/term/GO:0030548	no
deoxyribonuclease II activity	GO:0004531	0.246364	0.551247	--	2	gene9012	1	gene9012	1	--	0	http://amigo.geneontology.org/amigo/term/GO:0004531	no
oxysterol binding	GO:0008142	0.181791	0.551247	--	6	gene24512|gene28614	2	gene24512|gene28614	2	--	0	http://amigo.geneontology.org/amigo/term/GO:0008142	no
exoribonuclease activity	GO:0004532	0.201972	0.551247	--	24	gene10046|gene5745|gene6742|gene26960|gene15976	5	gene26960|gene10046|gene5745	3	gene6742|gene15976	2	http://amigo.geneontology.org/amigo/term/GO:0004532	no
3'-5' DNA helicase activity	GO:0043138	0.203679	0.551247	--	12	gene21296|gene15491|gene16960	3	gene21296|gene15491	2	gene16960	1	http://amigo.geneontology.org/amigo/term/GO:0043138	no
beta-catenin destruction complex binding	GO:1904713	0.246364	0.551247	--	2	gene27490	1	gene27490	1	--	0	http://amigo.geneontology.org/amigo/term/GO:1904713	no
coreceptor activity involved in canonical Wnt signaling pathway	GO:1904928	0.246364	0.551247	--	2	gene7229	1	gene7229	1	--	0	http://amigo.geneontology.org/amigo/term/GO:1904928	no
1-phosphatidylinositol-5-kinase activity	GO:0052810	0.246364	0.551247	--	2	gene1188	1	gene1188	1	--	0	http://amigo.geneontology.org/amigo/term/GO:0052810	no
transmembrane receptor protein tyrosine kinase activity	GO:0004714	0.250322	0.559496	--	73	gene8006|gene14676|gene23193|gene2208|gene8469|gene11074|gene4431|gene11086|gene8493|gene12579|gene4849|gene15003	12	gene15003|gene12579|gene11074|gene11086|gene8493|gene8006|gene23193|gene4849|gene4431	9	gene8469|gene14676|gene2208	3	http://amigo.geneontology.org/amigo/term/GO:0004714	no
hydrolase activity, hydrolyzing N-glycosyl compounds	GO:0016799	0.252927	0.564707	--	26	gene22663|gene22239|gene3713|gene21614|gene2006	5	gene22239|gene3713|gene21614|gene2006	4	gene22663	1	http://amigo.geneontology.org/amigo/term/GO:0016799	no
neurotransmitter transporter activity	GO:0005326	0.255282	0.569347	--	46	gene898|gene10019|gene29010|gene3980|gene14443|gene10020|gene10022|gene22626	8	gene29010|gene10019|gene10022	3	gene14443|gene3980|gene22626|gene10020|gene898	5	http://amigo.geneontology.org/amigo/term/GO:0005326	no
protein domain specific binding	GO:0019904	0.260093	0.579451	--	360	gene12537|gene12072|gene26924|gene22517|gene28343|gene27766|gene20318|gene8131|gene21699|gene4876|gene19715|gene23025|gene6312|gene12092|gene16137|gene26575|gene19616|gene9378|gene18887|gene23001|gene7849|gene24800|gene15197|gene3130|gene14417|gene12742|gene5275|gene25394|gene1342|gene5309|gene14686|gene25042|gene19091|gene8488|gene26335|gene13563|gene9744|gene18566|gene25766|gene14994|gene22659|…	52	gene9378|gene8488|gene17840|gene22517|gene4560|gene19715|gene6520|gene26335|gene27766|gene5275|gene22642|gene12537|gene13563|gene12092|gene3130|gene14417|gene6312|gene24800|gene11081|gene26575|gene13385|gene19091|gene22659|gene14686|gene25394|gene18887|gene26924|gene12898|gene15197|gene9744|gene23001	31	gene4876|gene25766|gene12072|gene22116|gene14994|gene8131|gene7849|gene6777|gene22725|gene28262|gene12742|gene23025|gene28343|gene1342|gene5309|gene19616|gene25042|gene18566|gene21699|gene20318|gene16137	21	http://amigo.geneontology.org/amigo/term/GO:0019904	no
vitamin binding	GO:0019842	0.26266	0.584539	--	137	gene20081|gene15955|gene725|gene607|gene25801|gene16646|gene5130|gene2783|gene17654|gene19615|gene20900|gene22543|gene8888|gene29178|gene21014|gene19809|gene18231|gene266|gene2712|gene6347|gene6707	21	gene5130|gene607|gene2712|gene21014|gene16646|gene6347|gene17654|gene19809|gene18231|gene19615|gene266|gene6707|gene20900|gene29178	14	gene725|gene22543|gene2783|gene8888|gene15955|gene25801|gene20081	7	http://amigo.geneontology.org/amigo/term/GO:0019842	no
quinone binding	GO:0048038	0.263632	0.58607	--	33	gene29233|gene1555|gene19048|gene9698|gene5398|gene26071	6	gene9698|gene1555|gene5398|gene29233	4	gene19048|gene26071	2	http://amigo.geneontology.org/amigo/term/GO:0048038	no
gamma-tubulin binding	GO:0043015	0.265904	0.587324	--	20	gene13943|gene5971|gene18250|gene14338	4	gene14338|gene13943|gene5971|gene18250	4	--	0	http://amigo.geneontology.org/amigo/term/GO:0043015	no
cyclin binding	GO:0030332	0.265904	0.587324	--	20	gene17594|gene11068|gene9902|gene7724	4	gene7724|gene17594|gene11068|gene9902	4	--	0	http://amigo.geneontology.org/amigo/term/GO:0030332	no
enhancer sequence-specific DNA binding	GO:0001158	0.265659	0.587324	--	74	gene5726|gene11443|gene26995|gene3733|gene8821|gene15034|gene12147|gene16425|gene16782|gene3953|gene24800|gene23673	12	gene26995|gene16425|gene12147|gene24800|gene5726|gene3953|gene23673|gene8821|gene11443	9	gene3733|gene16782|gene15034	3	http://amigo.geneontology.org/amigo/term/GO:0001158	no
aldehyde dehydrogenase (NAD) activity	GO:0004029	0.265904	0.587324	--	20	gene18512|gene21333|gene24469|gene21045	4	gene21045|gene18512	2	gene21333|gene24469	2	http://amigo.geneontology.org/amigo/term/GO:0004029	no
poly(U) RNA binding	GO:0008266	0.265904	0.587324	--	20	gene5745|gene11443|gene27988|gene26995	4	gene26995|gene5745|gene11443	3	gene27988	1	http://amigo.geneontology.org/amigo/term/GO:0008266	no
FAD binding	GO:0071949	0.265904	0.587324	--	20	gene7594|gene12162|gene7468|gene12637	4	gene7468|gene12637|gene7594	3	gene12162	1	http://amigo.geneontology.org/amigo/term/GO:0071949	no
virus receptor activity	GO:0001618	0.270502	0.594299	--	40	gene14676|gene13022|gene14103|gene27255|gene16683|gene2005|gene22026	7	gene2005|gene14103|gene22026|gene16683	4	gene27255|gene13022|gene14676	3	http://amigo.geneontology.org/amigo/term/GO:0001618	no
hijacked molecular function	GO:0104005	0.270502	0.594299	--	40	gene14676|gene13022|gene27255|gene14103|gene16683|gene2005|gene22026	7	gene2005|gene14103|gene22026|gene16683	4	gene27255|gene13022|gene14676	3	http://amigo.geneontology.org/amigo/term/GO:0104005	no
adenylyltransferase activity	GO:0070566	0.270502	0.594299	--	40	gene11202|gene5727|gene17422|gene2537|gene21026|gene15118|gene1326	7	gene15118|gene2537|gene17422	3	gene21026|gene11202|gene5727|gene1326	4	http://amigo.geneontology.org/amigo/term/GO:0070566	no
phosphatidylinositol 3-kinase activity	GO:0035004	0.270502	0.594299	--	40	gene6760|gene19218|gene11074|gene8782|gene4431|gene2005|gene15003	7	gene6760|gene2005|gene15003|gene11074|gene4431	5	gene19218|gene8782	2	http://amigo.geneontology.org/amigo/term/GO:0035004	no
lyase activity	GO:0016829	0.269709	0.594299	--	202	gene6347|gene725|gene607|gene5130|gene21614|gene16023|gene21243|gene15420|gene24789|gene22674|gene16280|gene23820|gene7361|gene25568|gene3713|gene25975|gene23751|gene2783|gene25801|gene19056|gene5321|gene4828|gene21621|gene21014|gene27519|gene340|gene25415|gene14120|gene3353|gene7540	30	gene5130|gene6347|gene21614|gene16280|gene607|gene23751|gene23820|gene21014|gene3353|gene7540|gene3713|gene21243|gene5321|gene22674|gene24789	15	gene725|gene16023|gene25415|gene19056|gene2783|gene15420|gene25568|gene4828|gene25801|gene27519|gene25975|gene340|gene7361|gene14120|gene21621	15	http://amigo.geneontology.org/amigo/term/GO:0016829	no
carboxy-lyase activity	GO:0016831	0.274999	0.603535	--	47	gene340|gene25801|gene5321|gene23820|gene21621|gene25568|gene21243|gene6347	8	gene6347|gene21243|gene5321|gene23820	4	gene25801|gene25568|gene21621|gene340	4	http://amigo.geneontology.org/amigo/term/GO:0016831	no
1-acylglycerol-3-phosphate O-acyltransferase activity	GO:0003841	0.278249	0.606154	GO:0004469	14	gene22205|gene5029|gene20564	3	gene20564|gene5029|gene22205	3	--	0	http://amigo.geneontology.org/amigo/term/GO:0003841	no
phospholipase activator activity	GO:0016004	0.278249	0.606154	--	14	gene27217|gene25602|gene3636	3	gene3636|gene25602|gene27217	3	--	0	http://amigo.geneontology.org/amigo/term/GO:0016004	no
phospholipase binding	GO:0043274	0.278249	0.606154	--	14	gene27217|gene22872|gene12898	3	gene22872|gene12898|gene27217	3	--	0	http://amigo.geneontology.org/amigo/term/GO:0043274	no
ubiquitin-like protein-specific protease activity	GO:0019783	0.277726	0.606154	--	117	gene12733|gene21822|gene26581|gene1551|gene21295|gene12317|gene548|gene13987|gene6659|gene2195|gene16622|gene6513|gene23869|gene5103|gene26198|gene107|gene27572|gene13574	18	gene13574|gene6659|gene2195|gene21822|gene26581|gene13987|gene6513|gene5103|gene21295|gene548|gene23869|gene12317|gene1551	13	gene26198|gene27572|gene12733|gene107|gene16622	5	http://amigo.geneontology.org/amigo/term/GO:0019783	no
ubiquitin-protein transferase activator activity	GO:0097027	0.278249	0.606154	--	14	gene15402|gene17384|gene9328	3	gene17384|gene15402	2	gene9328	1	http://amigo.geneontology.org/amigo/term/GO:0097027	no
histone demethylase activity (H3-K9 specific)	GO:0032454	0.278249	0.606154	--	14	gene3521|gene5644|gene3236	3	gene5644	1	gene3236|gene3521	2	http://amigo.geneontology.org/amigo/term/GO:0032454	no
cAMP response element binding	GO:0035497	0.278249	0.606154	--	14	gene19833|gene3953|gene11835	3	gene19833|gene3953	2	gene11835	1	http://amigo.geneontology.org/amigo/term/GO:0035497	no
estrogen receptor binding	GO:0030331	0.2795	0.608237	--	27	gene15585|gene17187|gene14994|gene11778|gene7507	5	gene15585|gene7507|gene11778	3	gene17187|gene14994	2	http://amigo.geneontology.org/amigo/term/GO:0030331	no
double-stranded RNA binding	GO:0003725	0.280822	0.61047	--	68	gene26594|gene9486|gene3911|gene21302|gene21026|gene5905|gene27988|gene4048|gene13518|gene2408|gene26926	11	gene2408|gene4048|gene26594|gene21302|gene9486	5	gene3911|gene5905|gene21026|gene27988|gene26926|gene13518	6	http://amigo.geneontology.org/amigo/term/GO:0003725	no
glucuronosyl-N-acetylgalactosaminyl-proteoglycan 4-beta-N-acetylgalactosaminyltransferase activity	GO:0047238	0.285362	0.610687	--	8	gene9396|gene20755	2	gene20755|gene9396	2	--	0	http://amigo.geneontology.org/amigo/term/GO:0047238	no
serine transmembrane transporter activity	GO:0022889	0.285362	0.610687	--	8	gene12396|gene5553	2	gene5553|gene12396	2	--	0	http://amigo.geneontology.org/amigo/term/GO:0022889	no
translation termination factor activity	GO:0008079	0.285362	0.610687	--	8	gene9804|gene20896	2	gene9804|gene20896	2	--	0	http://amigo.geneontology.org/amigo/term/GO:0008079	no
sphingosine-1-phosphate receptor activity	GO:0038036	0.285362	0.610687	--	8	gene9103|gene18466	2	gene9103	1	gene18466	1	http://amigo.geneontology.org/amigo/term/GO:0038036	no
microtubule binding	GO:0008017	0.283762	0.610687	--	146	gene17266|gene5486|gene5050|gene5152|gene21497|gene21490|gene16430|gene16691|gene27988|gene11709|gene2232|gene12092|gene7386|gene2852|gene21154|gene1364|gene14501|gene27108|gene26458|gene16862|gene17774|gene7735	22	gene12092|gene16430|gene21154|gene2852|gene7735|gene5486|gene17266|gene1364|gene11709|gene5050|gene5152|gene16691|gene26458|gene7386	14	gene27108|gene17774|gene27988|gene16862|gene21490|gene21497|gene2232|gene14501	8	http://amigo.geneontology.org/amigo/term/GO:0008017	no
phosphotyrosine residue binding	GO:0001784	0.285362	0.610687	--	8	gene1776|gene4800	2	gene1776	1	gene4800	1	http://amigo.geneontology.org/amigo/term/GO:0001784	no
transcriptional repressor activity, RNA polymerase II distal enhancer sequence-specific binding	GO:0001206	0.285362	0.610687	--	8	gene16782|gene23673	2	gene23673	1	gene16782	1	http://amigo.geneontology.org/amigo/term/GO:0001206	no
malate dehydrogenase activity	GO:0016615	0.285362	0.610687	--	8	gene23820|gene26143	2	gene23820	1	gene26143	1	http://amigo.geneontology.org/amigo/term/GO:0016615	no
neurexin family protein binding	GO:0042043	0.285362	0.610687	GO:0019963	8	gene27702|gene28314	2	--	0	gene28314|gene27702	2	http://amigo.geneontology.org/amigo/term/GO:0042043	no
cyclohydrolase activity	GO:0019238	0.285362	0.610687	--	8	gene5994|gene10835	2	gene5994|gene10835	2	--	0	http://amigo.geneontology.org/amigo/term/GO:0019238	no
G-protein alpha-subunit binding	GO:0001965	0.285362	0.610687	--	8	gene15735|gene6964	2	--	0	gene6964|gene15735	2	http://amigo.geneontology.org/amigo/term/GO:0001965	no
L-serine transmembrane transporter activity	GO:0015194	0.285362	0.610687	GO:0015511|GO:1905361	8	gene12396|gene5553	2	gene5553|gene12396	2	--	0	http://amigo.geneontology.org/amigo/term/GO:0015194	no
oxidoreductase activity, oxidizing metal ions, NAD or NADP as acceptor	GO:0016723	0.285362	0.610687	--	8	gene20518|gene4229	2	gene4229|gene20518	2	--	0	http://amigo.geneontology.org/amigo/term/GO:0016723	no
translation release factor activity	GO:0003747	0.285362	0.610687	GO:0003748|GO:0003749	8	gene9804|gene20896	2	gene9804|gene20896	2	--	0	http://amigo.geneontology.org/amigo/term/GO:0003747	no
quaternary ammonium group transmembrane transporter activity	GO:0015651	0.285362	0.610687	GO:0015202	8	gene22546|gene9378	2	gene22546|gene9378	2	--	0	http://amigo.geneontology.org/amigo/term/GO:0015651	no
ribonucleoside binding	GO:0032549	0.289625	0.619167	--	511	gene14809|gene5152|gene15207|gene8812|gene27338|gene23207|gene17018|gene10723|gene22522|gene8595|gene8594|gene8614|gene15366|gene20318|gene10728|gene21699|gene15344|gene24438|gene20811|gene15124|gene22492|gene28259|gene6155|gene8050|gene20243|gene23779|gene2859|gene5420|gene22005|gene24901|gene22717|gene2019|gene15123|gene11219|gene29245|gene18432|gene1976|gene15663|gene17107|gene4943|gene5047|ge…	72	gene21999|gene25300|gene20925|gene14826|gene23207|gene5047|gene5943|gene10723|gene2806|gene17018|gene26336|gene6155|gene22005|gene25047|gene22422|gene5750|gene24331|gene11219|gene20243|gene1976|gene15124|gene8595|gene27524|gene2128|gene8614|gene15099|gene8581|gene18432|gene22522|gene5152|gene8812|gene29245|gene6468|gene7810|gene23779|gene28259|gene10728|gene15953|gene7690|gene22717|gene5420|gene1…	49	gene14809|gene22492|gene27338|gene15663|gene20318|gene8050|gene3392|gene5887|gene8594|gene10871|gene24901|gene4943|gene2859|gene20811|gene18414|gene21699|gene5714|gene28156|gene19002|gene8586|gene15366|gene24438|gene15344	23	http://amigo.geneontology.org/amigo/term/GO:0032549	no
organic anion transmembrane transporter activity	GO:0008514	0.29131	0.622124	--	226	gene13022|gene4589|gene28678|gene15363|gene27882|gene13572|gene17887|gene19663|gene898|gene10019|gene15905|gene19615|gene10020|gene10022|gene6530|gene12396|gene18680|gene2712|gene15666|gene22995|gene6690|gene17007|gene8747|gene11058|gene26531|gene13623|gene5970|gene29010|gene3980|gene22626|gene11364|gene17625|gene5553	33	gene17887|gene2712|gene22995|gene12396|gene29010|gene8747|gene13572|gene19615|gene17007|gene13623|gene27882|gene10019|gene19663|gene10022|gene6690|gene18680|gene15905|gene5553|gene11058|gene26531	20	gene17625|gene5970|gene13022|gene15666|gene22626|gene11364|gene898|gene4589|gene28678|gene10020|gene15363|gene3980|gene6530	13	http://amigo.geneontology.org/amigo/term/GO:0008514	no
vitamin transmembrane transporter activity	GO:0090482	0.297064	0.624873	GO:0051183	21	gene15905|gene13022|gene19615|gene2712	4	gene19615|gene2712|gene15905	3	gene13022	1	http://amigo.geneontology.org/amigo/term/GO:0090482	no
tumor necrosis factor-activated receptor activity	GO:0005031	0.297064	0.624873	GO:0005032|GO:0005033	21	gene22591|gene24635|gene16038|gene13890	4	gene13890	1	gene16038|gene22591|gene24635	3	http://amigo.geneontology.org/amigo/term/GO:0005031	no
polysaccharide binding	GO:0030247	0.297064	0.624873	--	21	gene804|gene10864|gene13625|gene16874	4	gene16874|gene804|gene10864	3	gene13625	1	http://amigo.geneontology.org/amigo/term/GO:0030247	no
carboxylic acid transmembrane transporter activity	GO:0046943	0.297407	0.624873	--	176	gene27882|gene28678|gene15363|gene4589|gene13572|gene17887|gene19663|gene898|gene15905|gene19615|gene10020|gene10022|gene6530|gene12396|gene18680|gene2712|gene15666|gene6690|gene5970|gene26531|gene13623|gene29010|gene10019|gene3980|gene22626|gene5553	26	gene17887|gene2712|gene12396|gene29010|gene13572|gene19615|gene13623|gene27882|gene10019|gene19663|gene10022|gene6690|gene18680|gene15905|gene5553|gene26531	16	gene28678|gene5970|gene15666|gene22626|gene898|gene4589|gene6530|gene15363|gene3980|gene10020	10	http://amigo.geneontology.org/amigo/term/GO:0046943	no
pattern binding	GO:0001871	0.297064	0.624873	--	21	gene804|gene10864|gene13625|gene16874	4	gene16874|gene804|gene10864	3	gene13625	1	http://amigo.geneontology.org/amigo/term/GO:0001871	no
death receptor activity	GO:0005035	0.297064	0.624873	--	21	gene22591|gene24635|gene16038|gene13890	4	gene13890	1	gene16038|gene22591|gene24635	3	http://amigo.geneontology.org/amigo/term/GO:0005035	no
oxidoreductase activity, acting on the aldehyde or oxo group of donors	GO:0016903	0.296713	0.624873	--	55	gene21333|gene7386|gene18512|gene19774|gene24469|gene27306|gene18247|gene22360|gene21045	9	gene18512|gene21045|gene19774|gene22360|gene18247|gene7386	6	gene27306|gene21333|gene24469	3	http://amigo.geneontology.org/amigo/term/GO:0016903	no
retinoic acid receptor binding	GO:0042974	0.297064	0.624873	--	21	gene17187|gene14994|gene22787|gene17131	4	gene22787|gene17131	2	gene17187|gene14994	2	http://amigo.geneontology.org/amigo/term/GO:0042974	no
zinc ion transmembrane transporter activity	GO:0005385	0.297064	0.624873	--	21	gene11453|gene6747|gene20224|gene4284	4	gene20224|gene11453|gene6747	3	gene4284	1	http://amigo.geneontology.org/amigo/term/GO:0005385	no
rRNA methyltransferase activity	GO:0008649	0.297064	0.624873	--	21	gene1398|gene20264|gene8027|gene7354	4	gene20264|gene8027|gene7354	3	gene1398	1	http://amigo.geneontology.org/amigo/term/GO:0008649	no
transferase activity, transferring alkyl or aryl (other than methyl) groups	GO:0016765	0.297214	0.624873	GO:0016766	76	gene12419|gene607|gene631|gene15973|gene12224|gene11329|gene14772|gene7176|gene24461|gene23699|gene26480|gene27109	12	gene607|gene7176|gene23699|gene12224|gene631|gene15973|gene26480|gene24461|gene14772|gene11329	10	gene27109|gene12419	2	http://amigo.geneontology.org/amigo/term/GO:0016765	no
RNA polymerase II activating transcription factor binding	GO:0001102	0.297064	0.624873	--	21	gene8054|gene3953|gene24800|gene21004	4	gene24800|gene8054|gene3953	3	gene21004	1	http://amigo.geneontology.org/amigo/term/GO:0001102	no
inositol phosphate phosphatase activity	GO:0052745	0.297064	0.624873	--	21	gene21194|gene25042|gene3824|gene19616	4	gene3824|gene21194	2	gene19616|gene25042	2	http://amigo.geneontology.org/amigo/term/GO:0052745	no
monosaccharide binding	GO:0048029	0.297443	0.624873	--	62	gene16646|gene15955|gene6099|gene16683|gene22543|gene18231|gene20900|gene266|gene9185|gene25975	10	gene9185|gene16646|gene18231|gene6099|gene16683|gene266|gene20900	7	gene22543|gene25975|gene15955	3	http://amigo.geneontology.org/amigo/term/GO:0048029	no
catalytic activity, acting on a rRNA	GO:0140102	0.297064	0.624873	--	21	gene1398|gene20264|gene7354|gene8027	4	gene20264|gene7354|gene8027	3	gene1398	1	http://amigo.geneontology.org/amigo/term/GO:0140102	no
nucleobase-containing compound kinase activity	GO:0019205	0.295113	0.624873	--	48	gene25502|gene5080|gene22566|gene5067|gene16976|gene26335|gene955|gene10617	8	gene955|gene22566|gene10617|gene16976|gene25502|gene5080|gene26335	7	gene5067	1	http://amigo.geneontology.org/amigo/term/GO:0019205	no
thiamine transmembrane transporter activity	GO:0015234	0.345759	0.627906	GO:0015402|GO:0015403	3	gene15905	1	gene15905	1	--	0	http://amigo.geneontology.org/amigo/term/GO:0015234	no
protein-cysteine S-acyltransferase activity	GO:0019707	0.306582	0.627906	--	28	gene17850|gene4766|gene17573|gene8188|gene12853	5	gene4766|gene17573|gene8188|gene12853	4	gene17850	1	http://amigo.geneontology.org/amigo/term/GO:0019707	no
isocitrate dehydrogenase (NADP+) activity	GO:0004450	0.345759	0.627906	--	3	gene21452	1	--	0	gene21452	1	http://amigo.geneontology.org/amigo/term/GO:0004450	no
immunoglobulin receptor activity	GO:0019763	0.345759	0.627906	GO:0016489	3	gene18517	1	--	0	gene18517	1	http://amigo.geneontology.org/amigo/term/GO:0019763	no
C-5 sterol desaturase activity	GO:0000248	0.345759	0.627906	--	3	gene19182	1	gene19182	1	--	0	http://amigo.geneontology.org/amigo/term/GO:0000248	no
procollagen-lysine 5-dioxygenase activity	GO:0008475	0.345759	0.627906	--	3	gene15955	1	--	0	gene15955	1	http://amigo.geneontology.org/amigo/term/GO:0008475	no
histone kinase activity (H3-S10 specific)	GO:0035175	0.345759	0.627906	GO:0044021	3	gene24318	1	gene24318	1	--	0	http://amigo.geneontology.org/amigo/term/GO:0035175	no
L-lactate dehydrogenase activity	GO:0004459	0.337072	0.627906	--	9	gene23839|gene7139	2	gene23839|gene7139	2	--	0	http://amigo.geneontology.org/amigo/term/GO:0004459	no
tricarboxylic acid transmembrane transporter activity	GO:0015142	0.345759	0.627906	--	3	gene5970	1	--	0	gene5970	1	http://amigo.geneontology.org/amigo/term/GO:0015142	no
malate dehydrogenase (decarboxylating) (NAD+) activity	GO:0004471	0.345759	0.627906	GO:0004472|GO:0016619	3	gene23820	1	gene23820	1	--	0	http://amigo.geneontology.org/amigo/term/GO:0004471	no
ATPase binding	GO:0051117	0.314362	0.627906	--	42	gene21822|gene4355|gene3130|gene700|gene15666|gene24471|gene15344	7	gene4355|gene700|gene3130|gene21822	4	gene24471|gene15666|gene15344	3	http://amigo.geneontology.org/amigo/term/GO:0051117	no
growth hormone receptor binding	GO:0005131	0.345759	0.627906	--	3	gene9113	1	--	0	gene9113	1	http://amigo.geneontology.org/amigo/term/GO:0005131	no
Atg12 transferase activity	GO:0019777	0.345759	0.627906	--	3	gene1959	1	gene1959	1	--	0	http://amigo.geneontology.org/amigo/term/GO:0019777	no
protein-cysteine S-palmitoyltransferase activity	GO:0019706	0.306582	0.627906	--	28	gene17850|gene4766|gene17573|gene8188|gene12853	5	gene4766|gene17573|gene8188|gene12853	4	gene17850	1	http://amigo.geneontology.org/amigo/term/GO:0019706	no
molecular carrier activity	GO:0140104	0.334013	0.627906	--	29	gene3449|gene24425|gene16023|gene5087|gene12222	5	gene3449	1	gene16023|gene5087|gene12222|gene24425	4	http://amigo.geneontology.org/amigo/term/GO:0140104	no
transition metal ion transmembrane transporter activity	GO:0046915	0.31169	0.627906	--	35	gene11453|gene6747|gene2902|gene4284|gene20224|gene6416	6	gene6416|gene20224|gene11453|gene6747|gene2902	5	gene4284	1	http://amigo.geneontology.org/amigo/term/GO:0046915	no
NAD(P)+-protein-arginine ADP-ribosyltransferase activity	GO:0003956	0.337072	0.627906	--	9	gene9303|gene7191	2	gene9303	1	gene7191	1	http://amigo.geneontology.org/amigo/term/GO:0003956	no
transmembrane receptor protein serine/threonine kinase activity	GO:0004675	0.316499	0.627906	--	15	gene3277|gene4089|gene22138	3	gene22138|gene4089|gene3277	3	--	0	http://amigo.geneontology.org/amigo/term/GO:0004675	no
NAD+ kinase activity	GO:0003951	0.345759	0.627906	--	3	gene20411	1	gene20411	1	--	0	http://amigo.geneontology.org/amigo/term/GO:0003951	no
hydrolase activity, acting on acid carbon-carbon bonds	GO:0016822	0.345759	0.627906	--	3	gene25568	1	--	0	gene25568	1	http://amigo.geneontology.org/amigo/term/GO:0016822	no
hydrolase activity, acting on acid carbon-carbon bonds, in ketonic substances	GO:0016823	0.345759	0.627906	--	3	gene25568	1	--	0	gene25568	1	http://amigo.geneontology.org/amigo/term/GO:0016823	no
L-serine ammonia-lyase activity	GO:0003941	0.345759	0.627906	--	3	gene21014	1	gene21014	1	--	0	http://amigo.geneontology.org/amigo/term/GO:0003941	no
sulfinoalanine decarboxylase activity	GO:0004782	0.345759	0.627906	--	3	gene6347	1	gene6347	1	--	0	http://amigo.geneontology.org/amigo/term/GO:0004782	no
racemase and epimerase activity	GO:0016854	0.316499	0.627906	--	15	gene3325|gene4829|gene1391	3	gene1391|gene3325	2	gene4829	1	http://amigo.geneontology.org/amigo/term/GO:0016854	no
phosphatidylinositol bisphosphate kinase activity	GO:0052813	0.31169	0.627906	--	35	gene6760|gene1188|gene11074|gene4431|gene2005|gene15003	6	gene1188|gene6760|gene11074|gene15003|gene2005|gene4431	6	--	0	http://amigo.geneontology.org/amigo/term/GO:0052813	no
ATP-dependent polydeoxyribonucleotide 5'-hydroxyl-kinase activity	GO:0046404	0.345759	0.627906	--	3	gene10617	1	gene10617	1	--	0	http://amigo.geneontology.org/amigo/term/GO:0046404	no
GPI-anchor transamidase activity	GO:0003923	0.345759	0.627906	--	3	gene13038	1	gene13038	1	--	0	http://amigo.geneontology.org/amigo/term/GO:0003923	no
UDP-xylosyltransferase activity	GO:0035252	0.337072	0.627906	--	9	gene19831|gene14880	2	gene14880|gene19831	2	--	0	http://amigo.geneontology.org/amigo/term/GO:0035252	no
enhancer binding	GO:0035326	0.311959	0.627906	--	84	gene5726|gene11443|gene26995|gene3733|gene8821|gene15034|gene12147|gene11835|gene16425|gene16782|gene3953|gene24800|gene23673	13	gene26995|gene16425|gene12147|gene24800|gene5726|gene3953|gene23673|gene8821|gene11443	9	gene11835|gene3733|gene16782|gene15034	4	http://amigo.geneontology.org/amigo/term/GO:0035326	no
lead ion transmembrane transporter activity	GO:0015094	0.345759	0.627906	--	3	gene6416	1	gene6416	1	--	0	http://amigo.geneontology.org/amigo/term/GO:0015094	no
cobalt ion transmembrane transporter activity	GO:0015087	0.345759	0.627906	--	3	gene6416	1	gene6416	1	--	0	http://amigo.geneontology.org/amigo/term/GO:0015087	no
SAP kinase activity	GO:0016909	0.345759	0.627906	--	3	gene26788	1	--	0	gene26788	1	http://amigo.geneontology.org/amigo/term/GO:0016909	no
cadmium ion transmembrane transporter activity	GO:0015086	0.345759	0.627906	--	3	gene6416	1	gene6416	1	--	0	http://amigo.geneontology.org/amigo/term/GO:0015086	no
endopeptidase activator activity	GO:0061133	0.337072	0.627906	--	9	gene17015|gene1587	2	gene17015|gene1587	2	--	0	http://amigo.geneontology.org/amigo/term/GO:0061133	no
phosphatidylinositol-4,5-bisphosphate 5-phosphatase activity	GO:0004439	0.337072	0.627906	GO:0001668	9	gene21194|gene12859	2	gene21194	1	gene12859	1	http://amigo.geneontology.org/amigo/term/GO:0004439	no
6-phosphogluconolactonase activity	GO:0017057	0.345759	0.627906	--	3	gene16008	1	gene16008	1	--	0	http://amigo.geneontology.org/amigo/term/GO:0017057	no
6-pyruvoyltetrahydropterin synthase activity	GO:0003874	0.345759	0.627906	--	3	gene19056	1	--	0	gene19056	1	http://amigo.geneontology.org/amigo/term/GO:0003874	no
RNA polymerase III type 2 promoter DNA binding	GO:0001031	0.345759	0.627906	--	3	gene13035	1	gene13035	1	--	0	http://amigo.geneontology.org/amigo/term/GO:0001031	no
very-long-chain-acyl-CoA dehydrogenase activity	GO:0017099	0.345759	0.627906	--	3	gene14634	1	gene14634	1	--	0	http://amigo.geneontology.org/amigo/term/GO:0017099	no
3-methyl-2-oxobutanoate dehydrogenase (2-methylpropanoyl-transferring) activity	GO:0003863	0.345759	0.627906	--	3	gene18247	1	gene18247	1	--	0	http://amigo.geneontology.org/amigo/term/GO:0003863	no
G-protein coupled purinergic nucleotide receptor activity	GO:0045028	0.316499	0.627906	--	15	gene2443|gene2447|gene2446	3	gene2447|gene2446|gene2443	3	--	0	http://amigo.geneontology.org/amigo/term/GO:0045028	no
microtubule-severing ATPase activity	GO:0008568	0.337072	0.627906	--	9	gene6394|gene24623	2	gene24623|gene6394	2	--	0	http://amigo.geneontology.org/amigo/term/GO:0008568	no
G-protein coupled glutamate receptor binding	GO:0035256	0.345759	0.627906	--	3	gene11201	1	gene11201	1	--	0	http://amigo.geneontology.org/amigo/term/GO:0035256	no
phosphatidylinositol-3,5-bisphosphate 5-phosphatase activity	GO:0043813	0.345759	0.627906	--	3	gene12859	1	--	0	gene12859	1	http://amigo.geneontology.org/amigo/term/GO:0043813	no
activin receptor binding	GO:0070697	0.345759	0.627906	--	3	gene11246	1	gene11246	1	--	0	http://amigo.geneontology.org/amigo/term/GO:0070697	no
transcription factor activity, core RNA polymerase II binding	GO:0000991	0.345759	0.627906	--	3	gene13698	1	gene13698	1	--	0	http://amigo.geneontology.org/amigo/term/GO:0000991	no
G-protein coupled nucleotide receptor activity	GO:0001608	0.316499	0.627906	--	15	gene2443|gene2447|gene2446	3	gene2447|gene2446|gene2443	3	--	0	http://amigo.geneontology.org/amigo/term/GO:0001608	no
1-phosphatidylinositol-3-phosphate 4-kinase activity	GO:0052811	0.345759	0.627906	--	3	gene1188	1	gene1188	1	--	0	http://amigo.geneontology.org/amigo/term/GO:0052811	no
protein antigen binding	GO:1990405	0.345759	0.627906	--	3	gene9744	1	gene9744	1	--	0	http://amigo.geneontology.org/amigo/term/GO:1990405	no
sterol desaturase activity	GO:0070704	0.345759	0.627906	--	3	gene19182	1	gene19182	1	--	0	http://amigo.geneontology.org/amigo/term/GO:0070704	no
phosphoric diester hydrolase activity	GO:0008081	0.325342	0.627906	GO:0004434|GO:0016792	92	gene26002|gene14249|gene13625|gene14607|gene28663|gene25309|gene12279|gene19668|gene24309|gene20373|gene7165|gene16874|gene12714|gene25971	14	gene14607|gene14249|gene24309|gene12279|gene16874|gene12714|gene25971|gene28663	8	gene20373|gene25309|gene26002|gene13625|gene19668|gene7165	6	http://amigo.geneontology.org/amigo/term/GO:0008081	no
eukaryotic initiation factor 4G binding	GO:0031370	0.345759	0.627906	--	3	gene10459	1	gene10459	1	--	0	http://amigo.geneontology.org/amigo/term/GO:0031370	no
phosphoserine phosphatase activity	GO:0004647	0.345759	0.627906	--	3	gene7479	1	--	0	gene7479	1	http://amigo.geneontology.org/amigo/term/GO:0004647	no
ADP-dependent NAD(P)H-hydrate dehydratase activity	GO:0052855	0.345759	0.627906	--	3	gene14120	1	--	0	gene14120	1	http://amigo.geneontology.org/amigo/term/GO:0052855	no
protein C-terminus binding	GO:0008022	0.313621	0.627906	--	127	gene602|gene7573|gene14108|gene16079|gene6777|gene26575|gene18418|gene22956|gene13737|gene22642|gene1154|gene21614|gene12928|gene9744|gene25403|gene11081|gene18566|gene692|gene15003	19	gene11081|gene22642|gene602|gene16079|gene12928|gene15003|gene21614|gene26575|gene22956|gene13737|gene7573|gene9744|gene692	13	gene6777|gene25403|gene1154|gene14108|gene18566|gene18418	6	http://amigo.geneontology.org/amigo/term/GO:0008022	no
HMG box domain binding	GO:0071837	0.345759	0.627906	--	3	gene6312	1	gene6312	1	--	0	http://amigo.geneontology.org/amigo/term/GO:0071837	no
alpha-2A adrenergic receptor binding	GO:0031694	0.345759	0.627906	--	3	gene24441	1	--	0	gene24441	1	http://amigo.geneontology.org/amigo/term/GO:0031694	no
dolichyl-phosphate beta-D-mannosyltransferase activity	GO:0004582	0.345759	0.627906	--	3	gene17421	1	gene17421	1	--	0	http://amigo.geneontology.org/amigo/term/GO:0004582	no
very long-chain fatty acid-CoA ligase activity	GO:0031957	0.337072	0.627906	--	9	gene8804|gene18884	2	gene18884|gene8804	2	--	0	http://amigo.geneontology.org/amigo/term/GO:0031957	no
protein-glycine ligase activity	GO:0070735	0.345759	0.627906	--	3	gene22234	1	gene22234	1	--	0	http://amigo.geneontology.org/amigo/term/GO:0070735	no
ornithine decarboxylase activator activity	GO:0042978	0.345759	0.627906	--	3	gene13466	1	gene13466	1	--	0	http://amigo.geneontology.org/amigo/term/GO:0042978	no
phospholipase activity	GO:0004620	0.343373	0.627906	--	86	gene7499|gene14249|gene13625|gene14607|gene9174|gene7165|gene25971|gene24309|gene21195|gene11946|gene17886|gene11694|gene22365	13	gene17886|gene14607|gene21195|gene22365|gene9174|gene24309|gene11694|gene25971|gene14249	9	gene7165|gene11946|gene7499|gene13625	4	http://amigo.geneontology.org/amigo/term/GO:0004620	no
fatty acid binding	GO:0005504	0.328626	0.627906	--	22	gene22520|gene13390|gene4835|gene20077	4	gene22520|gene20077|gene4835	3	gene13390	1	http://amigo.geneontology.org/amigo/term/GO:0005504	no
ankyrin repeat binding	GO:0071532	0.345759	0.627906	--	3	gene18566	1	--	0	gene18566	1	http://amigo.geneontology.org/amigo/term/GO:0071532	no
ATP-dependent DNA/RNA helicase activity	GO:0033680	0.345759	0.627906	--	3	gene11771	1	--	0	gene11771	1	http://amigo.geneontology.org/amigo/term/GO:0033680	no
ErbB-2 class receptor binding	GO:0005176	0.345759	0.627906	--	3	gene8609	1	gene8609	1	--	0	http://amigo.geneontology.org/amigo/term/GO:0005176	no
GTP binding	GO:0005525	0.319085	0.627906	--	501	gene14809|gene5152|gene15207|gene8812|gene27338|gene23207|gene17018|gene10723|gene15663|gene8595|gene8594|gene8614|gene15366|gene20318|gene21699|gene15344|gene24438|gene20811|gene22492|gene6155|gene8050|gene20243|gene23779|gene2859|gene5420|gene22005|gene24901|gene22717|gene5887|gene15123|gene11219|gene29245|gene18432|gene1976|gene22522|gene17107|gene4943|gene5047|gene10871|gene28156|gene27524|ge…	70	gene21999|gene25300|gene20925|gene14826|gene23207|gene5047|gene5943|gene22717|gene2806|gene26336|gene6155|gene22005|gene25047|gene22422|gene5750|gene24331|gene17107|gene20243|gene1976|gene15124|gene8595|gene27524|gene2128|gene8614|gene15099|gene8581|gene18432|gene22522|gene5152|gene8812|gene11219|gene17018|gene6468|gene7810|gene23779|gene29245|gene15953|gene7690|gene10723|gene5420|gene15123|gene8…	47	gene14809|gene22492|gene27338|gene15663|gene20318|gene8050|gene3392|gene5887|gene8594|gene10871|gene24901|gene4943|gene2859|gene20811|gene18414|gene21699|gene5714|gene28156|gene19002|gene8586|gene15366|gene24438|gene15344	23	http://amigo.geneontology.org/amigo/term/GO:0005525	no
maltose alpha-glucosidase activity	GO:0032450	0.345759	0.627906	--	3	gene11702	1	--	0	gene11702	1	http://amigo.geneontology.org/amigo/term/GO:0032450	no
profilin binding	GO:0005522	0.337072	0.627906	--	9	gene24503|gene11055	2	--	0	gene11055|gene24503	2	http://amigo.geneontology.org/amigo/term/GO:0005522	no
purine ribonucleoside binding	GO:0032550	0.310348	0.627906	--	507	gene14809|gene5152|gene15207|gene8812|gene27338|gene23207|gene17018|gene10723|gene22522|gene8595|gene8594|gene8614|gene15366|gene20318|gene21699|gene15344|gene24438|gene20811|gene15124|gene22492|gene28259|gene6155|gene8050|gene20243|gene23779|gene2859|gene5420|gene22005|gene24901|gene22717|gene2019|gene15123|gene11219|gene29245|gene18432|gene1976|gene15663|gene17107|gene4943|gene5047|gene10871|ge…	71	gene21999|gene25300|gene20925|gene14826|gene23207|gene5047|gene5943|gene10723|gene2806|gene17018|gene26336|gene6155|gene22005|gene25047|gene22422|gene5750|gene24331|gene11219|gene20243|gene1976|gene15124|gene8595|gene27524|gene2128|gene8614|gene15099|gene8581|gene18432|gene22522|gene5152|gene8812|gene29245|gene6468|gene7810|gene23779|gene28259|gene15953|gene7690|gene22717|gene5420|gene15123|gene8…	48	gene14809|gene22492|gene27338|gene15663|gene20318|gene8050|gene3392|gene5887|gene8594|gene10871|gene24901|gene4943|gene2859|gene20811|gene18414|gene21699|gene5714|gene28156|gene19002|gene8586|gene15366|gene24438|gene15344	23	http://amigo.geneontology.org/amigo/term/GO:0032550	no
transcription factor activity, RNA polymerase II basal transcription factor binding	GO:0001083	0.345759	0.627906	--	3	gene25403	1	--	0	gene25403	1	http://amigo.geneontology.org/amigo/term/GO:0001083	no
calmodulin-dependent protein phosphatase activity	GO:0033192	0.345759	0.627906	--	3	gene21262	1	gene21262	1	--	0	http://amigo.geneontology.org/amigo/term/GO:0033192	no
RNA polymerase III transcription factor binding	GO:0001025	0.345759	0.627906	--	3	gene45	1	--	0	gene45	1	http://amigo.geneontology.org/amigo/term/GO:0001025	no
RNA polymerase III type 3 promoter DNA binding	GO:0001032	0.345759	0.627906	--	3	gene13035	1	gene13035	1	--	0	http://amigo.geneontology.org/amigo/term/GO:0001032	no
NADH dehydrogenase (ubiquinone) activity	GO:0008137	0.314362	0.627906	--	42	gene1555|gene3331|gene9698|gene24470|gene6281|gene19865|gene8734	7	gene9698|gene1555|gene3331|gene8734	4	gene24470|gene6281|gene19865	3	http://amigo.geneontology.org/amigo/term/GO:0008137	no
procollagen-proline 3-dioxygenase activity	GO:0019797	0.345759	0.627906	--	3	gene266	1	gene266	1	--	0	http://amigo.geneontology.org/amigo/term/GO:0019797	no
icosanoid receptor activity	GO:0004953	0.316499	0.627906	--	15	gene11768|gene18405|gene11324	3	gene11768	1	gene11324|gene18405	2	http://amigo.geneontology.org/amigo/term/GO:0004953	no
ligand-dependent nuclear receptor transcription coactivator activity	GO:0030374	0.336267	0.627906	--	50	gene22787|gene3481|gene5403|gene17187|gene14994|gene14263|gene163|gene9841	8	gene9841|gene22787|gene3481|gene163	4	gene17187|gene14994|gene14263|gene5403	4	http://amigo.geneontology.org/amigo/term/GO:0030374	no
histone deacetylase regulator activity	GO:0035033	0.345759	0.627906	--	3	gene26788	1	--	0	gene26788	1	http://amigo.geneontology.org/amigo/term/GO:0035033	no
PTB domain binding	GO:0051425	0.345759	0.627906	--	3	gene28262	1	--	0	gene28262	1	http://amigo.geneontology.org/amigo/term/GO:0051425	no
IkappaB kinase activity	GO:0008384	0.345759	0.627906	--	3	gene15675	1	gene15675	1	--	0	http://amigo.geneontology.org/amigo/term/GO:0008384	no
interleukin-20 binding	GO:0042015	0.345759	0.627906	--	3	gene12728	1	gene12728	1	--	0	http://amigo.geneontology.org/amigo/term/GO:0042015	no
CD4 receptor binding	GO:0042609	0.345759	0.627906	--	3	gene11216	1	gene11216	1	--	0	http://amigo.geneontology.org/amigo/term/GO:0042609	no
double-stranded DNA 3'-5' exodeoxyribonuclease activity	GO:0008311	0.345759	0.627906	--	3	gene27519	1	--	0	gene27519	1	http://amigo.geneontology.org/amigo/term/GO:0008311	no
1-phosphatidylinositol-3-phosphate 5-kinase activity	GO:0000285	0.345759	0.627906	--	3	gene1188	1	gene1188	1	--	0	http://amigo.geneontology.org/amigo/term/GO:0000285	no
organic acid transmembrane transporter activity	GO:0005342	0.30791	0.627906	--	177	gene4589|gene28678|gene15363|gene27882|gene13572|gene17887|gene19663|gene898|gene10019|gene15905|gene19615|gene10020|gene10022|gene6530|gene12396|gene18680|gene2712|gene15666|gene6690|gene26531|gene13623|gene29010|gene5970|gene3980|gene22626|gene5553	26	gene17887|gene2712|gene12396|gene29010|gene13572|gene19615|gene13623|gene27882|gene10019|gene19663|gene10022|gene6690|gene18680|gene15905|gene5553|gene26531	16	gene5970|gene15666|gene22626|gene898|gene4589|gene28678|gene6530|gene15363|gene3980|gene10020	10	http://amigo.geneontology.org/amigo/term/GO:0005342	no
NFAT protein binding	GO:0051525	0.345759	0.627906	GO:0051526|GO:0051527|GO:0051528|GO:0051529|GO:0051530	3	gene22859	1	gene22859	1	--	0	http://amigo.geneontology.org/amigo/term/GO:0051525	no
glucagon receptor activity	GO:0004967	0.345759	0.627906	--	3	gene14744	1	gene14744	1	--	0	http://amigo.geneontology.org/amigo/term/GO:0004967	no
phosphatidylinositol bisphosphate binding	GO:1902936	0.314543	0.627906	--	70	gene4800|gene20320|gene15585|gene5537|gene16516|gene17295|gene26102|gene20192|gene9905|gene27490|gene7735	11	gene9905|gene27490|gene5537|gene15585|gene7735|gene20320|gene20192	7	gene16516|gene17295|gene26102|gene4800	4	http://amigo.geneontology.org/amigo/term/GO:1902936	no
potassium ion symporter activity	GO:0022820	0.345759	0.627906	--	3	gene26201	1	--	0	gene26201	1	http://amigo.geneontology.org/amigo/term/GO:0022820	no
5S rDNA binding	GO:0080084	0.345759	0.627906	--	3	gene13035	1	gene13035	1	--	0	http://amigo.geneontology.org/amigo/term/GO:0080084	no
signal transducer, downstream of receptor, with protein tyrosine kinase activity	GO:0004716	0.337072	0.627906	--	9	gene4431|gene15003	2	gene15003|gene4431	2	--	0	http://amigo.geneontology.org/amigo/term/GO:0004716	no
prostaglandin receptor activity	GO:0004955	0.337072	0.627906	--	9	gene11768|gene18405	2	gene11768	1	gene18405	1	http://amigo.geneontology.org/amigo/term/GO:0004955	no
laminin-1 binding	GO:0043237	0.345759	0.627906	--	3	gene6865	1	gene6865	1	--	0	http://amigo.geneontology.org/amigo/term/GO:0043237	no
polydeoxyribonucleotide kinase activity	GO:0051733	0.345759	0.627906	--	3	gene10617	1	gene10617	1	--	0	http://amigo.geneontology.org/amigo/term/GO:0051733	no
ATP-dependent polynucleotide kinase activity	GO:0051734	0.345759	0.627906	--	3	gene10617	1	gene10617	1	--	0	http://amigo.geneontology.org/amigo/term/GO:0051734	no
T cell receptor binding	GO:0042608	0.345759	0.627906	--	3	gene18742	1	gene18742	1	--	0	http://amigo.geneontology.org/amigo/term/GO:0042608	no
transferrin receptor binding	GO:1990459	0.345759	0.627906	--	3	gene9436	1	--	0	gene9436	1	http://amigo.geneontology.org/amigo/term/GO:1990459	no
purine nucleoside binding	GO:0001883	0.316623	0.627906	--	508	gene14809|gene5152|gene15207|gene8812|gene27338|gene23207|gene17018|gene10723|gene15663|gene8595|gene8594|gene8614|gene15366|gene20318|gene21699|gene15344|gene24438|gene20811|gene22492|gene28259|gene6155|gene8050|gene20243|gene23779|gene2859|gene5420|gene22005|gene24901|gene22717|gene5887|gene15123|gene11219|gene29245|gene18432|gene1976|gene22522|gene17107|gene4943|gene5047|gene10871|gene28156|ge…	71	gene21999|gene25300|gene20925|gene14826|gene23207|gene5047|gene5943|gene22717|gene2806|gene17018|gene26336|gene6155|gene22005|gene25047|gene22422|gene5750|gene24331|gene17107|gene20243|gene1976|gene15124|gene8595|gene27524|gene2128|gene8614|gene15099|gene8581|gene18432|gene22522|gene5152|gene8812|gene11219|gene29245|gene6468|gene7810|gene23779|gene28259|gene15953|gene7690|gene10723|gene5420|gene1…	48	gene14809|gene22492|gene27338|gene15663|gene20318|gene8050|gene3392|gene5887|gene8594|gene10871|gene24901|gene4943|gene2859|gene20811|gene18414|gene21699|gene5714|gene28156|gene19002|gene8586|gene15366|gene24438|gene15344	23	http://amigo.geneontology.org/amigo/term/GO:0001883	no
nucleoside binding	GO:0001882	0.314193	0.627906	--	515	gene14809|gene5152|gene15207|gene8812|gene27338|gene23207|gene17018|gene10723|gene22522|gene8595|gene8594|gene8614|gene15366|gene20318|gene10728|gene21699|gene15344|gene24438|gene20811|gene15124|gene22492|gene28259|gene6155|gene8050|gene20243|gene23779|gene2859|gene5420|gene22005|gene24901|gene22717|gene2019|gene15123|gene11219|gene29245|gene18432|gene1976|gene15663|gene17107|gene4943|gene5047|ge…	72	gene21999|gene25300|gene20925|gene14826|gene23207|gene5047|gene5943|gene10723|gene2806|gene17018|gene26336|gene6155|gene22005|gene25047|gene22422|gene5750|gene24331|gene11219|gene20243|gene1976|gene15124|gene8595|gene27524|gene2128|gene8614|gene15099|gene8581|gene18432|gene22522|gene5152|gene8812|gene29245|gene6468|gene7810|gene23779|gene28259|gene10728|gene15953|gene7690|gene22717|gene5420|gene1…	49	gene14809|gene22492|gene27338|gene15663|gene20318|gene8050|gene3392|gene5887|gene8594|gene10871|gene24901|gene4943|gene2859|gene20811|gene18414|gene21699|gene5714|gene28156|gene19002|gene8586|gene15366|gene24438|gene15344	23	http://amigo.geneontology.org/amigo/term/GO:0001882	no
GKAP/Homer scaffold activity	GO:0030160	0.345759	0.627906	--	3	gene18566	1	--	0	gene18566	1	http://amigo.geneontology.org/amigo/term/GO:0030160	no
dynactin binding	GO:0034452	0.337072	0.627906	--	9	gene11055|gene7054	2	--	0	gene7054|gene11055	2	http://amigo.geneontology.org/amigo/term/GO:0034452	no
mismatch base pair DNA N-glycosylase activity	GO:0000700	0.345759	0.627906	--	3	gene22663	1	--	0	gene22663	1	http://amigo.geneontology.org/amigo/term/GO:0000700	no
complement component C1q binding	GO:0001849	0.345759	0.627906	--	3	gene14582	1	--	0	gene14582	1	http://amigo.geneontology.org/amigo/term/GO:0001849	no
dynein light intermediate chain binding	GO:0051959	0.345759	0.627906	--	3	gene21975	1	--	0	gene21975	1	http://amigo.geneontology.org/amigo/term/GO:0051959	no
peptide transmembrane transporter activity	GO:1904680	0.306582	0.627906	--	28	gene26477|gene18353|gene17870|gene27597|gene20901	5	gene18353|gene27597	2	gene20901|gene26477|gene17870	3	http://amigo.geneontology.org/amigo/term/GO:1904680	no
interleukin-17 receptor activity	GO:0030368	0.337072	0.627906	--	9	gene22384|gene22229	2	gene22384|gene22229	2	--	0	http://amigo.geneontology.org/amigo/term/GO:0030368	no
RNA methyltransferase activity	GO:0008173	0.333582	0.627906	--	64	gene7354|gene9000|gene8027|gene1398|gene809|gene26130|gene12374|gene20264|gene20832|gene11042	10	gene26130|gene20264|gene11042|gene8027|gene9000|gene7354	6	gene1398|gene809|gene12374|gene20832	4	http://amigo.geneontology.org/amigo/term/GO:0008173	no
acetyl-CoA hydrolase activity	GO:0003986	0.345759	0.627906	--	3	gene17359	1	--	0	gene17359	1	http://amigo.geneontology.org/amigo/term/GO:0003986	no
RNA polymerase III type 1 promoter DNA binding	GO:0001030	0.345759	0.627906	--	3	gene13035	1	gene13035	1	--	0	http://amigo.geneontology.org/amigo/term/GO:0001030	no
3-oxo-lignoceronyl-CoA synthase activity	GO:0102338	0.337072	0.627906	--	9	gene12337|gene23071	2	gene23071|gene12337	2	--	0	http://amigo.geneontology.org/amigo/term/GO:0102338	no
palmitoyl-CoA oxidase activity	GO:0016401	0.345759	0.627906	--	3	gene22132	1	gene22132	1	--	0	http://amigo.geneontology.org/amigo/term/GO:0016401	no
sphingolipid delta-4 desaturase activity	GO:0042284	0.345759	0.627906	--	3	gene15795	1	gene15795	1	--	0	http://amigo.geneontology.org/amigo/term/GO:0042284	no
dimethylallyltranstransferase activity	GO:0004161	0.345759	0.627906	--	3	gene26480	1	gene26480	1	--	0	http://amigo.geneontology.org/amigo/term/GO:0004161	no
tryptophan 2,3-dioxygenase activity	GO:0004833	0.345759	0.627906	GO:0004426	3	gene27077	1	gene27077	1	--	0	http://amigo.geneontology.org/amigo/term/GO:0004833	no
fatty acid elongase activity	GO:0009922	0.337072	0.627906	--	9	gene12337|gene23071	2	gene23071|gene12337	2	--	0	http://amigo.geneontology.org/amigo/term/GO:0009922	no
JUN kinase activity	GO:0004705	0.345759	0.627906	--	3	gene26788	1	--	0	gene26788	1	http://amigo.geneontology.org/amigo/term/GO:0004705	no
E-box binding	GO:0070888	0.306582	0.627906	--	28	gene25403|gene7573|gene25695|gene7849|gene11835	5	gene7573	1	gene11835|gene7849|gene25403|gene25695	4	http://amigo.geneontology.org/amigo/term/GO:0070888	no
1-alkylglycerophosphocholine O-acetyltransferase activity	GO:0047192	0.345759	0.627906	--	3	gene20564	1	gene20564	1	--	0	http://amigo.geneontology.org/amigo/term/GO:0047192	no
pyrimidine nucleotide transmembrane transporter activity	GO:0015218	0.345759	0.627906	--	3	gene2532	1	gene2532	1	--	0	http://amigo.geneontology.org/amigo/term/GO:0015218	no
cholinesterase activity	GO:0004104	0.345759	0.627906	--	3	gene24472	1	--	0	gene24472	1	http://amigo.geneontology.org/amigo/term/GO:0004104	no
H3 histone acetyltransferase activity	GO:0010484	0.345759	0.627906	--	3	gene15103	1	gene15103	1	--	0	http://amigo.geneontology.org/amigo/term/GO:0010484	no
sequence-specific mRNA binding	GO:1990825	0.337072	0.627906	--	9	gene27988|gene22872	2	gene22872	1	gene27988	1	http://amigo.geneontology.org/amigo/term/GO:1990825	no
3-oxo-cerotoyl-CoA synthase activity	GO:0102337	0.337072	0.627906	--	9	gene12337|gene23071	2	gene23071|gene12337	2	--	0	http://amigo.geneontology.org/amigo/term/GO:0102337	no
L-aspartate transmembrane transporter activity	GO:0015183	0.345759	0.627906	--	3	gene3980	1	--	0	gene3980	1	http://amigo.geneontology.org/amigo/term/GO:0015183	no
3-oxo-arachidoyl-CoA synthase activity	GO:0102336	0.337072	0.627906	--	9	gene12337|gene23071	2	gene23071|gene12337	2	--	0	http://amigo.geneontology.org/amigo/term/GO:0102336	no
RNA uridylyltransferase activity	GO:0050265	0.345759	0.627906	--	3	gene440	1	--	0	gene440	1	http://amigo.geneontology.org/amigo/term/GO:0050265	no
rhodopsin kinase activity	GO:0050254	0.345759	0.627906	--	3	gene11056	1	gene11056	1	--	0	http://amigo.geneontology.org/amigo/term/GO:0050254	no
alpha-1,3-mannosyltransferase activity	GO:0000033	0.345759	0.627906	--	3	gene2220	1	gene2220	1	--	0	http://amigo.geneontology.org/amigo/term/GO:0000033	no
serotonin transmembrane transporter activity	GO:0015222	0.345759	0.627906	--	3	gene14443	1	--	0	gene14443	1	http://amigo.geneontology.org/amigo/term/GO:0015222	no
acylglycerol lipase activity	GO:0047372	0.337072	0.627906	--	9	gene24221|gene22365	2	gene22365|gene24221	2	--	0	http://amigo.geneontology.org/amigo/term/GO:0047372	no
pre-mRNA binding	GO:0036002	0.315558	0.627906	--	49	gene14478|gene10093|gene3130|gene15443|gene24427|gene9667|gene2666|gene11080	8	gene3130|gene9667|gene11080|gene2666	4	gene15443|gene24427|gene14478|gene10093	4	http://amigo.geneontology.org/amigo/term/GO:0036002	no
phenylalanine-tRNA ligase activity	GO:0004826	0.345759	0.627906	--	3	gene4544	1	gene4544	1	--	0	http://amigo.geneontology.org/amigo/term/GO:0004826	no
xylosyltransferase activity	GO:0042285	0.337072	0.627906	--	9	gene19831|gene14880	2	gene14880|gene19831	2	--	0	http://amigo.geneontology.org/amigo/term/GO:0042285	no
[hydroxymethylglutaryl-CoA reductase (NADPH)] kinase activity	GO:0047322	0.345759	0.627906	--	3	gene20379	1	gene20379	1	--	0	http://amigo.geneontology.org/amigo/term/GO:0047322	no
collagen receptor activity	GO:0038064	0.345759	0.627906	--	3	gene23193	1	gene23193	1	--	0	http://amigo.geneontology.org/amigo/term/GO:0038064	no
galactosylgalactosylxylosylprotein 3-beta-glucuronosyltransferase activity	GO:0015018	0.345759	0.627906	--	3	gene20103	1	gene20103	1	--	0	http://amigo.geneontology.org/amigo/term/GO:0015018	no
NADH dehydrogenase (quinone) activity	GO:0050136	0.314362	0.627906	--	42	gene1555|gene3331|gene9698|gene8734|gene6281|gene19865|gene24470	7	gene9698|gene1555|gene3331|gene8734	4	gene24470|gene6281|gene19865	3	http://amigo.geneontology.org/amigo/term/GO:0050136	no
diacylglycerol cholinephosphotransferase activity	GO:0004142	0.345759	0.627906	--	3	gene10929	1	--	0	gene10929	1	http://amigo.geneontology.org/amigo/term/GO:0004142	no
peptidase activator activity	GO:0016504	0.334013	0.627906	--	29	gene17015|gene7933|gene1587|gene4876|gene26212	5	gene17015|gene7933|gene1587	3	gene4876|gene26212	2	http://amigo.geneontology.org/amigo/term/GO:0016504	no
fructose-bisphosphate aldolase activity	GO:0004332	0.345759	0.627906	--	3	gene25975	1	--	0	gene25975	1	http://amigo.geneontology.org/amigo/term/GO:0004332	no
carnitine transmembrane transporter activity	GO:0015226	0.345759	0.627906	--	3	gene9378	1	gene9378	1	--	0	http://amigo.geneontology.org/amigo/term/GO:0015226	no
fructose binding	GO:0070061	0.345759	0.627906	--	3	gene25975	1	--	0	gene25975	1	http://amigo.geneontology.org/amigo/term/GO:0070061	no
recombinase activity	GO:0000150	0.337072	0.627906	--	9	gene14338|gene8637	2	gene14338|gene8637	2	--	0	http://amigo.geneontology.org/amigo/term/GO:0000150	no
glucosamine-6-phosphate deaminase activity	GO:0004342	0.345759	0.627906	--	3	gene10640	1	--	0	gene10640	1	http://amigo.geneontology.org/amigo/term/GO:0004342	no
[acetyl-CoA carboxylase] kinase activity	GO:0050405	0.345759	0.627906	--	3	gene20379	1	gene20379	1	--	0	http://amigo.geneontology.org/amigo/term/GO:0050405	no
glycerol-3-phosphate dehydrogenase [NAD+] activity	GO:0004367	0.345759	0.627906	--	3	gene6430	1	gene6430	1	--	0	http://amigo.geneontology.org/amigo/term/GO:0004367	no
citrate transmembrane transporter activity	GO:0015137	0.345759	0.627906	--	3	gene5970	1	--	0	gene5970	1	http://amigo.geneontology.org/amigo/term/GO:0015137	no
phytanoyl-CoA dioxygenase activity	GO:0048244	0.345759	0.627906	--	3	gene16646	1	gene16646	1	--	0	http://amigo.geneontology.org/amigo/term/GO:0048244	no
cyclic nucleotide-dependent protein kinase activity	GO:0004690	0.337072	0.627906	--	9	gene20379|gene8970	2	gene8970|gene20379	2	--	0	http://amigo.geneontology.org/amigo/term/GO:0004690	no
carboxyl- or carbamoyltransferase activity	GO:0016743	0.345759	0.627906	--	3	gene5449	1	gene5449	1	--	0	http://amigo.geneontology.org/amigo/term/GO:0016743	no
ATP-dependent NAD(P)H-hydrate dehydratase activity	GO:0047453	0.345759	0.627906	--	3	gene14120	1	--	0	gene14120	1	http://amigo.geneontology.org/amigo/term/GO:0047453	no
lysophosphatidic acid acyltransferase activity	GO:0042171	0.316499	0.627906	--	15	gene22205|gene5029|gene20564	3	gene20564|gene5029|gene22205	3	--	0	http://amigo.geneontology.org/amigo/term/GO:0042171	no
geranyltranstransferase activity	GO:0004337	0.345759	0.627906	--	3	gene26480	1	gene26480	1	--	0	http://amigo.geneontology.org/amigo/term/GO:0004337	no
catalytic activity, acting on RNA	GO:0140098	0.347004	0.629612	--	446	gene813|gene15148|gene5173|gene13068|gene15719|gene17268|gene20896|gene937|gene5745|gene10093|gene1398|gene8027|gene7354|gene27455|gene440|gene10728|gene8083|gene11042|gene26960|gene26594|gene22674|gene22999|gene14491|gene21302|gene6742|gene6623|gene11771|gene15389|gene25385|gene20832|gene4216|gene2408|gene18423|gene12823|gene14478|gene26130|gene10046|gene15339|gene24485|gene4652|gene2181|gene202…	62	gene26130|gene22999|gene6623|gene14491|gene22579|gene15389|gene4652|gene21302|gene24485|gene4544|gene813|gene22674|gene17268|gene15258|gene937|gene12823|gene15148|gene15339|gene20264|gene25385|gene9508|gene24377|gene23137|gene11686|gene18423|gene14122|gene7507|gene26268|gene8083|gene27455|gene5173|gene13068|gene2408|gene20896|gene7354|gene10278|gene10728|gene7564|gene4216|gene26960|gene11042|gene…	47	gene440|gene6742|gene11771|gene10093|gene14300|gene15976|gene12374|gene14478|gene16428|gene1398|gene809|gene23123|gene16752|gene2181|gene20832	15	http://amigo.geneontology.org/amigo/term/GO:0140098	no
GTP-Rho binding	GO:0017049	0.354816	0.639288	--	16	gene7473|gene11667|gene21490	3	gene11667	1	gene21490|gene7473	2	http://amigo.geneontology.org/amigo/term/GO:0017049	no
endonuclease activity, active with either ribo- or deoxyribonucleic acids and producing 3'-phosphomonoesters	GO:0016894	0.354816	0.639288	--	16	gene22674|gene24384|gene9012	3	gene9012|gene22674	2	gene24384	1	http://amigo.geneontology.org/amigo/term/GO:0016894	no
calcium-release channel activity	GO:0015278	0.354816	0.639288	GO:0005218	16	gene7107|gene10507|gene17295	3	--	0	gene17295|gene7107|gene10507	3	http://amigo.geneontology.org/amigo/term/GO:0015278	no
lipase activator activity	GO:0060229	0.354816	0.639288	--	16	gene25602|gene27217|gene3636	3	gene3636|gene27217|gene25602	3	--	0	http://amigo.geneontology.org/amigo/term/GO:0060229	no
ligand-gated calcium channel activity	GO:0099604	0.354816	0.639288	--	16	gene7107|gene10507|gene17295	3	--	0	gene17295|gene7107|gene10507	3	http://amigo.geneontology.org/amigo/term/GO:0099604	no
bicarbonate transmembrane transporter activity	GO:0015106	0.354816	0.639288	--	16	gene13572|gene6690|gene15666	3	gene6690|gene13572	2	gene15666	1	http://amigo.geneontology.org/amigo/term/GO:0015106	no
phosphatidylinositol 3-kinase binding	GO:0043548	0.354816	0.639288	--	16	gene5275|gene18077|gene14116	3	gene14116|gene5275	2	gene18077	1	http://amigo.geneontology.org/amigo/term/GO:0043548	no
phosphatidylinositol phosphate 5-phosphatase activity	GO:0034595	0.354816	0.639288	--	16	gene21194|gene12859|gene19616	3	gene21194	1	gene19616|gene12859	2	http://amigo.geneontology.org/amigo/term/GO:0034595	no
poly-pyrimidine tract binding	GO:0008187	0.360353	0.64476	--	23	gene5745|gene11443|gene27988|gene26995	4	gene26995|gene5745|gene11443	3	gene27988	1	http://amigo.geneontology.org/amigo/term/GO:0008187	no
neurotransmitter:sodium symporter activity	GO:0005328	0.360353	0.64476	--	23	gene22626|gene29010|gene898|gene14443	4	gene29010	1	gene14443|gene22626|gene898	3	http://amigo.geneontology.org/amigo/term/GO:0005328	no
snoRNA binding	GO:0030515	0.359364	0.64476	--	44	gene26594|gene4355|gene14373|gene21610|gene16377|gene16562|gene2408	7	gene21610|gene26594|gene16377|gene14373|gene2408|gene16562|gene4355	7	--	0	http://amigo.geneontology.org/amigo/term/GO:0030515	no
4 iron, 4 sulfur cluster binding	GO:0051539	0.359364	0.64476	--	44	gene25527|gene21579|gene1555|gene14874|gene9698|gene26584|gene24470	7	gene9698|gene21579|gene1555|gene14874|gene26584	5	gene24470|gene25527	2	http://amigo.geneontology.org/amigo/term/GO:0051539	no
NADH dehydrogenase activity	GO:0003954	0.359364	0.64476	--	44	gene1555|gene3331|gene9698|gene8734|gene6281|gene19865|gene24470	7	gene9698|gene1555|gene3331|gene8734	4	gene24470|gene6281|gene19865	3	http://amigo.geneontology.org/amigo/term/GO:0003954	no
sialyltransferase activity	GO:0008373	0.360353	0.64476	--	23	gene5636|gene5164|gene17462|gene24087	4	gene17462|gene5636|gene24087	3	gene5164	1	http://amigo.geneontology.org/amigo/term/GO:0008373	no
acid-amino acid ligase activity	GO:0016881	0.360353	0.64476	--	23	gene14920|gene22234|gene17191|gene5168	4	gene14920|gene22234|gene17191	3	gene5168	1	http://amigo.geneontology.org/amigo/term/GO:0016881	no
protein phosphatase inhibitor activity	GO:0004864	0.359364	0.64476	GO:1990681	44	gene14887|gene26223|gene12051|gene2124|gene24308|gene4737|gene11669	7	gene24308|gene14887|gene4737|gene11669|gene26223|gene2124	6	gene12051	1	http://amigo.geneontology.org/amigo/term/GO:0004864	no
frizzled binding	GO:0005109	0.360999	0.644798	--	37	gene2587|gene8719|gene21146|gene16113|gene7229|gene14234	6	gene16113|gene14234|gene7229|gene21146|gene2587	5	gene8719	1	http://amigo.geneontology.org/amigo/term/GO:0005109	no
actin binding	GO:0003779	0.360898	0.644798	--	226	gene14443|gene22517|gene8047|gene3285|gene11821|gene5837|gene4720|gene14426|gene23643|gene3878|gene25375|gene16137|gene28211|gene16931|gene11925|gene3422|gene18427|gene14887|gene1953|gene12898|gene27562|gene18742|gene27203|gene26273|gene7496|gene25975|gene19703|gene26679|gene7468|gene21870|gene3239|gene11264	32	gene7468|gene27562|gene22517|gene11925|gene11821|gene16931|gene1953|gene23643|gene26679|gene3239|gene27203|gene7496|gene5837|gene3878|gene4720|gene19703|gene18742|gene3422|gene28211|gene14887|gene14426|gene11264|gene12898|gene21870	24	gene8047|gene25375|gene14443|gene26273|gene18427|gene25975|gene3285|gene16137	8	http://amigo.geneontology.org/amigo/term/GO:0003779	no
histone demethylase activity	GO:0032452	0.361639	0.644823	--	30	gene3521|gene20931|gene5644|gene7439|gene3236	5	gene7439|gene20931|gene5644	3	gene3236|gene3521	2	http://amigo.geneontology.org/amigo/term/GO:0032452	no
tRNA methyltransferase activity	GO:0008175	0.361639	0.644823	--	30	gene9000|gene20832|gene809|gene11042|gene12374	5	gene11042|gene9000	2	gene809|gene12374|gene20832	3	http://amigo.geneontology.org/amigo/term/GO:0008175	no
oxidoreductase activity, acting on the CH-CH group of donors	GO:0016627	0.374321	0.666285	--	59	gene1552|gene8196|gene22132|gene14874|gene20098|gene4449|gene15339|gene17931|gene14634	9	gene15339|gene14634|gene8196|gene22132|gene17931|gene14874|gene1552	7	gene4449|gene20098	2	http://amigo.geneontology.org/amigo/term/GO:0016627	no
modified amino acid binding	GO:0072341	0.374321	0.666285	--	59	gene19615|gene24512|gene17208|gene14151|gene28614|gene17295|gene17191|gene20192|gene2712	9	gene24512|gene20192|gene2712|gene14151|gene17208|gene19615|gene17191|gene28614	8	gene17295	1	http://amigo.geneontology.org/amigo/term/GO:0072341	no
cofactor binding	GO:0048037	0.377065	0.670591	--	577	gene20081|gene29233|gene725|gene607|gene21579|gene27077|gene7594|gene23118|gene17269|gene5130|gene25415|gene15826|gene25074|gene26584|gene12637|gene17481|gene14547|gene266|gene14968|gene7585|gene16646|gene25527|gene15955|gene28861|gene14634|gene21302|gene23820|gene13910|gene9698|gene6430|gene23203|gene4232|gene19809|gene7066|gene5398|gene26071|gene3449|gene23751|gene22520|gene20518|gene20098|gene…	79	gene14968|gene13910|gene17654|gene14634|gene9303|gene15924|gene20518|gene23118|gene16008|gene17191|gene21579|gene7594|gene17269|gene9698|gene1555|gene3449|gene17481|gene26584|gene5398|gene29233|gene7066|gene20900|gene7386|gene5130|gene6347|gene27077|gene25074|gene7468|gene11081|gene6430|gene19809|gene22520|gene21014|gene19767|gene14874|gene15826|gene6707|gene26575|gene23751|gene607|gene16041|gene…	53	gene2783|gene8888|gene23203|gene15830|gene15955|gene21452|gene20098|gene21333|gene26071|gene22789|gene22543|gene25415|gene14547|gene28861|gene27880|gene25801|gene20081|gene7585|gene725|gene4|gene29100|gene19048|gene12222|gene24470|gene12162|gene25527	26	http://amigo.geneontology.org/amigo/term/GO:0048037	no
lipid phosphatase activity	GO:0042577	0.387575	0.6776	--	10	gene497|gene3182	2	gene3182	1	gene497	1	http://amigo.geneontology.org/amigo/term/GO:0042577	no
transcription factor activity, transcription factor recruiting	GO:0001134	0.387575	0.6776	--	10	gene23001|gene5038	2	gene5038|gene23001	2	--	0	http://amigo.geneontology.org/amigo/term/GO:0001134	no
MAP-kinase scaffold activity	GO:0005078	0.387575	0.6776	--	10	gene25561|gene7685	2	gene25561	1	gene7685	1	http://amigo.geneontology.org/amigo/term/GO:0005078	no
CDP-alcohol phosphatidyltransferase activity	GO:0017169	0.387575	0.6776	--	10	gene10929|gene15416	2	gene15416	1	gene10929	1	http://amigo.geneontology.org/amigo/term/GO:0017169	no
ubiquitin protein ligase activity involved in ERAD pathway	GO:1904264	0.387575	0.6776	--	10	gene20508|gene12898	2	gene20508|gene12898	2	--	0	http://amigo.geneontology.org/amigo/term/GO:1904264	no
Wnt-protein binding	GO:0017147	0.385849	0.6776	--	38	gene2587|gene15197|gene8314|gene25303|gene7229|gene398	6	gene8314|gene2587|gene25303|gene398|gene15197|gene7229	6	--	0	http://amigo.geneontology.org/amigo/term/GO:0017147	no
catalytic activity, acting on a tRNA	GO:0140101	0.382513	0.6776	--	125	gene15148|gene5173|gene22999|gene22674|gene9000|gene15339|gene20896|gene4652|gene14122|gene16752|gene809|gene4544|gene12374|gene23137|gene20832|gene8083|gene15258|gene11042	18	gene15258|gene15148|gene23137|gene15339|gene8083|gene22999|gene11042|gene5173|gene9000|gene4652|gene20896|gene4544|gene22674|gene14122	14	gene809|gene12374|gene20832|gene16752	4	http://amigo.geneontology.org/amigo/term/GO:0140101	no
histone serine kinase activity	GO:0035174	0.387575	0.6776	--	10	gene20379|gene24318	2	gene24318|gene20379	2	--	0	http://amigo.geneontology.org/amigo/term/GO:0035174	no
3-hydroxyacyl-CoA dehydrogenase activity	GO:0003857	0.387575	0.6776	--	10	gene22789|gene13910	2	gene13910	1	gene22789	1	http://amigo.geneontology.org/amigo/term/GO:0003857	no
cytidylyltransferase activity	GO:0070567	0.387575	0.6776	--	10	gene22654|gene10929	2	gene22654	1	gene10929	1	http://amigo.geneontology.org/amigo/term/GO:0070567	no
ligase activity, forming carbon-sulfur bonds	GO:0016877	0.385849	0.6776	--	38	gene18006|gene8804|gene18418|gene17422|gene18884|gene17623	6	gene18006|gene18884|gene17623|gene17422|gene8804	5	gene18418	1	http://amigo.geneontology.org/amigo/term/GO:0016877	no
prostanoid receptor activity	GO:0004954	0.387575	0.6776	--	10	gene11768|gene18405	2	gene11768	1	gene18405	1	http://amigo.geneontology.org/amigo/term/GO:0004954	no
carbon-nitrogen lyase activity	GO:0016840	0.387575	0.6776	--	10	gene21014|gene7540	2	gene21014|gene7540	2	--	0	http://amigo.geneontology.org/amigo/term/GO:0016840	no
protein serine/threonine phosphatase inhibitor activity	GO:0004865	0.387575	0.6776	--	10	gene11669|gene24308	2	gene11669|gene24308	2	--	0	http://amigo.geneontology.org/amigo/term/GO:0004865	no
P-P-bond-hydrolysis-driven protein transmembrane transporter activity	GO:0015450	0.387575	0.6776	--	10	gene26477|gene27597	2	gene27597	1	gene26477	1	http://amigo.geneontology.org/amigo/term/GO:0015450	no
neurotrophin receptor binding	GO:0005165	0.387575	0.6776	--	10	gene22591|gene982	2	gene982	1	gene22591	1	http://amigo.geneontology.org/amigo/term/GO:0005165	no
thioredoxin peroxidase activity	GO:0008379	0.387575	0.6776	GO:0009031	10	gene9016|gene24316	2	gene9016|gene24316	2	--	0	http://amigo.geneontology.org/amigo/term/GO:0008379	no
oxidoreductase activity, acting on NAD(P)H, heme protein as acceptor	GO:0016653	0.387575	0.6776	--	10	gene7594|gene12637	2	gene12637|gene7594	2	--	0	http://amigo.geneontology.org/amigo/term/GO:0016653	no
proline-rich region binding	GO:0070064	0.387575	0.6776	--	10	gene19372|gene13668	2	gene13668	1	gene19372	1	http://amigo.geneontology.org/amigo/term/GO:0070064	no
inositol trisphosphate phosphatase activity	GO:0046030	0.387575	0.6776	--	10	gene25042|gene21194	2	gene21194	1	gene25042	1	http://amigo.geneontology.org/amigo/term/GO:0046030	no
structural constituent of muscle	GO:0008307	0.389312	0.679484	--	31	gene15079|gene25271|gene13046|gene26924|gene22517	5	gene13046|gene26924|gene22517|gene15079|gene25271	5	--	0	http://amigo.geneontology.org/amigo/term/GO:0008307	no
intramolecular transferase activity	GO:0016866	0.389312	0.679484	--	31	gene5149|gene7956|gene22232|gene25531|gene7566	5	gene22232|gene5149	2	gene25531|gene7566|gene7956	3	http://amigo.geneontology.org/amigo/term/GO:0016866	no
tRNA (uracil) methyltransferase activity	GO:0016300	0.432048	0.681356	GO:0016431	4	gene11042	1	gene11042	1	--	0	http://amigo.geneontology.org/amigo/term/GO:0016300	no
double-stranded DNA exodeoxyribonuclease activity	GO:0008309	0.432048	0.681356	--	4	gene27519	1	--	0	gene27519	1	http://amigo.geneontology.org/amigo/term/GO:0008309	no
nucleoside diphosphate kinase activity	GO:0004550	0.392833	0.681356	--	17	gene25502|gene22566|gene5067	3	gene25502|gene22566	2	gene5067	1	http://amigo.geneontology.org/amigo/term/GO:0004550	no
hedgehog receptor activity	GO:0008158	0.432048	0.681356	--	4	gene336	1	gene336	1	--	0	http://amigo.geneontology.org/amigo/term/GO:0008158	no
potassium:chloride symporter activity	GO:0015379	0.432048	0.681356	--	4	gene26201	1	--	0	gene26201	1	http://amigo.geneontology.org/amigo/term/GO:0015379	no
histone pre-mRNA DCP binding	GO:0071208	0.432048	0.681356	--	4	gene168	1	gene168	1	--	0	http://amigo.geneontology.org/amigo/term/GO:0071208	no
RNA polymerase II core promoter sequence-specific DNA binding	GO:0000979	0.399314	0.681356	--	53	gene17367|gene20931|gene12191|gene3045|gene25993|gene23710|gene15482|gene23006	8	gene20931|gene23710|gene15482|gene23006|gene17367|gene3045	6	gene25993|gene12191	2	http://amigo.geneontology.org/amigo/term/GO:0000979	no
sulfotransferase activity	GO:0008146	0.420425	0.681356	--	54	gene14572|gene11658|gene19824|gene3793|gene10992|gene25965|gene10003|gene5904	8	gene19824|gene3793|gene10992|gene25965|gene11658|gene10003	6	gene14572|gene5904	2	http://amigo.geneontology.org/amigo/term/GO:0008146	no
dodecenoyl-CoA delta-isomerase activity	GO:0004165	0.432048	0.681356	GO:0008461	4	gene23730	1	gene23730	1	--	0	http://amigo.geneontology.org/amigo/term/GO:0004165	no
glycylpeptide N-tetradecanoyltransferase activity	GO:0004379	0.432048	0.681356	GO:0019106	4	gene16665	1	--	0	gene16665	1	http://amigo.geneontology.org/amigo/term/GO:0004379	no
C-acyltransferase activity	GO:0016408	0.430239	0.681356	--	18	gene22132|gene25910|gene451	3	gene22132	1	gene25910|gene451	2	http://amigo.geneontology.org/amigo/term/GO:0016408	no
transcription factor activity, core RNA polymerase binding	GO:0000990	0.432048	0.681356	--	4	gene13698	1	gene13698	1	--	0	http://amigo.geneontology.org/amigo/term/GO:0000990	no
steroid hormone binding	GO:1990239	0.432048	0.681356	--	4	gene998	1	gene998	1	--	0	http://amigo.geneontology.org/amigo/term/GO:1990239	no
N-acetylgalactosamine 4-O-sulfotransferase activity	GO:0001537	0.432048	0.681356	--	4	gene11658	1	gene11658	1	--	0	http://amigo.geneontology.org/amigo/term/GO:0001537	no
alpha-1,4-glucosidase activity	GO:0004558	0.432048	0.681356	GO:0004562|GO:0016982	4	gene11702	1	--	0	gene11702	1	http://amigo.geneontology.org/amigo/term/GO:0004558	no
U2 snRNA binding	GO:0030620	0.432048	0.681356	--	4	gene14478	1	--	0	gene14478	1	http://amigo.geneontology.org/amigo/term/GO:0030620	no
peptide-transporting ATPase activity	GO:0015440	0.432048	0.681356	--	4	gene20901	1	--	0	gene20901	1	http://amigo.geneontology.org/amigo/term/GO:0015440	no
telomerase activity	GO:0003720	0.432048	0.681356	--	4	gene11497	1	--	0	gene11497	1	http://amigo.geneontology.org/amigo/term/GO:0003720	no
high voltage-gated calcium channel activity	GO:0008331	0.436292	0.681356	--	11	gene16261|gene14989	2	gene16261	1	gene14989	1	http://amigo.geneontology.org/amigo/term/GO:0008331	no
kinesin binding	GO:0019894	0.392029	0.681356	--	24	gene26595|gene26835|gene7685|gene25561	4	gene26595|gene26835|gene25561	3	gene7685	1	http://amigo.geneontology.org/amigo/term/GO:0019894	no
hedgehog family protein binding	GO:0097108	0.432048	0.681356	--	4	gene336	1	gene336	1	--	0	http://amigo.geneontology.org/amigo/term/GO:0097108	no
cardiolipin binding	GO:1901612	0.432048	0.681356	--	4	gene3368	1	gene3368	1	--	0	http://amigo.geneontology.org/amigo/term/GO:1901612	no
activin receptor activity, type I	GO:0016361	0.432048	0.681356	--	4	gene4089	1	gene4089	1	--	0	http://amigo.geneontology.org/amigo/term/GO:0016361	no
U4 snRNA binding	GO:0030621	0.432048	0.681356	--	4	gene2900	1	gene2900	1	--	0	http://amigo.geneontology.org/amigo/term/GO:0030621	no
magnesium ion transmembrane transporter activity	GO:0015095	0.392833	0.681356	--	17	gene27764|gene15664|gene6098	3	gene27764|gene6098	2	gene15664	1	http://amigo.geneontology.org/amigo/term/GO:0015095	no
sodium:potassium-exchanging ATPase activity	GO:0005391	0.436292	0.681356	--	11	gene15897|gene998	2	gene998|gene15897	2	--	0	http://amigo.geneontology.org/amigo/term/GO:0005391	no
ferric-chelate reductase (NADPH) activity	GO:0052851	0.432048	0.681356	--	4	gene4229	1	gene4229	1	--	0	http://amigo.geneontology.org/amigo/term/GO:0052851	no
LIM domain binding	GO:0030274	0.432048	0.681356	--	4	gene24800	1	gene24800	1	--	0	http://amigo.geneontology.org/amigo/term/GO:0030274	no
translation release factor activity, codon specific	GO:0016149	0.432048	0.681356	--	4	gene9804	1	gene9804	1	--	0	http://amigo.geneontology.org/amigo/term/GO:0016149	no
protein xylosyltransferase activity	GO:0030158	0.432048	0.681356	--	4	gene14880	1	gene14880	1	--	0	http://amigo.geneontology.org/amigo/term/GO:0030158	no
DNA topoisomerase II activity	GO:0061505	0.432048	0.681356	--	4	gene15030	1	--	0	gene15030	1	http://amigo.geneontology.org/amigo/term/GO:0061505	no
alpha-1,6-mannosylglycoprotein 6-beta-N-acetylglucosaminyltransferase activity	GO:0030144	0.432048	0.681356	--	4	gene15441	1	gene15441	1	--	0	http://amigo.geneontology.org/amigo/term/GO:0030144	no
NF-kappaB-inducing kinase activity	GO:0004704	0.432048	0.681356	--	4	gene15675	1	gene15675	1	--	0	http://amigo.geneontology.org/amigo/term/GO:0004704	no
estrogen receptor activity	GO:0030284	0.432048	0.681356	--	4	gene12043	1	gene12043	1	--	0	http://amigo.geneontology.org/amigo/term/GO:0030284	no
protein phosphatase activator activity	GO:0072542	0.432048	0.681356	GO:0071862|GO:0072543	4	gene4720	1	gene4720	1	--	0	http://amigo.geneontology.org/amigo/term/GO:0072542	no
procollagen galactosyltransferase activity	GO:0050211	0.432048	0.681356	--	4	gene8800	1	gene8800	1	--	0	http://amigo.geneontology.org/amigo/term/GO:0050211	no
ribonucleoprotein complex binding	GO:0043021	0.423348	0.681356	--	128	gene20691|gene14582|gene22721|gene22717|gene3130|gene23157|gene14491|gene27455|gene20896|gene24485|gene5750|gene14366|gene20164|gene27988|gene4048|gene11908|gene18152|gene21051	18	gene4048|gene5750|gene18152|gene20691|gene21051|gene27455|gene22717|gene22721|gene14491|gene3130|gene24485|gene20896|gene23157	13	gene27988|gene14366|gene14582|gene11908|gene20164	5	http://amigo.geneontology.org/amigo/term/GO:0043021	no
cytidylate kinase activity	GO:0004127	0.432048	0.681356	--	4	gene5067	1	--	0	gene5067	1	http://amigo.geneontology.org/amigo/term/GO:0004127	no
ribonuclease III activity	GO:0004525	0.432048	0.681356	--	4	gene21302	1	gene21302	1	--	0	http://amigo.geneontology.org/amigo/term/GO:0004525	no
phosphorylase activity	GO:0004645	0.432048	0.681356	--	4	gene21457	1	gene21457	1	--	0	http://amigo.geneontology.org/amigo/term/GO:0004645	no
DNA translocase activity	GO:0015616	0.432048	0.681356	--	4	gene27766	1	gene27766	1	--	0	http://amigo.geneontology.org/amigo/term/GO:0015616	no
2'-5'-oligoadenylate synthetase activity	GO:0001730	0.432048	0.681356	--	4	gene21026	1	--	0	gene21026	1	http://amigo.geneontology.org/amigo/term/GO:0001730	no
sugar-phosphatase activity	GO:0050308	0.436292	0.681356	--	11	gene15179|gene3104	2	gene15179	1	gene3104	1	http://amigo.geneontology.org/amigo/term/GO:0050308	no
phosphodiesterase I activity	GO:0004528	0.432048	0.681356	--	4	gene13625	1	--	0	gene13625	1	http://amigo.geneontology.org/amigo/term/GO:0004528	no
potassium ion leak channel activity	GO:0022841	0.430239	0.681356	--	18	gene17308|gene22904|gene18143	3	gene18143|gene17308|gene22904	3	--	0	http://amigo.geneontology.org/amigo/term/GO:0022841	no
adenosine-diphosphatase activity	GO:0043262	0.432048	0.681356	--	4	gene8747	1	gene8747	1	--	0	http://amigo.geneontology.org/amigo/term/GO:0043262	no
polynucleotide 5'-hydroxyl-kinase activity	GO:0051731	0.432048	0.681356	--	4	gene10617	1	gene10617	1	--	0	http://amigo.geneontology.org/amigo/term/GO:0051731	no
peptidyl-proline 3-dioxygenase activity	GO:0031544	0.432048	0.681356	--	4	gene266	1	gene266	1	--	0	http://amigo.geneontology.org/amigo/term/GO:0031544	no
aminoacyl-tRNA ligase activity	GO:0004812	0.404843	0.681356	GO:0016876|GO:0017100	46	gene15148|gene22999|gene4652|gene14122|gene4544|gene8083|gene23137	7	gene15148|gene8083|gene22999|gene4652|gene4544|gene23137|gene14122	7	--	0	http://amigo.geneontology.org/amigo/term/GO:0004812	no
carboxylic acid binding	GO:0031406	0.432411	0.681356	--	151	gene20900|gene22520|gene15955|gene1884|gene22999|gene16646|gene4835|gene20077|gene19615|gene5449|gene14582|gene13390|gene22948|gene22543|gene12494|gene18231|gene11714|gene21429|gene266|gene4723|gene2712	21	gene21429|gene2712|gene16646|gene22999|gene22520|gene18231|gene19615|gene5449|gene266|gene12494|gene22948|gene11714|gene20900|gene20077|gene4835	15	gene14582|gene22543|gene4723|gene15955|gene13390|gene1884	6	http://amigo.geneontology.org/amigo/term/GO:0031406	no
arginine N-methyltransferase activity	GO:0016273	0.436292	0.681356	--	11	gene5796|gene3481	2	gene3481	1	gene5796	1	http://amigo.geneontology.org/amigo/term/GO:0016273	no
protein-arginine N-methyltransferase activity	GO:0016274	0.436292	0.681356	--	11	gene5796|gene3481	2	gene3481	1	gene5796	1	http://amigo.geneontology.org/amigo/term/GO:0016274	no
sugar-terminal-phosphatase activity	GO:0050309	0.432048	0.681356	--	4	gene15179	1	gene15179	1	--	0	http://amigo.geneontology.org/amigo/term/GO:0050309	no
ADP binding	GO:0043531	0.392029	0.681356	--	24	gene28259|gene15837|gene19703|gene14426	4	gene19703|gene14426|gene28259|gene15837	4	--	0	http://amigo.geneontology.org/amigo/term/GO:0043531	no
exodeoxyribonuclease activity	GO:0004529	0.430239	0.681356	--	18	gene24886|gene27519|gene16660	3	gene16660|gene24886	2	gene27519	1	http://amigo.geneontology.org/amigo/term/GO:0004529	no
cyclic nucleotide binding	GO:0030551	0.410692	0.681356	--	39	gene12529|gene12980|gene15583|gene6520|gene17217|gene28433	6	gene17217|gene12980|gene6520|gene15583|gene12529	5	gene28433	1	http://amigo.geneontology.org/amigo/term/GO:0030551	no
ornithine decarboxylase activity	GO:0004586	0.432048	0.681356	--	4	gene5321	1	gene5321	1	--	0	http://amigo.geneontology.org/amigo/term/GO:0004586	no
calcium-induced calcium release activity	GO:0048763	0.432048	0.681356	--	4	gene10507	1	--	0	gene10507	1	http://amigo.geneontology.org/amigo/term/GO:0048763	no
poly(A) binding	GO:0008143	0.430239	0.681356	--	18	gene12627|gene27455|gene27002	3	gene27455|gene27002|gene12627	3	--	0	http://amigo.geneontology.org/amigo/term/GO:0008143	no
CAAX-protein geranylgeranyltransferase activity	GO:0004662	0.432048	0.681356	--	4	gene27109	1	--	0	gene27109	1	http://amigo.geneontology.org/amigo/term/GO:0004662	no
DNA-dependent protein kinase activity	GO:0004677	0.432048	0.681356	--	4	gene13209	1	--	0	gene13209	1	http://amigo.geneontology.org/amigo/term/GO:0004677	no
smoothened binding	GO:0005119	0.432048	0.681356	--	4	gene336	1	gene336	1	--	0	http://amigo.geneontology.org/amigo/term/GO:0005119	no
guanyl ribonucleotide binding	GO:0032561	0.428595	0.681356	--	525	gene14809|gene5152|gene15207|gene8812|gene27338|gene23207|gene17018|gene5714|gene22522|gene25300|gene8594|gene8614|gene15366|gene20318|gene21699|gene15344|gene24438|gene20811|gene22492|gene28259|gene6155|gene8050|gene20243|gene23779|gene2859|gene5420|gene22005|gene24901|gene22717|gene5887|gene15123|gene11219|gene29245|gene18414|gene1976|gene15663|gene17107|gene4943|gene5047|gene10871|gene28156|ge…	71	gene25300|gene21999|gene20925|gene14826|gene23207|gene5047|gene5943|gene10723|gene2806|gene17018|gene26336|gene27524|gene22005|gene8595|gene22422|gene5750|gene24331|gene15123|gene20243|gene1976|gene15124|gene25047|gene6155|gene2128|gene8614|gene15099|gene8581|gene18432|gene22522|gene5152|gene8812|gene29245|gene6468|gene7810|gene23779|gene28259|gene15953|gene7690|gene22717|gene5420|gene11219|gene8…	48	gene14809|gene22492|gene27338|gene15663|gene20318|gene8050|gene3392|gene5887|gene8594|gene10871|gene24901|gene4943|gene2859|gene20811|gene18414|gene21699|gene5714|gene28156|gene19002|gene8586|gene15366|gene24438|gene15344	23	http://amigo.geneontology.org/amigo/term/GO:0032561	no
oligosaccharide binding	GO:0070492	0.432048	0.681356	--	4	gene12422	1	--	0	gene12422	1	http://amigo.geneontology.org/amigo/term/GO:0070492	no
potassium-transporting ATPase activity	GO:0008556	0.436292	0.681356	GO:0015618	11	gene15897|gene998	2	gene998|gene15897	2	--	0	http://amigo.geneontology.org/amigo/term/GO:0008556	no
I-SMAD binding	GO:0070411	0.432048	0.681356	--	4	gene11246	1	gene11246	1	--	0	http://amigo.geneontology.org/amigo/term/GO:0070411	no
ciliary neurotrophic factor receptor activity	GO:0004897	0.432048	0.681356	--	4	gene3151	1	gene3151	1	--	0	http://amigo.geneontology.org/amigo/term/GO:0004897	no
exodeoxyribonuclease activity, producing 5'-phosphomonoesters	GO:0016895	0.430239	0.681356	GO:0008858	18	gene24886|gene27519|gene16660	3	gene16660|gene24886	2	gene27519	1	http://amigo.geneontology.org/amigo/term/GO:0016895	no
ligase activity, forming carbon-oxygen bonds	GO:0016875	0.404843	0.681356	--	46	gene15148|gene22999|gene4652|gene14122|gene23137|gene8083|gene4544	7	gene15148|gene8083|gene22999|gene4652|gene23137|gene4544|gene14122	7	--	0	http://amigo.geneontology.org/amigo/term/GO:0016875	no
3-chloroallyl aldehyde dehydrogenase activity	GO:0004028	0.432048	0.681356	--	4	gene24469	1	--	0	gene24469	1	http://amigo.geneontology.org/amigo/term/GO:0004028	no
interferon receptor activity	GO:0004904	0.432048	0.681356	--	4	gene12728	1	gene12728	1	--	0	http://amigo.geneontology.org/amigo/term/GO:0004904	no
mitogen-activated protein kinase p38 binding	GO:0048273	0.432048	0.681356	--	4	gene24318	1	gene24318	1	--	0	http://amigo.geneontology.org/amigo/term/GO:0048273	no
protein farnesyltransferase activity	GO:0004660	0.432048	0.681356	GO:0018223	4	gene27109	1	--	0	gene27109	1	http://amigo.geneontology.org/amigo/term/GO:0004660	no
myosin phosphatase activity	GO:0017018	0.432048	0.681356	GO:0017019	4	gene5482	1	gene5482	1	--	0	http://amigo.geneontology.org/amigo/term/GO:0017018	no
NADP binding	GO:0050661	0.420425	0.681356	--	54	gene7386|gene16008|gene19767|gene5398|gene15924|gene27880|gene7066|gene23751	8	gene23751|gene15924|gene16008|gene19767|gene5398|gene7066|gene7386	7	gene27880	1	http://amigo.geneontology.org/amigo/term/GO:0050661	no
DNA/RNA helicase activity	GO:0033677	0.432048	0.681356	--	4	gene11771	1	--	0	gene11771	1	http://amigo.geneontology.org/amigo/term/GO:0033677	no
GDP-dissociation inhibitor binding	GO:0051021	0.432048	0.681356	--	4	gene15344	1	--	0	gene15344	1	http://amigo.geneontology.org/amigo/term/GO:0051021	no
Rho GDP-dissociation inhibitor binding	GO:0051022	0.432048	0.681356	--	4	gene15344	1	--	0	gene15344	1	http://amigo.geneontology.org/amigo/term/GO:0051022	no
U6 snRNA binding	GO:0017070	0.436292	0.681356	--	11	gene2900|gene14478	2	gene2900	1	gene14478	1	http://amigo.geneontology.org/amigo/term/GO:0017070	no
DNA topoisomerase type II (ATP-hydrolyzing) activity	GO:0003918	0.432048	0.681356	--	4	gene15030	1	--	0	gene15030	1	http://amigo.geneontology.org/amigo/term/GO:0003918	no
4-trimethylammoniobutyraldehyde dehydrogenase activity	GO:0047105	0.432048	0.681356	--	4	gene18512	1	gene18512	1	--	0	http://amigo.geneontology.org/amigo/term/GO:0047105	no
tau protein binding	GO:0048156	0.432048	0.681356	--	4	gene9744	1	gene9744	1	--	0	http://amigo.geneontology.org/amigo/term/GO:0048156	no
oxidoreductase activity, acting on paired donors, with incorporation or reduction of molecular oxygen, 2-oxoglutarate as one donor, and incorporation of one atom each of oxygen into both donors	GO:0016706	0.420425	0.681356	GO:0010302	54	gene16646|gene15955|gene20931|gene5991|gene22543|gene7439|gene18231|gene266	8	gene16646|gene5991|gene18231|gene7439|gene266|gene20931	6	gene22543|gene15955	2	http://amigo.geneontology.org/amigo/term/GO:0016706	no
tyrosine-tRNA ligase activity	GO:0004831	0.432048	0.681356	--	4	gene4652	1	gene4652	1	--	0	http://amigo.geneontology.org/amigo/term/GO:0004831	no
glycolipid mannosyltransferase activity	GO:0004376	0.432048	0.681356	GO:0004580	4	gene4767	1	--	0	gene4767	1	http://amigo.geneontology.org/amigo/term/GO:0004376	no
RS domain binding	GO:0050733	0.432048	0.681356	--	4	gene6777	1	--	0	gene6777	1	http://amigo.geneontology.org/amigo/term/GO:0050733	no
transferase activity, transferring sulfur-containing groups	GO:0016782	0.402016	0.681356	--	75	gene14572|gene11658|gene22132|gene19824|gene3793|gene10992|gene17422|gene25965|gene10003|gene5904|gene7026	11	gene7026|gene19824|gene22132|gene3793|gene10992|gene25965|gene17422|gene11658|gene10003	9	gene14572|gene5904	2	http://amigo.geneontology.org/amigo/term/GO:0016782	no
transforming growth factor beta receptor activity, type I	GO:0005025	0.432048	0.681356	--	4	gene3277	1	gene3277	1	--	0	http://amigo.geneontology.org/amigo/term/GO:0005025	no
guanylate kinase activity	GO:0004385	0.436292	0.681356	--	11	gene26335|gene955	2	gene26335|gene955	2	--	0	http://amigo.geneontology.org/amigo/term/GO:0004385	no
DNA N-glycosylase activity	GO:0019104	0.430239	0.681356	GO:0008578	18	gene22663|gene22239|gene21614	3	gene22239|gene21614	2	gene22663	1	http://amigo.geneontology.org/amigo/term/GO:0019104	no
cupric reductase activity	GO:0008823	0.432048	0.681356	--	4	gene4229	1	gene4229	1	--	0	http://amigo.geneontology.org/amigo/term/GO:0008823	no
oxidoreductase activity, acting on NAD(P)H	GO:0016651	0.417725	0.681356	--	98	gene23650|gene1555|gene7594|gene3331|gene9698|gene14453|gene5398|gene24470|gene6281|gene12637|gene26102|gene19865|gene9153|gene8734	14	gene9698|gene8734|gene12637|gene14453|gene9153|gene23650|gene3331|gene5398|gene1555|gene7594	10	gene24470|gene6281|gene19865|gene26102	4	http://amigo.geneontology.org/amigo/term/GO:0016651	no
amide-transporting ATPase activity	GO:0033220	0.432048	0.681356	--	4	gene20901	1	--	0	gene20901	1	http://amigo.geneontology.org/amigo/term/GO:0033220	no
identical protein binding	GO:0042802	0.394806	0.681356	--	767	gene26575|gene7598|gene5130|gene17208|gene10278|gene16514|gene20243|gene14889|gene17765|gene7490|gene25403|gene24824|gene27108|gene14417|gene5321|gene10843|gene15119|gene5413|gene12898|gene4431|gene8586|gene7229|gene21071|gene26675|gene23833|gene27908|gene12224|gene11260|gene24815|gene15793|gene5152|gene10312|gene9436|gene21129|gene1543|gene6760|gene23779|gene5398|gene24919|gene5275|gene20411|gen…	104	gene1158|gene1174|gene21822|gene20411|gene15890|gene24815|gene24919|gene7598|gene5449|gene17191|gene700|gene7229|gene11925|gene5275|gene22986|gene13569|gene26995|gene5537|gene521|gene5413|gene20243|gene13563|gene15003|gene3376|gene23749|gene8595|gene24800|gene24370|gene14417|gene5398|gene26675|gene14100|gene26880|gene5130|gene24824|gene14660|gene7490|gene22481|gene6760|gene11081|gene25583|gene252…	69	gene25975|gene21621|gene25403|gene3973|gene18566|gene1543|gene25695|gene21333|gene5887|gene17765|gene19039|gene23833|gene27108|gene27908|gene20901|gene11992|gene21071|gene21831|gene26001|gene27988|gene15793|gene19842|gene16023|gene11835|gene4052|gene23864|gene21142|gene14889|gene7849|gene8586|gene11260|gene10312|gene10843|gene22808|gene9436	35	http://amigo.geneontology.org/amigo/term/GO:0042802	no
snRNA stem-loop binding	GO:0035614	0.432048	0.681356	--	4	gene18228	1	gene18228	1	--	0	http://amigo.geneontology.org/amigo/term/GO:0035614	no
plus-end directed microfilament motor activity	GO:0060002	0.432048	0.681356	--	4	gene14286	1	gene14286	1	--	0	http://amigo.geneontology.org/amigo/term/GO:0060002	no
CARD domain binding	GO:0050700	0.432048	0.681356	--	4	gene26335	1	gene26335	1	--	0	http://amigo.geneontology.org/amigo/term/GO:0050700	no
carbon-oxygen lyase activity, acting on phosphates	GO:0016838	0.432048	0.681356	--	4	gene19056	1	--	0	gene19056	1	http://amigo.geneontology.org/amigo/term/GO:0016838	no
C3HC4-type RING finger domain binding	GO:0055131	0.432048	0.681356	--	4	gene4876	1	--	0	gene4876	1	http://amigo.geneontology.org/amigo/term/GO:0055131	no
amidine-lyase activity	GO:0016842	0.432048	0.681356	--	4	gene7540	1	gene7540	1	--	0	http://amigo.geneontology.org/amigo/term/GO:0016842	no
3-oxoacyl-[acyl-carrier-protein] reductase (NADH) activity	GO:0047025	0.432048	0.681356	--	4	gene22789	1	--	0	gene22789	1	http://amigo.geneontology.org/amigo/term/GO:0047025	no
isomerase activity	GO:0016853	0.412978	0.681356	--	194	gene7956|gene1391|gene213|gene18158|gene12800|gene23730|gene7433|gene5709|gene8992|gene5149|gene22850|gene22878|gene4829|gene21265|gene14820|gene8766|gene17274|gene3325|gene10640|gene11782|gene25531|gene7566|gene303|gene12224|gene15030|gene6730|gene22232	27	gene22850|gene22878|gene21265|gene303|gene8766|gene6730|gene18158|gene22232|gene17274|gene5709|gene23730|gene7433|gene1391|gene12224|gene5149|gene3325	16	gene14820|gene213|gene15030|gene4829|gene11782|gene7566|gene10640|gene25531|gene8992|gene12800|gene7956	11	http://amigo.geneontology.org/amigo/term/GO:0016853	no
GTPase activating protein binding	GO:0032794	0.432048	0.681356	--	4	gene22563	1	gene22563	1	--	0	http://amigo.geneontology.org/amigo/term/GO:0032794	no
racemase and epimerase activity, acting on carbohydrates and derivatives	GO:0016857	0.436292	0.681356	--	11	gene3325|gene4829	2	gene3325	1	gene4829	1	http://amigo.geneontology.org/amigo/term/GO:0016857	no
myosin II binding	GO:0045159	0.432048	0.681356	--	4	gene1953	1	gene1953	1	--	0	http://amigo.geneontology.org/amigo/term/GO:0045159	no
cytokine receptor binding	GO:0005126	0.422881	0.681356	--	180	gene22986|gene15890|gene11949|gene14613|gene24306|gene22591|gene19854|gene22026|gene17060|gene14417|gene5275|gene5309|gene9765|gene9113|gene4476|gene2845|gene13946|gene11631|gene982|gene11246|gene6659|gene17456|gene23702|gene11262|gene25699	25	gene17060|gene22986|gene11631|gene14613|gene15890|gene2845|gene23702|gene14417|gene4476|gene11262|gene9765|gene22026|gene982|gene11246|gene5275|gene6659	16	gene11949|gene17456|gene13946|gene24306|gene22591|gene5309|gene25699|gene9113|gene19854	9	http://amigo.geneontology.org/amigo/term/GO:0005126	no
kainate selective glutamate receptor activity	GO:0015277	0.432048	0.681356	--	4	gene12537	1	gene12537	1	--	0	http://amigo.geneontology.org/amigo/term/GO:0015277	no
uridine-diphosphatase activity	GO:0045134	0.432048	0.681356	--	4	gene16801	1	gene16801	1	--	0	http://amigo.geneontology.org/amigo/term/GO:0045134	no
transforming growth factor beta receptor, cytoplasmic mediator activity	GO:0005072	0.432048	0.681356	--	4	gene11246	1	gene11246	1	--	0	http://amigo.geneontology.org/amigo/term/GO:0005072	no
myristoyltransferase activity	GO:0019107	0.432048	0.681356	--	4	gene16665	1	--	0	gene16665	1	http://amigo.geneontology.org/amigo/term/GO:0019107	no
[heparan sulfate]-glucosamine N-sulfotransferase activity	GO:0015016	0.432048	0.681356	GO:0004393|GO:0015022|GO:0051910	4	gene10003	1	gene10003	1	--	0	http://amigo.geneontology.org/amigo/term/GO:0015016	no
aminobutyraldehyde dehydrogenase activity	GO:0019145	0.432048	0.681356	--	4	gene18512	1	gene18512	1	--	0	http://amigo.geneontology.org/amigo/term/GO:0019145	no
glutaminase activity	GO:0004359	0.432048	0.681356	--	4	gene24510	1	gene24510	1	--	0	http://amigo.geneontology.org/amigo/term/GO:0004359	no
solute:cation symporter activity	GO:0015294	0.391487	0.681356	--	89	gene898|gene13623|gene10019|gene10555|gene27882|gene14443|gene26201|gene10020|gene10022|gene13100|gene22626|gene29010|gene806	13	gene13623|gene27882|gene10019|gene10022|gene13100|gene29010	6	gene14443|gene22626|gene898|gene10555|gene10020|gene26201|gene806	7	http://amigo.geneontology.org/amigo/term/GO:0015294	no
platelet-activating factor acetyltransferase activity	GO:0047179	0.432048	0.681356	--	4	gene14501	1	--	0	gene14501	1	http://amigo.geneontology.org/amigo/term/GO:0047179	no
biliverdin reductase activity	GO:0004074	0.432048	0.681356	--	4	gene8196	1	gene8196	1	--	0	http://amigo.geneontology.org/amigo/term/GO:0004074	no
long-chain-acyl-CoA dehydrogenase activity	GO:0004466	0.432048	0.681356	--	4	gene14634	1	gene14634	1	--	0	http://amigo.geneontology.org/amigo/term/GO:0004466	no
malic enzyme activity	GO:0004470	0.432048	0.681356	--	4	gene23820	1	gene23820	1	--	0	http://amigo.geneontology.org/amigo/term/GO:0004470	no
L-phenylalanine aminotransferase activity	GO:0070546	0.432048	0.681356	--	4	gene5130	1	gene5130	1	--	0	http://amigo.geneontology.org/amigo/term/GO:0070546	no
nucleotide phosphatase activity, acting on free nucleotides	GO:0098519	0.432048	0.681356	--	4	gene25590	1	gene25590	1	--	0	http://amigo.geneontology.org/amigo/term/GO:0098519	no
phosphoprotein binding	GO:0051219	0.410692	0.681356	--	39	gene4800|gene11781|gene1776|gene13720|gene163|gene15401	6	gene163|gene11781|gene1776|gene15401|gene13720	5	gene4800	1	http://amigo.geneontology.org/amigo/term/GO:0051219	no
glucose-6-phosphatase activity	GO:0004346	0.432048	0.681356	--	4	gene15179	1	gene15179	1	--	0	http://amigo.geneontology.org/amigo/term/GO:0004346	no
pyrroline-5-carboxylate reductase activity	GO:0004735	0.432048	0.681356	--	4	gene15350	1	--	0	gene15350	1	http://amigo.geneontology.org/amigo/term/GO:0004735	no
guanyl nucleotide binding	GO:0019001	0.435385	0.681356	--	526	gene14809|gene5152|gene15207|gene8812|gene27338|gene23207|gene17018|gene10723|gene22522|gene8595|gene8594|gene8614|gene15366|gene20318|gene21699|gene15344|gene24438|gene20811|gene15124|gene22492|gene28259|gene6155|gene8050|gene20243|gene23779|gene2859|gene5420|gene22005|gene24901|gene22717|gene2019|gene15123|gene11219|gene29245|gene18432|gene1976|gene15663|gene17107|gene4943|gene5047|gene10871|ge…	71	gene21999|gene25300|gene20925|gene14826|gene23207|gene5047|gene5943|gene10723|gene2806|gene17018|gene26336|gene6155|gene22005|gene25047|gene22422|gene5750|gene24331|gene11219|gene20243|gene1976|gene15124|gene8595|gene27524|gene2128|gene8614|gene15099|gene8581|gene18432|gene22522|gene5152|gene8812|gene29245|gene6468|gene7810|gene23779|gene28259|gene15953|gene7690|gene22717|gene5420|gene15123|gene8…	48	gene14809|gene22492|gene27338|gene15663|gene20318|gene8050|gene3392|gene5887|gene8594|gene10871|gene24901|gene4943|gene2859|gene20811|gene18414|gene21699|gene5714|gene28156|gene19002|gene8586|gene15366|gene24438|gene15344	23	http://amigo.geneontology.org/amigo/term/GO:0019001	no
amino acid binding	GO:0016597	0.410692	0.681356	--	39	gene22948|gene22999|gene5449|gene12494|gene11714|gene4723	6	gene5449|gene22999|gene12494|gene11714|gene22948	5	gene4723	1	http://amigo.geneontology.org/amigo/term/GO:0016597	no
ADP-sugar diphosphatase activity	GO:0019144	0.432048	0.681356	--	4	gene16562	1	gene16562	1	--	0	http://amigo.geneontology.org/amigo/term/GO:0019144	no
K63-linked polyubiquitin modification-dependent protein binding	GO:0070530	0.430239	0.681356	--	18	gene4182|gene14478|gene12796	3	gene12796	1	gene4182|gene14478	2	http://amigo.geneontology.org/amigo/term/GO:0070530	no
1-acylglycerophosphocholine O-acyltransferase activity	GO:0047184	0.432048	0.681356	GO:0000507	4	gene20564	1	gene20564	1	--	0	http://amigo.geneontology.org/amigo/term/GO:0047184	no
glycolipid transporter activity	GO:0017089	0.432048	0.681356	--	4	gene21082	1	gene21082	1	--	0	http://amigo.geneontology.org/amigo/term/GO:0017089	no
[truncated: 752 more rows]

## Sheet: SP-SPLP-CC
Term_name	Accession	p-value	FDR	Alt_id	Background_Count	DE_Gene	DE_Count	Up_Gene	Up_Count	Down_Gene	Down_Count	Links	Result
[truncated: 1,091 more rows]

[truncated: 10 more sheets: SP-SPLP-BP, SP-LP-MF, SP-LP-CC, SP-LP-BP, LP-SPLP=MF, LP-SPLP-CC, LP-SPLP-BP, LP-SPLP, SP-LP, SP-SPLP]
