# Supplementary material for: Transcriptome Analysis Revealed Long Non-Coding RNAs Associated with mRNAs in Sheep Thyroid Gland under Different Photoperiods
Source: Genes (Basel). 2022 Mar 28;13(4):606. doi: 10.3390/genes13040606 (PMC9024850; doi:10.3390/genes13040606)
Supplement: Supplementary file 1 [file genes-13-00606-s001.zip › Supplementary/Table S5.xlsx]

## Sheet: SP-LP-node
LOC105615388	up	lnc
LOC105615388	down	lnc
LOC105607004	up	lnc
LOC105603705	up	lnc
LOC105604437	down	lnc
LOC105604437	up	lnc
LOC105616131	up	lnc
LOC105616131	down	lnc
LOC105616340	up	lnc
LOC105616340	down	lnc
LOC105605934	up	lnc
BLOC1S6	down	mrna
SLC30A4	down	mrna
LOC106991214	up	mrna
ARG2	up	mrna
SNX3	down	mrna
SAP18	down	mrna
FAM13A	down	mrna
NQO1	up	mrna
ONECUT2	up	mrna
LOC105615755	up	mrna
LOC101106689	up	mrna
ABI3	#N/A	mrna
CCNB3	down	mrna
CSNK1G1	down	mrna
HIF1A	down	mrna
YTHDC1	down	mrna
MRPS6	down	mrna
CA9	down	mrna
FEZF2	down	mrna
LOC105605108	up	mrna
SNX1	down	mrna
HSPA6	down	mrna
MDN1	down	mrna
NAP1L5	down	mrna
AKAP5	up	mrna
PCSK1	up	mrna
SLIT2	down	mrna
PPP2R2C	up	mrna
CRMP1	down	mrna
CPLX2	down	mrna
LRRC49	up	mrna
HCN4	down	mrna
JPH4	down	mrna
SV2A	down	mrna
SCG5	down	mrna
LOC101111063	up	mrna
TMOD2	down	mrna
DMXL2	down	mrna
C7H14orf37	down	mrna
SPTB	down	mrna
TMEM63C	down	mrna
PATL2	up	mrna
LOC105612104	up	mrna
TPBG	down	mrna
SNAP91	down	mrna
SOGA3	down	mrna
SLC16A10	down	mrna
SOBP	down	mrna
GABRR2	down	mrna
TOMM70A	down	mrna
SPHK1	down	mrna
LOC105615569	up	mrna
RNF31	down	mrna
LAMA2	down	mrna
SAMD3	down	mrna
SLC39A2	down	mrna
CD24	down	mrna
MAP4K5	up	mrna
PSEN1	up	mrna
AVEN	up	mrna
ARRDC3	down	mrna
SYNJ2BP	down	mrna
LOC101120834	up	mrna
NSUN7	up	mrna
LOC101118703	up	mrna
PRKCH	up	mrna
NCOA7	down	mrna

## Sheet: sp-lp-edge
LOC105615388	BLOC1S6	cis
LOC105615388	SLC30A4	cis
LOC105615388	LOC106991214	trans
LOC105615388	ARG2	trans
LOC105615388	SNX3	trans
LOC105615388	SAP18	trans
LOC105615388	FAM13A	trans
LOC105615388	NQO1	trans
LOC105615388	ONECUT2	trans
LOC105615388	LOC105615755	cis
LOC105615388	LOC101106689	trans
LOC105615388	ABI3	trans
LOC105615388	CCNB3	trans
LOC105615388	CSNK1G1	trans
LOC105615388	HIF1A	trans
LOC105615388	YTHDC1	trans
LOC105615388	MRPS6	trans
LOC105615388	CA9	trans
LOC105615388	FEZF2	trans
LOC105615388	LOC105605108	trans
LOC105615388	SNX1	trans
LOC105615388	HSPA6	trans
LOC105615388	SAP18	cis
LOC105615388	MDN1	trans
LOC105607004	NAP1L5	trans
LOC105607004	AKAP5	trans
LOC105607004	YTHDC1	trans
LOC105607004	SAP18	trans
LOC105607004	ABI3	trans
LOC105607004	FAM13A	trans
LOC105607004	MRPS6	trans
LOC105607004	NQO1	trans
LOC105607004	ONECUT2	trans
LOC105607004	CCNB3	trans
LOC105607004	CA9	trans
LOC105607004	FEZF2	trans
LOC105607004	LOC105605108	trans
LOC105607004	PCSK1	trans
LOC105607004	SLIT2	trans
LOC105607004	PPP2R2C	trans
LOC105607004	CRMP1	trans
LOC105607004	CPLX2	trans
LOC105607004	LRRC49	trans
LOC105607004	HCN4	trans
LOC105607004	JPH4	trans
LOC105607004	SV2A	trans
LOC105607004	SCG5	trans
LOC105607004	LOC101111063	trans
LOC105607004	TMOD2	trans
LOC105607004	DMXL2	trans
LOC105607004	C7H14orf37	trans
LOC105607004	SPTB	trans
LOC105607004	TMEM63C	trans
LOC105607004	PATL2	trans
LOC105607004	LOC105612104	trans
LOC105607004	TPBG	trans
LOC105607004	SNAP91	trans
LOC105607004	SOGA3	trans
LOC105607004	SLC16A10	trans
LOC105607004	SOBP	trans
LOC105607004	GABRR2	trans
LOC105607004	HSPA6	trans
LOC105607004	TOMM70A	trans
LOC105607004	SPHK1	trans
LOC105607004	LOC105615569	trans
LOC105607004	RNF31	trans
LOC105607004	LAMA2	trans
LOC105603705	NQO1	cis
LOC105603705	FAM13A	trans
LOC105603705	CA9	trans
LOC105603705	SAP18	trans
LOC105603705	NQO1	trans
LOC105603705	LOC105605108	trans
LOC105604437	ABI3	trans
LOC105604437	MRPS6	trans
LOC105604437	NQO1	trans
LOC105604437	FEZF2	trans
LOC105604437	LOC105605108	trans
LOC105604437	SAMD3	trans
LOC105604437	CA9	trans
LOC105604437	ONECUT2	trans
LOC105604437	SLC39A2	trans
LOC105604437	LOC101106689	trans
LOC105604437	CCNB3	trans
LOC105616131	CD24	trans
LOC105616131	SAP18	trans
LOC105616131	HSPA6	trans
LOC105616131	MRPS6	trans
LOC105616131	NQO1	trans
LOC105616131	CA9	trans
LOC105616131	FEZF2	trans
LOC105616131	LOC105605108	trans
LOC105616131	MAP4K5	trans
LOC105616131	PSEN1	trans
LOC105616340	AVEN	trans
LOC105616340	NQO1	trans
LOC105616340	ARRDC3	trans
LOC105616340	SYNJ2BP	trans
LOC105616340	YTHDC1	trans
LOC105616340	SAP18	trans
LOC105616340	ABI3	trans
LOC105616340	FAM13A	trans
LOC105616340	MRPS6	trans
LOC105616340	ONECUT2	trans
LOC105616340	CCNB3	trans
LOC105616340	CA9	trans
LOC105616340	FEZF2	trans
LOC105616340	LOC105605108	trans
LOC105605934	LOC101120834	trans
LOC105605934	NSUN7	trans
LOC105605934	LOC101118703	trans
LOC105605934	PRKCH	trans
LOC105605934	NCOA7	trans
LOC105605934	ABI3	trans
LOC105605934	FAM13A	trans
LOC105605934	HSPA6	trans
LOC105605934	TOMM70A	trans
LOC105605934	MRPS6	trans
LOC105605934	NQO1	trans
LOC105605934	ONECUT2	trans
LOC105605934	CCNB3	trans
LOC105605934	CA9	trans
LOC105605934	FEZF2	trans
LOC105605934	LOC105605108	trans

## Sheet: sp-splp-node
LOC105615388	up	lnc
LOC105616340	down	lnc
LOC105607004	down	lnc
LOC105616131	up	lnc
LOC105615388	down	lnc
LOC105604437	up	lnc
LOC105616340	up	lnc
LOC105607004	up	lnc
LOC105604437	down	lnc
LOC106990188	down	lnc
LOC105607710	up	mrna
PIF1	up	mrna
PLEKHO2	up	mrna
MRPS6	up	mrna
ABI3	#N/A	mrna
FAM13A	up	mrna
RHOBTB3	up	mrna
LOC101118448	up	mrna
CTGF	down	mrna
YTHDC1	up	mrna
SAP18	up	mrna
NQO1	up	mrna
CCNB3	#N/A	mrna
CA9	up	mrna
FEZF2	up	mrna
LOC105605108	up	mrna
CSNK1G1	down	mrna
HIF1A	up	mrna
ONECUT2	up	mrna
CHST14	up	mrna
TOMM70A	up	mrna
LOC101116011	up	mrna
PLEKHO1	up	mrna
HSPA6	up	mrna
PCGF3	up	mrna
SLC36A2	up	mrna
WWC1	up	mrna
SLBP	up	mrna
IRF2BPL	up	mrna
NUS1	up	mrna
SPHK1	up	mrna
GRK4	up	mrna
PARP16	up	mrna
SEMA6C	up	mrna
SNX27	up	mrna
TOX4	up	mrna
MAPK1IP1L	up	mrna
#N/A	#N/A	mrna
ARRDC3	down	mrna
SYNJ2BP	up	mrna
TBC1D14	up	mrna
PTGDR	up	mrna
ELMSAN1	up	mrna

## Sheet: sp-splp-edge
LOC105615388	LOC105607710	cis
LOC105615388	PIF1	cis
LOC105615388	PLEKHO2	cis
LOC105607004	MRPS6	cis
LOC105615388	ABI3	cis
LOC105615388	FAM13A	cis
LOC105615388	RHOBTB3	trans
LOC105615388	LOC101118448	trans
LOC105615388	CTGF	trans
LOC105615388	YTHDC1	trans
LOC105615388	SAP18	trans
LOC105615388	ABI3	trans
LOC105615388	NQO1	trans
LOC105615388	CCNB3	trans
LOC105615388	CA9	trans
LOC105615388	FEZF2	trans
LOC105615388	LOC105605108	trans
LOC105615388	CSNK1G1	trans
LOC105615388	HIF1A	trans
LOC105615388	FAM13A	trans
LOC105615388	MRPS6	trans
LOC105615388	ONECUT2	trans
LOC105615388	CHST14	trans
LOC105615388	TOMM70A	trans
LOC105615388	LOC101116011	trans
LOC105615388	PLEKHO1	trans
LOC105615388	HSPA6	trans
LOC106990188	YTHDC1	trans
LOC106990188	FAM13A	trans
LOC106990188	CA9	trans
LOC105607004	PCGF3	trans
LOC105607004	YTHDC1	trans
LOC105607004	SAP18	trans
LOC105607004	ABI3	trans
LOC105607004	FAM13A	trans
LOC105607004	HSPA6	trans
LOC105607004	NQO1	trans
LOC105607004	CA9	trans
LOC105607004	LOC105605108	trans
LOC105607004	SLC36A2	trans
LOC105607004	WWC1	trans
LOC105607004	SLBP	trans
LOC105607004	IRF2BPL	trans
LOC105607004	NUS1	trans
LOC105607004	TOMM70A	trans
LOC105607004	MRPS6	trans
LOC105607004	ONECUT2	trans
LOC105607004	SPHK1	trans
LOC105607004	CCNB3	trans
LOC105607004	FEZF2	trans
LOC105604437	FAM13A	trans
LOC105604437	NQO1	trans
LOC105604437	CA9	trans
LOC105604437	FEZF2	trans
LOC105604437	GRK4	trans
LOC105604437	YTHDC1	trans
LOC105604437	SAP18	trans
LOC105604437	ABI3	trans
LOC105604437	MRPS6	trans
LOC105604437	ONECUT2	trans
LOC105604437	CCNB3	trans
LOC105604437	LOC105605108	trans
LOC105604437	PARP16	trans
LOC105604437	SEMA6C	trans
LOC105604437	SNX27	trans
LOC105604437	TOX4	trans
LOC105604437	MAPK1IP1L	trans
LOC105616131	#N/A	trans
LOC105616131	YTHDC1	trans
LOC105616131	SAP18	trans
LOC105616131	ABI3	trans
LOC105616131	FAM13A	trans
LOC105616131	TOMM70A	trans
LOC105616131	MRPS6	trans
LOC105616131	NQO1	trans
LOC105616131	ONECUT2	trans
LOC105616131	CCNB3	trans
LOC105616131	CA9	trans
LOC105616131	FEZF2	trans
LOC105616131	LOC105605108	trans
LOC105616340	ABI3	trans
LOC105616340	FAM13A	trans
LOC105616340	NQO1	trans
LOC105616340	ONECUT2	trans
LOC105616340	SPHK1	trans
LOC105616340	LOC105605108	trans
LOC105616340	ARRDC3	trans
LOC105616340	SYNJ2BP	trans
LOC105616340	YTHDC1	trans
LOC105616340	SAP18	trans
LOC105616340	MRPS6	trans
LOC105616340	CCNB3	trans
LOC105616340	CA9	trans
LOC105616340	FEZF2	trans
LOC105616340	TBC1D14	trans
LOC105616340	PTGDR	trans
LOC105616340	ELMSAN1	trans
LOC105616340	TOMM70A	trans

## Sheet: lp-splp-node
LOC105607004	up	lnc
LOC105603705	down	lnc
LOC105603705	down	lnc
LOC105603705	down	lnc
LOC105607004	down	lnc
LOC105604437	up	lnc
LOC105615388	down	lnc
LOC105615388	down	lnc
LOC105615388	down	lnc
LOC105607004	down	lnc
LOC105604437	down	lnc
LOC105615388	up	lnc
LOC105615388	up	lnc
LOC105607004	up	lnc
LOC105615388	down	lnc
LOC105616131	up	lnc
LOC105604437	up	lnc
LOC105603705	down	lnc
CCNB3	down	mrna
LOC101108393	up	mrna
FEZF2	up	mrna
TRNAV-UAC	down	mrna
NQO1	up	mrna
SAP18	#N/A	mrna
ABI3	down	mrna
SORCS2	up	mrna
FAM13A	down	mrna
TOMM70A	down	mrna
TRNAW-CCA	up	mrna
LOC105605108	up	mrna
ONECUT2	#N/A	mrna
MRPS6	up	mrna
TPBG	down	mrna
LOC105612104	up	mrna
CHIC2	CHIC2	mrna
ATG12	down	mrna
EMC7	down	mrna
GPR65	down	mrna
CA9	#N/A	mrna
FOS	up	mrna
GSTCD	down	mrna
YTHDC1	#N/A	mrna
CCNB3	down	mrna
TRIM9	down	mrna
CLNK	down	mrna
LOC106991152	down	mrna
HSPA6	#N/A	mrna
SPHK1	#N/A	mrna
LOC105615755	up	mrna
ATP5S	down	mrna
PCSK1	down	mrna
SNCA	down	mrna
ATP8A1	down	mrna
PPP2R2C	down	mrna
CRMP1	down	mrna
HCN4	down	mrna
FAM81A	down	mrna
TMOD2	down	mrna
SLC27A2	down	mrna
SNAP91	down	mrna
#N/A	#N/A	mrna
JMY	down	mrna

## Sheet: lp-splp-edge
LOC105615388	CCNB3	cis
LOC105615388	LOC101108393	cis
LOC105615388	FEZF2	cis
LOC105615388	TRNAV-UAC	cis
LOC105615388	NQO1	cis
LOC105615388	SAP18	cis
LOC105615388	ABI3	cis
LOC105615388	SORCS2	cis
LOC105615388	FAM13A	cis
LOC105615388	TOMM70A	cis
LOC105615388	TRNAW-CCA	cis
LOC105615388	LOC105605108	cis
LOC105615388	ONECUT2	cis
LOC105615388	MRPS6	cis
LOC105615388	TPBG	cis
LOC105615388	LOC105612104	cis
LOC105615388	FEZF2	trans
LOC105615388	ABI3	trans
LOC105615388	FAM13A	trans
LOC105615388	NQO1	trans
LOC105615388	CHIC2	trans
LOC105615388	ATG12	trans
LOC105615388	EMC7	trans
LOC105615388	TOMM70A	trans
LOC105615388	LOC105605108	trans
LOC105615388	GPR65	trans
LOC105615388	CA9	trans
LOC105615388	FOS	trans
LOC105615388	GSTCD	trans
LOC105615388	YTHDC1	trans
LOC105615388	MRPS6	trans
LOC105615388	ONECUT2	trans
LOC105615388	CCNB3	trans
LOC105615388	TRIM9	trans
LOC105615388	CLNK	trans
LOC105615388	LOC106991152	trans
LOC105615388	SAP18	trans
LOC105615388	HSPA6	trans
LOC105615388	SPHK1	trans
LOC105615388	LOC105615755	trans
LOC105615388	ATP5S	trans
LOC105615388	PCSK1	trans
LOC105607004	SNCA	trans
LOC105607004	ATP8A1	trans
LOC105607004	PPP2R2C	trans
LOC105607004	CRMP1	trans
LOC105607004	HCN4	trans
LOC105607004	FAM81A	trans
LOC105607004	TMOD2	trans
LOC105607004	SLC27A2	trans
LOC105607004	SNAP91	trans
LOC105607004	YTHDC1	trans
LOC105607004	SAP18	trans
LOC105607004	ABI3	trans
LOC105607004	FAM13A	trans
LOC105607004	MRPS6	trans
LOC105607004	NQO1	trans
LOC105607004	ONECUT2	trans
LOC105607004	SPHK1	trans
LOC105607004	CCNB3	trans
LOC105603705	CCNB3	trans
LOC105603705	CA9	trans
LOC105603705	FEZF2	trans
LOC105603705	LOC105605108	trans
LOC105603705	SAP18	trans
LOC105603705	FAM13A	trans
LOC105603705	NQO1	trans
LOC105603705	ONECUT2	trans
LOC105603705	YTHDC1	trans
LOC105603705	ABI3	trans
LOC105603705	MRPS6	trans
LOC105603705	#N/A	trans
LOC105604437	FAM13A	trans
LOC105604437	NQO1	trans
LOC105604437	ONECUT2	trans
LOC105604437	CCNB3	trans
LOC105604437	CA9	trans
LOC105604437	FEZF2	trans
LOC105604437	LOC105605108	trans
LOC105604437	YTHDC1	trans
LOC105604437	ABI3	trans
LOC105604437	HSPA6	trans
LOC105616131	NQO1	trans
LOC105616131	CCNB3	trans
LOC105616131	CA9	trans
LOC105616131	LOC105605108	trans
LOC105616131	JMY	trans
