# Supplementary material for: Transcriptome Analysis Revealed Long Non-Coding RNAs Associated with mRNAs in Sheep Thyroid Gland under Different Photoperiods
Source: Genes (Basel). 2022 Mar 28;13(4):606. doi: 10.3390/genes13040606 (PMC9024850; doi:10.3390/genes13040606)
Supplement: Supplementary file 1 [file genes-13-00606-s001.zip › Supplementary/Table S6.xlsx]

## Sheet: f-r
LncRNA	SP42P_LP42P		SP42P_SPLP42P		LP42P_SPLP42P
	L8	LOC105603404	L14	LOC105606442	L1	LOC105602391
	L9	LOC105603777	L16	MSTRG.190835	L3	LOC105610529
	L11	MSTRG.119766	L18	MSTRG.342645	L5	MSTRG.47849
mRNA
	9	GPRC5B	14	SMAD6	1	HERC6
	11	PER2	19	ACVR1C	2	PTGS2
	10	PER3	21	ITGA3	3	TGFBI
引物
LncRNA	LOC105603404-F	GTGCCGCTTATTCTGCTCTC	LOC105606442-F	AATGCCCCTGGTGAAGATGA	LOC105602391-F	TCAAGCCTCAGACCCAAGAG
	LOC105603404-R	TCCTTGGGATGGATTGCTGT	LOC105606442-R	CCCCGAACCCAGTACATCTT	LOC105602391-R	TCTTTGGTTGTGGCATGTGG
	LOC105603777-F	GATCCAATCGCTGACCACAC	MSTRG.190835-F	tgcaggagacacaggagatg	LOC105610529-F	GCCTTCAGTCTCTCGCATTG
	LOC105603777-R	GTGTGGCTTTGTCTCCTTGG	MSTRG.190835-R	CTCAGTcccttcactcgtgt	LOC105610529-R	CGCGGGCTGGATTAATTTCA
	MSTRG.119766-F	caagaagttcccgacacacc	MSTRG.342645-F	TGTGTGTTTCTGGTTGTGGC	MSTRG.47849-F	TCCAAACCTACTTCACCGCT
	MSTRG.119766-R	agttcctctcgcctttcctg	MSTRG.342645-R	CTCCCTCCATCGGTCTCTTC	MSTRG.47849-R	CTCTTGTTGTGGTGTGGAGC
mRNA	GPRC5B-F	AATGGCAGCTTGGGAAACAG	SMAD6-F	GCTGCAACCCCTACCATTTC	HERC6-F	ACACGATTCCACTGCTGAGA
	GPRC5B-R	CCAGAGGTGTCTTCCAGTGT	SMAD6-R	GGAGCTGTGATGAGGGAGTT	HERC6-R	GTCCACGACCAAAAGACACC
	PER2-F	GATGGCGAAGTCTGAACACC	ACVR1C-F	AGCCCCTCTCTGAATGCAAT
	PER2-R	TGGACCTTCAGCTCCTTCAG	ACVR1C-R	ACACCATCTTCCATGCCAGA
	PER3-F	GCATGACCCCTCTCTCTCTC	ITGA3-F	TTCCACGGCTTCTTCTCCAT	TGFBI-F	GACCTTTTCCGACAAGCTGG
	PER3-R	CTCTCTGCTCCTTGGGTTGA	ITGA3-R	ATGGTGATGGGTCGGAGTTT	TGFBI-R	TCGTCTGGGCATTAATCGGA

## Sheet: re-seq
SP42P_LP42P	LP42T1	LP42T2	LP42T3	SP42T1	SP42T2	SP42T3
gene22207	0.0391069	0.0253142	0.0107167	0.914024	0.122724	0.0699651	14.7291				lncRNA	chrNC_019476.2:15793247-15922571:+	--
gene23216	0.130956	0.164829	0.0672879	0.522672	4.03796	0.856061	14.919				lncRNA	chrNC_019477.2:27635019-27646459:+	--
MSTRG.119766	43.5209	0.309267	0.856982	0.42437	0.228229	0.34968	0.663709				linc	chrNC_019461.2:118558735-118561181:+	--
SP42P_SPLP42P	SPLP42T1	SPLP42T2	SPLP42T3	SP42T1	SP42T2	SP42T3
gene16010	0.456422	0.242488	0.227701	1.64271	1.45436	2.20475	5.72173			LOC105606442	lncRNA	chrNC_019469.2:42358337-42383835:+	--
MSTRG.190835	20.2603	5.57119	4.14885	2.59457	2.49604	1.67403	0.225636			--	intronic	chrNC_019466.2:94048866-94062486:+	--
MSTRG.342645	0.758875	0.673929	0.888704	3.42462	8.0043	4.9378	7.05004			--	intronic	chrNC_019482.2:40501137-40555785:-	--
LP42P_SPLP42P	LP42T1	LP42T2	LP42T3	SPLP42T1	SPLP42T2	SPLP42T3
gene20040	28.2621	16.396	15.5057	4.53582	4.83945	1.60417	0.182492			LOC105602391	lncRNA	chrNC_019472.2:78992578-78995457:+	--
gene25334	0.757051	0.97482	0.456433	0.180515	0.174621	0.215848	0.260925			LOC105610529	lncRNA	chrNC_019480.2:45445146-45483100:-	--
MSTRG.47849	0.721708	0.619711	0.802198	4.62906	5.5196	2.62088	5.95701			--	intronic	chrNC_019459.2:71669239-71671407:-	--
MRNA
SP42P_LP42P	LP42T1	LP42T2	LP42T3	SP42T1	SP42T2	SP42T3
gene25839	25.3293	35.0355	15.7758	13.0634	9.25337	11.0482	0.438202			GPRC5B	protein_coding	chrNC_019481.2:17421507-17432557:-
gene51	2.14393	2.75426	2.26116	1.27002	0.756594	0.946294	0.415248			PER2	protein_coding	chrNC_019458.2:2840381-2846787:+
gene16026	9.87868	15.638	7.22505	4.1728	4.72137	3.90446	0.390896			PER3	protein_coding	chrNC_019469.2:43582806-43653942:-
SP42P_SPLP42P	SPLP42T1	SPLP42T2	SPLP42T3	SP42T1	SP42T2	SP42T3
gene11246	0.341263	0.41845	0.385473	1.18841	1.15862	2.18482	3.9573			SMAD6	protein_coding	chrNC_019464.2:13311718-13406127:+
gene4089	2.94791	4.75755	4.63467	2.2671	1.26067	0.613243	0.335573			ACVR1C	protein_coding	chrNC_019459.2:151014408-151102348:+
gene14890	7.63338	3.85647	3.84731	10.1564	11.7113	21.0219	2.79645			ITGA3	protein_coding	chrNC_019468.2:36055570-36083199:-
LP42P_SPLP42P	LP42T1	LP42T2	LP42T3	SPLP42T1	SPLP42T2	SPLP42T3
gene10504	0.900993	0.575669	0.934884	5.91038	20.6223	2.08088	11.8652			HERC6	protein_coding	chrNC_019463.2:36181502-36236259:-
gene16319	15.1047	12.1295	6.19776	3.30225	1.58937	0.935774	0.174306			PTGS2	protein_coding	chrNC_019469.2:65758330-65766002:-
gene9771	344.388	373.452	384.263	143.344	102.784	176.211	0.383213			TGFBI	protein_coding	chrNC_019462.2:44756907-44789949:+

## Sheet: q-pcr
	SP42P_LP42P	LP42	SP42	Re-seq	PCR
LOC105603404	gene22207	0.3173	0.471108	1.48474	14.7291
LOC105603777	gene23216	0.387424	0.48174	1.24345	14.919
MSTRG.119766	MSTRG.119766	0.532624	0.364104	0.683604	0.663709
	SP42P_SPLP42P	SPLP42	SP42
LOC105606442	gene16010	0.331015	0.690164	2.08499	5.72173
MSTRG.190835	MSTRG.190835	0.560643	0.415342	0.740832	0.225636
MSTRG.342645	MSTRG.342645	0.245529	0.586491	2.38868	7.05004
	LP42P_SPLP42P	SPLP42	LP42
LOC105602391	gene20040	0.670003	0.524045	0.782154	0.182492
LOC105610529	gene25334	0.617388	0.348823	0.564998	0.260925
MSTRG.47849	MSTRG.47849	0.17122	0.574711	3.35657	5.95701
	MRNA
	SP42P_LP42P	LP42	SP42
GPRC5B	gene25839	0.379599	0.291844	0.768822	0.438202
PER2	gene51	0.713676	0.44544	0.624149	0.415248
PER3	gene16026	0.62223	0.519168	0.834366	0.390896
	SP42P_SPLP42P	SPLP42	SP42
SMAD6	gene11246	0.244212	0.859959	3.52136	3.9573
ACVR1C	gene4089	0.672733	0.298098	0.443115	0.335573
ITGA3	gene14890	0.61831	0.696678	1.12675	2.79645
	LP42P_SPLP42P	SPLP42	LP42
HERC6	gene10504	0.519758	0.806636	1.55195	11.8652
PTGS2	gene5290	0.466888	0.357096	0.764843	0.174306
TGFBI	gene9771	0.788205	0.520111	0.659868	0.383213

## Sheet: 作图、
LNCRNA			log2
SP42P_LP42P	PCR	Re-seq	PCR	Re-seq
LOC105603404	1.48474	14.7291	0.570210617489431	3.88059792143046
LOC105603777	1.24345	14.919	0.314344638024348	3.89908098526866
MSTRG.119766	0.683604	0.663709	-0.548767744640538	-0.591377759303495
SP42P_SPLP42P							RT-PCR	RNA-seq
LOC105606442	2.08499	5.72173	1.06004386822844	2.51645142016324	SP42_LP42	LOC105603404	0.57	3.8806
MSTRG.190835	0.740832	0.225636	-0.43278080798985	-2.1479297467889		LOC105603777	0.31	3.89908
MSTRG.342645	2.38868	7.05004	1.25621629346584	2.81763099983224		MSTRG.119766	-0.55	-0.591378
					SP42_SPLP42	LOC105606442	1.06	2.51645
LOC105602391	0.782154	0.182492	-0.354476293948847	-2.45409252942539		MSTRG.190835	-0.43	-2.14793
LOC105610529	0.564998	0.260925	-0.82368196965926	-1.93829053747135		MSTRG.342645	1.26	2.81763
MSTRG.47849	3.35657	5.95701	1.74698874537318	2.57458801850946	LP42_SPLP42	LOC105602391	-0.35	-2.45409
						LOC105610529	-0.823682	-1.93829
MRNA						MSTRG.47849	1.74699	2.57459
SP42P_LP42P
GPRC5B	0.768822	0.438202	-0.379278339217396	-1.19033317519066				RT-PCR	RNA-seq
PER2	0.624149	0.415248	-0.680038654718512	-1.26795650021281		SP42_LP42	GPRC5B	-0.38	-1.19033
PER3	0.834366	0.390896	-0.261247036423608	-1.35514313743955			PER2	-0.68	-1.26796
SP42P_LP42P							PER3	-0.261247	-1.35514
SMAD6	3.52136	3.9573	1.81613186628101	1.98451558615598		SP42_SPLP42	SMAD6	1.81613	1.98452
ACVR1C	0.443115	0.335573	-1.17424684791128	-1.57530328480278			ACVR1C	-1.17425	-1.5753
ITGA3	1.12675	2.79645	0.17216132454373	1.48359780278215			ITGA3	0.172161	1.4836
LP42P_SPLP42P						LP42_SPLP42	HERC6	0.634077	3.56867
HERC6	1.55195	11.8652	0.634077475327875	3.5686671291431			PTGS2	-0.386765	-2.5203
PTGS2	0.764843	0.174306	-0.386764652496968	-2.52030218483695			TGFBI	-0.599752	-1.38378
TGFBI	0.659868	0.383213	-0.599751644603539	-1.38378343174009

## Sheet: 表达量计算
LNCRNA	时间点	样品	目的基因CP	内参基因CP	△CP	△△CP	表达量	最终的表达量	标准差	标准误	MRNA	时间点	样品	目的基因CP	内参基因CP	△CP	△△CP	表达量	最终的表达量	标准差	标准误
	SP42	L8						0.471108	0.373163	0.124388		SP42	GPRC5B	23.45	20.55	2.9	0.78	0.582367	0.291844	0.342033	0.114011
														23.54	20.56	2.98	0.86	0.550953
														22.78	20.66	2.12	0	1
			31.93	22	9.93	0.54	0.687771							29.11	22	7.11	4.99	0.0314674
			31.4	22.01	9.39	0	1							28.97	22.01	6.96	4.84	0.0349152
			31.84	21.93	9.91	0.52	0.697372							29.13	21.93	7.2	5.08	0.0295643
			32.37	19.71	12.66	3.27	0.103665							25.46	19.71	5.75	3.63	0.0807721
			32	19.87	12.13	2.74	0.149685							24.69	19.87	4.82	2.7	0.153893
			31.9	20.1	11.8	2.41	0.188156							24.84	20.1	4.74	2.62	0.162668
		L9	30.3	20.55	9.75	1.41	0.376312	0.48174	0.315224	0.105075			PER2	26.9	20.55	6.35	0	1	0.44544	0.305416	0.101805
			30.7	20.56	10.14	1.8	0.287175							27.7	20.56	7.14	0.79	0.578344
			29.66	20.66	9	0.66	0.632878							27.65	20.66	6.99	0.64	0.641713
			30.52	22	8.52	0.18	0.882703							31.23	22	9.23	2.88	0.135842
			30.35	22.01	8.34	0	1							31.73	22.01	9.72	3.37	0.0967228
			30.98	21.93	9.05	0.71	0.61132							31.15	21.93	9.22	2.87	0.136787
			30.83	19.71	11.12	2.78	0.145592							27.61	19.71	7.9	1.55	0.34151
			30.95	19.87	11.08	2.74	0.149685							27.56	19.87	7.69	1.34	0.395021
			30.44	20.1	10.34	2	0.25							27	20.1	6.9	0.55	0.68302
		L11	11.22	20.55	-9.33	0.11	0.926588	0.364104	0.440161	0.14672			PER3						0.519168	0.240832	0.0802773
			11.24	20.56	-9.32	0.12	0.920188
			11.22	20.66	-9.44	0	1
			15.88	22	-6.12	3.32	0.100134							29.53	22	7.53	1.23	0.426317
			15.75	22.01	-6.26	3.18	0.110338							29.58	22.01	7.57	1.27	0.41466
			15.92	21.93	-6.01	3.43	0.0927827							29.8	21.93	7.87	1.57	0.336808
			16.05	19.71	-3.66	5.78	0.018199							27.17	19.71	7.46	1.16	0.447513
			14.2	19.87	-5.67	3.77	0.0733022							26.86	20.56	6.3	0	1
			15.48	20.1	-4.62	4.82	0.0354026							27.43	20.1	7.33	1.03	0.48971
	SP42	L14						0.690164	0.256035	0.0853451		SP42	SMAD6	28.55	20.55	8	0.68	0.624165	0.859959	0.138557	0.0461855
														27.94	20.56	7.38	0.06	0.959264
														28.35	20.66	7.69	0.37	0.773782
			31.64	22	9.64	1.21	0.432269
			31.07	22.01	9.06	0.63	0.646176
			31.8	21.93	9.87	1.44	0.368567
			28.26	19.71	8.55	0.12	0.920188							27.19	19.71	7.48	0.16	0.895025
			28.3	19.87	8.43	0	1							27.19	19.87	7.32	0	1
			28.9	20.1	8.8	0.37	0.773782							27.56	20.1	7.46	0.14	0.907519
		L16	31.13	20.55	10.58	0.12	0.920188	0.415342	0.411232	0.137077			ACVRIC	25.93	20.55	5.38	0.6	0.659754	0.298098	0.377295	0.125765
			31.08	20.56	10.52	0.06	0.959264							25.34	20.56	4.78	0	1
			31.12	20.66	10.46	0	1							25.98	20.66	5.32	0.54	0.687771
			35	22	13	2.54	0.171943							32.93	22	10.93	6.15	0.014082
			35	22.01	12.99	2.53	0.173139							32.11	22.01	10.1	5.32	0.0250334
			35	21.93	13.07	2.61	0.163799							34.23	21.93	12.3	7.52	0.00544822
			35	19.71	15.29	4.83	0.0351581							28.3	19.71	8.59	3.81	0.0712977
			32.77	19.87	12.9	2.44	0.184284							27.99	19.87	8.12	3.34	0.0987552
			33.5	20.1	13.4	2.94	0.130308							27.93	20.1	7.83	3.05	0.120742
		L18	29.81	20.55	9.26	0.04	0.972655	0.586491	0.394043	0.131348			ITGA3	25.8	20.55	5.25	0.73	0.602904	0.696678	0.202849	0.0676163
			30.13	20.56	9.57	0.35	0.784584							25.87	20.56	5.31	0.79	0.578344
			29.88	20.66	9.22	0	1							25.32	20.66	4.66	0.14	0.907519
			32.04	22	10.04	0.82	0.566442
			31.86	22.01	9.85	0.63	0.646176
			31.16	21.93	9.23	0.01	0.993092
			32.38	19.71	12.67	3.45	0.0915054							25.16	19.71	5.45	0.93	0.524858
			35	19.87	15.13	5.91	0.0166308							25.21	19.87	5.34	0.82	0.566442
			31.59	20.1	11.49	2.27	0.20733							24.62	20.1	4.52	0	1
	LP42	L1	23.68	20.29	3.39	1.41	0.376312	0.524045	0.247526	0.0825085		LP42	GPRC5B	22.97	20.29	2.68	2.77	0.146604	0.379599	0.355659	0.118553
			23.59	20.11	3.48	1.5	0.353553							22.28	20.11	2.17	2.26	0.208772
			23.75	20.43	3.32	1.34	0.395021							22.97	20.43	2.54	2.63	0.161544
			24.96	22.45	2.51	0.53	0.692555							22.57	22.45	0.12	0.21	0.864537
			24.79	22.51	2.28	0.3	0.812252							23.05	22.51	0.54	0.63	0.646176
			24.31	22.33	1.98	0	1							22.24	22.33	-0.09	0	1
			24	20.29	3.71	1.73	0.301452							23.62	20.29	3.33	3.42	0.0934281
			23.68	20.29	3.39	1.41	0.376312							22.84	20.29	2.55	2.64	0.160428
			23.63	20.36	3.27	1.29	0.408951							23.16	20.36	2.8	2.89	0.134904
		L3	25.18	20.29	4.89	0.04	0.972655	0.348823	0.432895	0.144298			PER3						0.62223	0.341084	0.113695
			25.3	20.11	5.19	0.34	0.790041
			25.28	20.43	4.85	0	1
			31.09	22.45	8.64	3.79	0.072293							25.56	22.45	3.11	0	1
			31.27	22.51	8.76	3.91	0.0665231							25.98	22.51	3.47	0.36	0.779165
			31.56	22.33	9.23	4.38	0.0480273							25.47	22.33	3.14	0.03	0.97942
			29.25	20.29	8.96	4.11	0.0579118							24.83	20.29	4.54	1.43	0.371131
			29.16	20.29	8.87	4.02	0.0616395							25.68	20.29	5.39	2.28	0.205898
			29.04	20.36	8.68	3.83	0.0703162							24.8	20.36	4.44	1.33	0.397768
		L5	23.06	20.36	2.7	0.77	0.586417	0.574711	0.170305	0.0567682			PER2	25.05	20.29	4.76	0	1	0.713676	0.163009	0.0543365
			23.07	20.36	2.71	0.78	0.582367							25.08	20.11	4.97	0.21	0.864537
			23.04	20.36	2.68	0.75	0.594604							25.66	20.43	5.23	0.47	0.721965
			23.34	20.36	2.98	1.05	0.482968							28.06	22.45	5.61	0.85	0.554785
			23.42	20.36	3.06	1.13	0.456916							28.12	22.51	5.61	0.85	0.554785
			23.5	20.36	3.14	1.21	0.432269							27.3	22.33	4.97	0.21	0.864537
			23.32	20.36	2.96	1.03	0.48971							25.62	20.29	5.33	0.57	0.673617
			23.16	20.36	2.8	0.87	0.547147							25.69	20.29	5.4	0.64	0.641713
			22.29	20.36	1.93	0	1							25.99	20.36	5.63	0.87	0.547147
	LP42	L8	25.12	20.29	4.83	0.34	0.790041	0.296051	0.407719	0.135906		LP42	HERC6						0.806636	0.199229	0.0664096
			25.12	20.11	5.01	0.52	0.697372
			24.92	20.43	4.49	0	1
			31.21	22.45	8.76	4.27	0.0518325							30.83	22.45	8.38	0.94	0.521233
			31.21	22.51	8.7	4.21	0.0540336							30.01	22.51	7.5	0.06	0.959264
			31.16	22.33	8.83	4.34	0.0493776							29.9	22.33	7.57	0.13	0.913831
			31.77	20.29	11.48	6.99	0.00786684							27.97	20.29	7.68	0.24	0.846745
			31.97	20.29	11.68	7.19	0.00684848							28.47	20.29	8.18	0.74	0.598739
			31.99	20.36	11.63	7.14	0.00708999							27.8	20.36	7.44	0	1
		L9	30.59	20.29	10.3	2.04	0.243164	0.387424	0.306903	0.102301			PTGS2	24.08	20.29	3.79	2.28	0.205898	0.357096	0.28506	0.0950199
			30.71	20.11	10.6	2.34	0.19751							23.94	20.11	3.83	2.32	0.200267
			30.76	20.43	10.33	2.07	0.238159							23.46	20.43	3.03	1.52	0.348686
														23.96	22.45	1.51	0	1
														24.87	22.51	2.36	0.85	0.554785
														24.92	22.33	2.59	1.08	0.473029
			30.5	20.29	10.21	1.95	0.258816							24.66	20.29	4.37	2.86	0.137738
			28.55	20.29	8.26	0	1							24.63	20.29	4.34	2.83	0.140632
			29.99	20.36	9.63	1.37	0.386891							24.58	20.36	4.22	2.71	0.15283
		L11						0.532624	0.390437	0.130146			TGFBI	20.66	20.29	0.37	1.68	0.312083	0.520111	0.248856	0.082952
														20.35	20.11	0.24	1.55	0.34151
														20.24	20.43	-0.19	1.12	0.460094
			10.81	20.36	-9.55	0.28	0.823591
			10.8	20.36	-9.56	0.27	0.82932
			10.53	20.36	-9.83	0	1
			12.96	20.36	-7.4	2.43	0.185565							19.96	20.29	-0.33	0.98	0.50698
			13.03	20.36	-7.33	2.5	0.176777							22.02	22.33	-0.31	1	0.5
			13	20.36	-7.36	2.47	0.180491							19.05	20.36	-1.31	0	1
	SP-LP42	L1						0.670003	0.264369	0.0881229		SP-LP42	SMAD6	22.97	21.65	1.32	0.76	0.590496	0.244212	0.378578	0.126193
														22.97	21.62	1.35	0.79	0.578344
														22.28	21.72	0.56	0	1
			26.45	20.71	5.74	0.23	0.852635							28.94	20.71	8.23	7.67	0.00491021
			26.45	20.73	5.72	0.21	0.864537							28.94	20.73	8.21	7.65	0.00497875
			26.25	20.74	5.51	0	1							29.19	20.74	8.45	7.89	0.00421574
			26.87	20.04	6.83	1.32	0.400535							29.01	20.04	8.97	8.41	0.00293994
			26.64	20.05	6.59	1.08	0.473029							28.64	20.05	8.59	8.03	0.00382586
			26.92	20.19	6.73	1.22	0.429283							27.68	20.19	7.49	6.93	0.00820091
		L3	26.08	21.65	4.43	0.12	0.920188	0.617388	0.3426	0.1142			ACVRIC						0.672733	0.251222	0.0837406
			26.26	21.62	4.64	0.33	0.795536
			26.03	21.72	4.31	0	1
														24.1	20.71	3.39	0.5	0.707107
														24.1	20.73	3.37	0.48	0.716978
														23.63	20.74	2.89	0	1
			25.89	20.04	5.85	1.54	0.343885							24.23	20.04	4.19	1.3	0.406126
			27.22	20.05	7.17	2.86	0.137738							24.44	20.05	4.39	1.5	0.353553
			25.48	20.19	5.29	0.98	0.50698							23.31	20.19	3.12	0.23	0.852635
		L5	22.78	21.65	1.13	3.38	0.0960547	0.17122	0.315499	0.105166			ITGA3						0.61831	0.253345	0.0844482
			22.84	21.62	1.22	3.47	0.0902456
			19.47	21.72	-2.25	0	1
			23.27	20.71	2.56	4.81	0.0356489							26.84	20.71	6.13	1.65	0.31864
			23.07	20.73	2.34	4.59	0.0415214							26.51	20.73	5.78	1.3	0.406126
			23.49	20.74	2.75	5	0.03125							26.19	20.74	5.45	0.97	0.510506
			20.16	20.04	0.12	2.37	0.193446							24.99	20.04	4.95	0.47	0.721965
			23.12	20.05	3.07	5.32	0.0250334							24.53	20.05	4.48	0	1
			23.11	20.19	2.92	5.17	0.0277763							25.08	20.19	4.89	0.41	0.752623
	SP-LP42	L14	25.51	21.65	3.86	0	1	0.331015	0.471189	0.157063		SP-LP42	HERC6	26.62	21.65	4.97	1.19	0.438303	0.519758	0.350453	0.116818
			25.51	21.62	3.89	0.03	0.97942							26.62	21.62	5	1.22	0.429283
			25.74	21.72	4.02	0.16	0.895025							27	21.72	5.28	1.5	0.353553
			31.04	20.71	10.33	6.47	0.0112807							24.58	20.71	3.87	0.09	0.939523
			31.04	20.73	10.31	6.45	0.0114382							24.51	20.73	3.78	0	1
			30.45	20.74	9.71	5.85	0.017337							24.58	20.74	3.84	0.06	0.959264
			29.44	20.04	9.4	5.54	0.0214928							26.67	20.04	6.63	2.85	0.138696
			29.46	20.05	9.41	5.55	0.0213444							26.35	20.05	6.3	2.52	0.174343
			29.57	20.19	9.38	5.52	0.0217929							26	20.19	5.81	2.03	0.244855
		L16						0.560643	0.29917	0.0997232			PTGS2	24.46	21.65	2.81	0.38	0.768438	0.466888	0.447699	0.149233
														24.3	21.62	2.68	0.25	0.840896
														24.15	21.72	2.43	0	1
			29.85	20.71	9.14	0.24	0.846745
			30.75	20.73	10.02	1.12	0.460094
			30.71	20.74	9.97	1.07	0.476319
			31.11	20.04	11.07	2.17	0.222211							26.63	20.04	6.59	4.16	0.0559391
			28.95	20.05	8.9	0	1							27.17	20.71	6.46	4.03	0.0612138
			30.57	20.19	10.38	1.48	0.358489							26.36	20.19	6.17	3.74	0.0748424
		L18	29.61	21.65	7.96	1.99	0.251739	0.245529	0.365119	0.121706			TGFBI	21.97	21.65	0.32	0.35	0.784584	0.788205	0.107226	0.0357419
			27.59	21.62	5.97	0	1							21.98	21.62	0.36	0.39	0.76313
			28.14	21.72	6.42	0.45	0.732043							22.15	21.72	0.43	0.46	0.726986
			31.58	20.71	10.87	4.9	0.0334929
			32.29	20.73	11.56	5.59	0.0207607
			32.49	20.74	11.75	5.78	0.018199
			30.46	20.04	10.42	4.45	0.0457527							20.43	20.04	0.39	0.42	0.747425
			30.29	20.05	10.24	4.27	0.0518325							20.02	20.05	-0.03	0	1
			30.32	20.19	10.13	4.16	0.0559391							20.66	20.19	0.47	0.5	0.707107
